# Supplementary material for: Helper-embedded satellites from an integrase clade that repeatedly targets prophage late genes
Source: NAR Genom Bioinform. 2023 Apr 18;5(2):lqad036. doi: 10.1093/nargab/lqad036 (PMC10111431; doi:10.1093/nargab/lqad036)
Supplement: lqad036_Supplemental_Files [file lqad036_supplemental_files.zip]

Archive with 5 entries (5 files):
- Supp.pdf
- SuppFile1gis.xlsx
- SuppFile2bro.txt
- SuppFile3attL.txt
- SuppFile4attR.txt
