# Supplementary material for: Helper-embedded satellites from an integrase clade that repeatedly targets prophage late genes
Source: NAR Genom Bioinform. 2023 Apr 18;5(2):lqad036. doi: 10.1093/nargab/lqad036 (PMC10111431; doi:10.1093/nargab/lqad036)
Supplement: lqad036_Supplemental_Files [file lqad036_supplemental_files.zip › SuppFile1gis.xlsx]

## Sheet: Legend
Supplementary File 1 "Genomic island study set" for "Helper-Embedded Satellites from an Integrase Clade that Repeatedly Targets Prophage Late Genes. D. Tommasini, C.M. Mageeney, K.P. Williams, 2023.
Sheet "Phase 1 GIs".	3527 genomic islands (GIs), discovered based on integrase similarity to that of 11capE or from previous references. Accession:coordinates, attachment site identity sequences and other information. All are from the family Enterobacteriaceae except for some reference PICIs from the Pasteurellaceae.
Sheet "Phase 2 New fis GIs".	923 additional GIs integrated into the fis gene, discovered without bias by TIGER from search of 165,778 Proteobacteria genomes. Accession:coordinates, attachment site identity sequences and other information. Some reach outside the Enterobacteriaceae.
Sheet "Gene Profiles".	645 unique gene profiles for the fully-mapped Phase 1 GIs. Those for the prophage helpers of HE-PICIs are for the hypothetical form with the HE-PICI deleted.

## Sheet: Phase 1 GIs
Type	GI Name	Accession/Coordinates	Genome Assembly	Species (GTDB release 207)	Family	Locus	Helper/Satellite	Gene Profile	Model	Note	Att Identity
HE-PICI	Kpn1498.16.A_Terminase_1_132	FLVS01000001.1/194875-210490	GCA_900092825.1	Klebsiella pneumoniae	Enterobacteriaceae	A_Terminase_1_132	Kpn1498.71.icd	16	x		aatatcacga
HE-PICI	Kpn1634.16.A_Terminase_1_132	NBYZ01000015.1/61728-46113	GCA_002119085.1	Klebsiella pneumoniae	Enterobacteriaceae	A_Terminase_1_132	Kpn1634.71.icd	16			aatatcacga
HE-PICI	Kpn4872.16.A_Terminase_1_132	OVDU01000001.1/45117-60732	GCA_900407155.1	Klebsiella pneumoniae	Enterobacteriaceae	A_Terminase_1_132	Kpn4872.71.icd	16			aatatcacga
HE-PICI	Kpn4994.16.A_Terminase_1_132	UFBG01000001.1/194863-210478	GCA_900492835.1	Klebsiella pneumoniae	Enterobacteriaceae	A_Terminase_1_132	Kpn4994.71.icd	16			aatatcacga
HE-PICI	Kpn5054.16.A_Terminase_1_132	UFDL01000004.1/424134-408519	GCA_900493465.1	Klebsiella pneumoniae	Enterobacteriaceae	A_Terminase_1_132	Kpn5054.71.icd	16			aatatcacga
HE-PICI	Kpn5730.16.A_Terminase_1_132	UJOF01000004.1/424102-408487	GCA_900506595.1	Klebsiella pneumoniae	Enterobacteriaceae	A_Terminase_1_132	Kpn5730.71.icd	16			aatatcacga
HE-PICI	Kpn588.16.A_Terminase_1_132	KQ088662.1/1063251-1078866	GCA_001032185.1	Klebsiella pneumoniae	Enterobacteriaceae	A_Terminase_1_132	Kpn588.72.icd	16			aatatcacga
HE-PICI	Kpn6849.16.A_Terminase_1_132	CAAGVA010000002.1/43816-59431	GCA_900774575.1	Klebsiella pneumoniae	Enterobacteriaceae	A_Terminase_1_132	Kpn6849.71.icd	16			aatatcacga
HE-PICI	Kpn7020.16.A_Terminase_1_132	CAAHBO010000001.1/1429740-1414125	GCA_900776285.1	Klebsiella pneumoniae	Enterobacteriaceae	A_Terminase_1_132	Kpn7020.71.icd	16			aatatcacga
HE-PICI	Kpn7125.16.A_Terminase_1_132	VDGA01000026.1/43766-59381	GCA_006152045.1	Klebsiella pneumoniae	Enterobacteriaceae	A_Terminase_1_132	Kpn7125.71.icd	16			aatatcacga
HE-PICI	Kpn7126.16.A_Terminase_1_132	VDGC01000010.1/385337-369722	GCA_006152075.1	Klebsiella pneumoniae	Enterobacteriaceae	A_Terminase_1_132	Kpn7126.71.icd	16			aatatcacga
HE-PICI	Sen12294.15.A_Terminase_1_132	RVGS01000035.1/27906-13298	GCA_003911795.1	Salmonella enterica	Enterobacteriaceae	A_Terminase_1_132		75	x		tccatgagcaca
HE-PICI	Sen39861.14.A_Terminase_1_132	AAEDDA010000030.1/36462-21999	GCA_005939305.1	Salmonella enterica	Enterobacteriaceae	A_Terminase_1_132		83	x		tgcatgagcaca
HE-PICI	Sen6156.14.A_Terminase_1_132	MZFV01000032.1/35921-21458	GCA_002048955.1	Salmonella enterica	Enterobacteriaceae	A_Terminase_1_132		83			tgcatgagcaca
HE-PICI	Kpn5647.16.A_Terminase_1_132	UJKK01000001.1/413822-398068	GCA_900505615.1	Klebsiella pneumoniae	Enterobacteriaceae	A_Terminase_1_132	Kpn5647.68.icd	92	x		aatatcacga
HE-PICI	Kpn6379.16.A_Terminase_1_132	UKQP01000001.1/438670-422916	GCA_900513965.1	Klebsiella pneumoniae	Enterobacteriaceae	A_Terminase_1_132	Kpn6379.68.icd	92			aatatcacga
HE-PICI	Kpn6334.16.A_Terminase_1_132	UKPA01000004.1/49346-65110	GCA_900513515.1	Klebsiella pneumoniae	Enterobacteriaceae	A_Terminase_1_132	Kpn6334.73.icd	103	x		aatatcacga
HE-PICI	Kpn6669.16.A_Terminase_1_132	ULDF01000001.1/1168732-1152969	GCA_900517195.1	Klebsiella pneumoniae	Enterobacteriaceae	A_Terminase_1_132		103			aatatcacga
HE-PICI	Kpn6433.16.A_Terminase_1_132	UKSW01000001.1/1909903-1893630	GCA_900514565.1	Klebsiella pneumoniae	Enterobacteriaceae	A_Terminase_1_132	Kpn6433.72.icd	152	x		aatatcacga
HE-PICI	Kva158.16.A_Terminase_1_132	BILJ01000001.1/40572-56844	GCA_004313525.1	Klebsiella variicola	Enterobacteriaceae	A_Terminase_1_132	Kva158.74.icd	152			aatatcacga
HE-PICI	Kva205.16.A_Terminase_1_132	UKAB01000002.1/336169-320187	GCA_900509685.1	Klebsiella variicola	Enterobacteriaceae	A_Terminase_1_132	Kva205.71.icd	177	x		aatatcacga
HE-PICI	Kpn5281.16.A_Terminase_1_132	UIUQ01000007.1/40107-24260	GCA_900501505.1	Klebsiella pneumoniae	Enterobacteriaceae	A_Terminase_1_132		199	x		aatatcacga
HE-PICI	Kva208.17.A_Terminase_1_132	UKAF01000002.1/43277-59821	GCA_900509725.1	Klebsiella variicola	Enterobacteriaceae	A_Terminase_1_132	Kva208.70.icd	220	x		aatatcacga
HE-PICI	Kpn4117.17.A_Terminase_1_132	BIKH01000007.1/16242-32799	GCA_004312965.1	Klebsiella pneumoniae	Enterobacteriaceae	A_Terminase_1_132		221	x		aatatcacgagca
HE-PICI	Kva120.16.A_Terminase_1_132	CP030173.1/3399534-3383688	GCA_003285185.1	Klebsiella variicola	Enterobacteriaceae	A_Terminase_1_132	Kva120.83.icd	381	x		aatatca
HE-PICI	Kpn680.17.A_Terminase_1_132	KQ089631.1/1854764-1871606	GCA_001034045.1	Klebsiella variicola	Enterobacteriaceae	A_Terminase_1_132	Kpn680.76.icd	404	x	found by inspection, IS insertion just right of attR	aatatcacga
HE-PICI	Sen15553.16.A_Terminase_1_132	AAAFGL010000028.1/11415-27073	GCA_004256845.1	Salmonella enterica	Enterobacteriaceae	A_Terminase_1_132		468	x	found by inspection	ataccatga
HE-PICI	Kva234.17.A_Terminase_1_132	CAAHGM010000001.1/1520031-1503270	GCA_900978645.1	Klebsiella variicola	Enterobacteriaceae	A_Terminase_1_132	Kva234.73.icd	543	x		aatatcacga
HE-PICI	Kkt1.16.A_Terminase_1_132	KB976100.1/1924518-1940599	GCA_000398905.1	Klebsiella variicola	Enterobacteriaceae	A_Terminase_1_132	Kkt1.72.icd	554	x		aatatcacga
HE-PICI	Kva38.16.A_Terminase_1_132	CP020847.1/4544538-4560391	GCA_002156765.1	Klebsiella variicola	Enterobacteriaceae	A_Terminase_1_132	Kva38.72.icd	556	x		aatatcacga
HE-PICI	Kpn1366.16.A_Terminase_1_132	FLFK01000007.1/42204-58399	GCA_900085355.1	Klebsiella pneumoniae	Enterobacteriaceae	A_Terminase_1_132	Kpn1366.70.icd	601	x		aatatcacga
HE-PICI	Cly5.16.A_Terminase_1_132	CP037864.1/2104410-2120575	GCA_004353845.1	Citrobacter freundii_E	Enterobacteriaceae	A_Terminase_1_132	Cly5.72.HtrL_YibB|phoP	604	x		tatcacgagcat
HE-PICI	Kva153.16.A_Terminase_1_132	BIJX01000001.1/960946-977329	GCA_004312765.1	Klebsiella variicola	Enterobacteriaceae	A_Terminase_1_132	Kva153.71.icd	620	x		aatatcacga
HE-PICI	Kpn6814.16.A_Terminase_1_132	CAAGTL010000004.1/463085-446860	GCA_900774215.1	Klebsiella quasipneumoniae	Enterobacteriaceae	A_Terminase_1_132		627	x		aatatcacga
HE-PICI	Kpn5056.16.A_Terminase_1_132	UFDA01000001.1/1035414-1051421	GCA_900493485.1	Klebsiella quasipneumoniae	Enterobacteriaceae	A_Terminase_1_132	Kpn5056.71.icd	647	x		aatatcatga
HE-PICI	Kpn3690.16.A_Terminase_1_132	CP031792.1/3186487-3170214	GCA_003432245.1	Klebsiella pneumoniae	Enterobacteriaceae	A_Terminase_1_132	Kpn3690.71.icd	652	x		aatatcacga
HE-PICI	Eco1645.15.A_Terminase_1_246	JDFU02000001.1/974338-988982	GCA_000622285.2	Escherichia coli	Enterobacteriaceae	A_Terminase_1_246	Eco1645.57.potB	27	x		ttaccaa
HE-PICI	Eco6252.15.A_Terminase_1_246	NTNF01000038.1/15063-29707	GCA_002462935.1	Escherichia coli	Enterobacteriaceae	A_Terminase_1_246		27			ttaccaa
HE-PICI	Eco6307.15.A_Terminase_1_246	NTOC01000040.1/26767-12123	GCA_002464125.1	Escherichia coli	Enterobacteriaceae	A_Terminase_1_246		27			ttaccaa
HE-PICI	Eco6845.15.A_Terminase_1_246	NMHT01000062.1/24093-9449	GCA_002511955.1	Escherichia coli	Enterobacteriaceae	A_Terminase_1_246		27			ttaccaa
HE-PICI	Eco7388.15.A_Terminase_1_246	NMAT01000039.1/26817-12173	GCA_002535605.1	Escherichia coli	Enterobacteriaceae	A_Terminase_1_246		27			ttaccaa
HE-PICI	Eco7412.15.A_Terminase_1_246	NMJS01000042.1/26817-12173	GCA_002536695.1	Escherichia coli	Enterobacteriaceae	A_Terminase_1_246		27			ttaccaa
HE-PICI	Sso99.15.A_Terminase_1_246	NQCQ02000001.1/2987260-2972616	GCA_002247975.2	Escherichia coli	Enterobacteriaceae	A_Terminase_1_246		27			ttaccaa
HE-PICI	Eco14930.15.A_Terminase_1_246	UCWC01000005.1/287384-302438	GCA_900479145.1	Escherichia coli	Enterobacteriaceae	A_Terminase_1_246		44	x		tcacaaa
HE-PICI	Eco5444.15.A_Terminase_1_246	NLID01000033.1/27229-12173	GCA_002226535.1	Escherichia coli	Enterobacteriaceae	A_Terminase_1_246		44			ttaccaa
HE-PICI	Eco5457.15.A_Terminase_1_246	NLIC01000033.1/27229-12173	GCA_002226785.1	Escherichia coli	Enterobacteriaceae	A_Terminase_1_246		44			ttaccaa
HE-PICI	Eco5462.15.A_Terminase_1_246	NLIB01000032.1/17698-32754	GCA_002226895.1	Escherichia coli	Enterobacteriaceae	A_Terminase_1_246		44			ttaccaa
HE-PICI	Eco33.15.A_Terminase_1_246	FN554766.1/2250958-2235714	GCA_000027125.1	Escherichia coli	Enterobacteriaceae	A_Terminase_1_246	Eco33.57.zinT|mtfA	45	x	reannotate term_int fusion	ttaccaa
HE-PICI	Eco1811.15.A_Terminase_1_246	JNPZ01000004.1/232224-247469	GCA_000703565.1	Escherichia coli	Enterobacteriaceae	A_Terminase_1_246		45		reannotate terminase/int fusion	ttaccaa
HE-PICI	Eco448.15.A_Terminase_1_246	KB732323.1/31611-16366	GCA_000350785.1	Escherichia coli	Enterobacteriaceae	A_Terminase_1_246		45		reannotate terminase/int fusion	ttaccaa
HE-PICI	Eco829.15.A_Terminase_1_246	KE136678.1/169912-154667	GCA_000407845.1	Escherichia coli	Enterobacteriaceae	A_Terminase_1_246	Eco829.66.S	45		reannotate terminase/int fusion	ttaccaa
HE-PICI	Eco4003.15.A_Terminase_1_246	MAIV01000002.1/278044-262658	GCA_001676995.1	Escherichia coli	Enterobacteriaceae	A_Terminase_1_246	Eco4003.55.S	47	x		ttaccaa
HE-PICI	Eco13028.15.A_Terminase_1_246	SSRW01000009.1/16998-32387	GCA_004960085.1	Escherichia coli	Enterobacteriaceae	A_Terminase_1_246		47		spurious islander Eco13028.63G:13015-75604:+	ttaccaa
HE-PICI	Eco13030.15.A_Terminase_1_246	SSRU01000032.1/14978-30367	GCA_004960105.1	Escherichia coli	Enterobacteriaceae	A_Terminase_1_246		47			ttaccaa
HE-PICI	Eco15611.15.A_Terminase_1_246	SZTY01000058.1/27543-12153	GCA_005574105.1	Escherichia coli	Enterobacteriaceae	A_Terminase_1_246		47			ttaccaa
HE-PICI	Eco15021.15.A_Terminase_1_246	UCZS01000001.1/45359-60809	GCA_900480085.1	Escherichia coli	Enterobacteriaceae	A_Terminase_1_246	Eco15021.56.S	51	x	reannotate terminase/int fusion, spurious islander Eco15021.67N:11147-78373:+	ttaccaa
HE-PICI	Eco15030.15.A_Terminase_1_246	UCZO01000001.1/45363-60813	GCA_900480175.1	Escherichia coli	Enterobacteriaceae	A_Terminase_1_246	Eco15030.56.S	51		reannotate terminase/int fusion, spurious islander Eco15030.67N:11151-78377:+	ttaccaa
HE-PICI	Eco4041.15.A_Terminase_1_246	CP016546.1/4486766-4502213	GCA_001693635.1	Escherichia coli	Enterobacteriaceae	A_Terminase_1_246	Eco4041.57.S	51		reannotate terminase/int fusion	ttaccaa
HE-PICI	Eco5051.15.A_Terminase_1_246	MUBR01000031.1/30894-15444	GCA_002154925.1	Escherichia coli	Enterobacteriaceae	A_Terminase_1_246		51		reannotate terminase/int fusion	tcacaaa
HE-PICI	Eco11645.15.A_Terminase_1_246	POAN01000011.1/93166-78250	GCA_003983655.1	Escherichia coli	Enterobacteriaceae	A_Terminase_1_246		72	x		ttaccaa
HE-PICI	Eco12142.15.A_Terminase_1_246	AAADJP010000050.1/2050-16966	GCA_004230415.1	Escherichia coli	Enterobacteriaceae	A_Terminase_1_246		72			ttaccaa
HE-PICI	Eco6318.15.A_Terminase_1_246	NXMI01000010.1/93166-78250	GCA_002464385.1	Escherichia coli	Enterobacteriaceae	A_Terminase_1_246		72			ttaccaa
HE-PICI	Eco15324.15.A_Terminase_1_246	UEJT01000004.1/94051-79009	GCA_900490195.1	Escherichia coli	Enterobacteriaceae	A_Terminase_1_246	Eco15324.57.potB	73	x		tcacgaa
HE-PICI	Eco15204.15.A_Terminase_1_246	UDGA01000009.1/106340-121382	GCA_900481915.1	Escherichia coli	Enterobacteriaceae	A_Terminase_1_246		73			tcacgaa
HE-PICI	Eco15205.15.A_Terminase_1_246	UDGQ01000005.1/52902-37860	GCA_900481925.1	Escherichia coli	Enterobacteriaceae	A_Terminase_1_246		73		helper cut off	tcacgaa
HE-PICI	Eco1012.15.A_Terminase_1_246	KE699959.1/1542225-1527255	GCA_000457775.1	Escherichia coli	Enterobacteriaceae	A_Terminase_1_246	Eco1012.55.S	99	x		ttaccaa
HE-PICI	Eco7062.15.A_Terminase_1_246	NNWR01000016.1/69244-84214	GCA_002517695.1	Escherichia coli	Enterobacteriaceae	A_Terminase_1_246		99		spurious islander Eco7062.81N:10212-91475:+, tRNA-Ser helper off contig	ttaccaa
HE-PICI	Ese18.15.A_Terminase_1_246	PDHZ01000026.1/199942-215384	GCA_004745115.1	Escherichia sp005843885	Enterobacteriaceae	A_Terminase_1_246	Ese18.59.potB	135	x		tcacgaa
HE-PICI	Ese31.15.A_Terminase_1_246	VCDZ01000003.1/199942-215384	GCA_005845405.1	Escherichia sp005843885	Enterobacteriaceae	A_Terminase_1_246	Ese31.59.potB	135			tcacgaa
HE-PICI	Eco4004.15.A_Terminase_1_246	CP015229.1/1166714-1182122	GCA_001677475.1	Escherichia coli	Enterobacteriaceae	A_Terminase_1_246	Eco4004.60.S	168	x		tcacgaa
HE-PICI	Eco3786.14.A_Terminase_1_246	LVOS01000091.1/18703-32720	GCA_001616375.1	Escherichia coli	Enterobacteriaceae	A_Terminase_1_246		204	x	reannotate terminase/int fusion	ttaccaa
HE-PICI	Eco15375.16.A_Terminase_1_246	UIHQ01000049.1/8639-24489	GCA_900499235.1	Escherichia coli	Enterobacteriaceae	A_Terminase_1_246		205	x		ttaccaa
HE-PICI	Eal54.16.A_Terminase_1_246	CP034162.1/1774097-1758578	GCA_003860365.1	Escherichia albertii	Enterobacteriaceae	A_Terminase_1_246	Eal54.58.S	231	x		tcacgaa
HE-PICI	Ana29.16.A_Terminase_1_246.2	CP038613.1/3054531-3070052	GCA_004768525.1	Arsenophonus nasoniae	Enterobacteriaceae	A_Terminase_1_246	Ana29.58.R	276	x	found by inspection	aattttataacaaag
HE-PICI	Eco9572.16.A_Terminase_1_246	PURD01000028.1/27450-11932	GCA_003321835.1	Escherichia coli	Enterobacteriaceae	A_Terminase_1_246		290	x		ttaccaa
HE-PICI	Eco981.15.A_Terminase_1_246	KE699545.1/1275027-1260379	GCA_000457125.1	Escherichia coli	Enterobacteriaceae	A_Terminase_1_246	Eco981.58.S	293	x		ttaccaa
HE-PICI	Eal37.16.A_Terminase_1_246	CP025676.1/2763222-2747463	GCA_002872455.1	Escherichia albertii	Enterobacteriaceae	A_Terminase_1_246	Eal37.58.potB	295	x		ttaccaa
HE-PICI	Eco7546.15.A_Terminase_1_246	NNYP01000036.1/33407-18413	GCA_002545085.1	Escherichia coli	Enterobacteriaceae	A_Terminase_1_246		298	x		ttaccaa
HE-PICI	Ana29.15.A_Terminase_1_246	CP038613.1/1134062-1149443	GCA_004768525.1	Arsenophonus nasoniae	Enterobacteriaceae	A_Terminase_1_246	Ana29.44.hlyB	343	x	found by inspection, added stop codon of late gene	aattttataacaaag
HE-PICI	Eco8512.15.A_Terminase_1_246	CP027447.1/1392647-1377567	GCA_003019035.1	Escherichia coli	Enterobacteriaceae	A_Terminase_1_246	Eco8512.58.S	345	x		tcacgaa
HE-PICI	Eal37.16.A_Terminase_1_246.2	CP025676.1/3001039-2985412	GCA_002872455.1	Escherichia albertii	Enterobacteriaceae	A_Terminase_1_246	Eal37.56.S	360	x		ttaccaa
HE-PICI	Ana29.15.A_Terminase_1_246.2	CP038613.1/2112246-2096894	GCA_004768525.1	Arsenophonus nasoniae	Enterobacteriaceae	A_Terminase_1_246	Ana29.79.guaB	363	x	found by inspection, with other HES in same helper	aattttataacaaag
HE-PICI	Ana29.16.A_Terminase_1_246	CP038613.1/1944170-1928656	GCA_004768525.1	Arsenophonus nasoniae	Enterobacteriaceae	A_Terminase_1_246	Ana29.60.mppA	374	x	found by inspection	aattttataacaaag
HE-PICI	Eco5412.15.A_Terminase_1_246	NLGQ01000051.1/5923-21227	GCA_002225815.1	Escherichia coli	Enterobacteriaceae	A_Terminase_1_246		383	x		tcacgaag
HE-PICI	Eco122.15.A_Terminase_1_246	AFAB02000119.1/424943-409963	GCA_000194535.2	Escherichia coli	Enterobacteriaceae	A_Terminase_1_246		384	x		ttaccaa
HE-PICI	Eco13041.15.A_Terminase_1_246	SSRD01000128.1/11333-26086	GCA_004960325.1	Escherichia coli	Enterobacteriaceae	A_Terminase_1_246		389	x	reannotate term_int fusion	ttaccaa
HE-PICI	Eco7866.18.A_Terminase_1_246	CP024978.1/373986-356029	GCA_002803805.2	Escherichia coli	Enterobacteriaceae	A_Terminase_1_246	Eco7866.62.potB	407	x	reannotate terminase/int fusion	ttaccaa
HE-PICI	Eco10990.15.A_Terminase_1_246	RODW01000020.1/31952-16802	GCA_003794795.1	Escherichia coli	Enterobacteriaceae	A_Terminase_1_246		415	x	spurious islander Eco10990.84N:9541-93502:-, helper off contig end in tRNA-Ser: <1-52521	ttaccaa
HE-PICI	Eco8772.15.A_Terminase_1_246	NBKY01000059.1/26083-11361	GCA_003146465.1	Escherichia coli	Enterobacteriaceae	A_Terminase_1_246		452	x	reannotate terminase/int fusion	ttaccaa
HE-PICI	Eco13775.15.A_Terminase_1_246	BFLZ01000072.1/31639-16191	GCA_005384765.1	Escherichia coli	Enterobacteriaceae	A_Terminase_1_246		465	x	reannotate terminase/int fusion, helper cut off	ttaccaa
HE-PICI	Eco146.15.A_Terminase_1_246	AGTD01000001.1/1112532-1127509	GCA_000220005.2	Escherichia coli	Enterobacteriaceae	A_Terminase_1_246	Eco146.58.S	481	x		ttaccaa
HE-PICI	Eco13099.15.A_Terminase_1_246	RRTL01000043.1/26021-10912	GCA_005038035.1	Escherichia coli	Enterobacteriaceae	A_Terminase_1_246		493	x		ttaccaa
HE-PICI	Eco11701.15.A_Terminase_1_246	RDCF01000004.1/123279-107889	GCA_003988395.1	Escherichia coli	Enterobacteriaceae	A_Terminase_1_246	Eco11701.57.S	504	x	spurious islander Eco11701.57N:100875-157803:-	ttaccaa
HE-PICI	Eco11232.16.A_Terminase_1_246	RTTG01000044.1/31690-15697	GCA_003890455.1	Escherichia coli	Enterobacteriaceae	A_Terminase_1_246		533	x		tcacgaa
HE-PICI	Eal51.16.A_Terminase_1_246	CP030783.2/1931934-1916413	GCA_003312525.2	Escherichia albertii	Enterobacteriaceae	A_Terminase_1_246	Eal51.59.HutD	578	x		tcacgaa
HE-PICI	Eco1755.15.A_Terminase_1_246	JNBX01000035.1/29042-13595	GCA_000696835.1	Escherichia coli	Enterobacteriaceae	A_Terminase_1_246		628	x	reannotate terminase/int fusion	ttaccaa
HE-PICI	Eco5455.15.A_Terminase_1_246	NLIH01000005.1/247663-263081	GCA_002226735.1	Escherichia coli	Enterobacteriaceae	A_Terminase_1_246		643	x		ttaccaa
HE-PICI	Cfr111.10.B_Phage_portal_2_227	QIWN01000001.1/1054072-1044131	GCA_003195445.1	Citrobacter freundii	Enterobacteriaceae	B_Phage_portal_2_227	Cfr111.52.RyeB	310	x		attaaggattat
HE-PICI	Eco14781.11.B_Phage_portal_2_241	UGDW01000001.1/1813534-1824432	GCA_900449655.1	Escherichia coli	Enterobacteriaceae	B_Phage_portal_2_241	Eco14781.60.R	3	x		aaggcgat
HE-PICI	Eco10269.11.B_Phage_portal_2_241	RDDE01000019.1/44818-33922	GCA_003686535.1	Escherichia coli	Enterobacteriaceae	B_Phage_portal_2_241	Eco10269.60.R	3			aaggcgat
HE-PICI	Eco1037.11.B_Phage_portal_2_241	KE700287.1/151365-162207	GCA_000458275.1	Escherichia coli	Enterobacteriaceae	B_Phage_portal_2_241	Eco1037.59.icd	3			aaggcgat
HE-PICI	Eco1075.11.B_Phage_portal_2_241	KE700842.1/231918-242816	GCA_000459055.1	Escherichia coli	Enterobacteriaceae	B_Phage_portal_2_241	Eco1075.59.R	3			aaggcgat
HE-PICI	Eco10848.11.B_Phage_portal_2_241	RNXF01000008.1/66722-55824	GCA_003791085.1	Escherichia coli	Enterobacteriaceae	B_Phage_portal_2_241	Eco10848.59.R	3			aaggcgat
HE-PICI	Eco10962.11.B_Phage_portal_2_241	ROCU01000016.1/88157-99054	GCA_003794215.1	Escherichia coli	Enterobacteriaceae	B_Phage_portal_2_241		3			aaggcgat
HE-PICI	Eco1124.11.B_Phage_portal_2_241	KE701471.1/22911-12013	GCA_000460035.1	Escherichia coli	Enterobacteriaceae	B_Phage_portal_2_241		3			aaggcgat
HE-PICI	Eco11269.11.B_Phage_portal_2_241	RUGA01000005.1/12636-23348	GCA_003896655.1	Escherichia coli	Enterobacteriaceae	B_Phage_portal_2_241		3			aaggcgat
HE-PICI	Eco11763.11.B_Phage_portal_2_241	SBKH01000017.1/95283-106179	GCA_004054265.1	Escherichia coli	Enterobacteriaceae	B_Phage_portal_2_241		3			aaggcgat
HE-PICI	Eco12131.11.B_Phage_portal_2_241	AAAAZW010000053.1/3136-14033	GCA_004215775.1	Escherichia coli	Enterobacteriaceae	B_Phage_portal_2_241		3			aaggcgat
HE-PICI	Eco12371.11.B_Phage_portal_2_241	AAAGPM010000021.1/63640-52743	GCA_004272715.1	Escherichia coli	Enterobacteriaceae	B_Phage_portal_2_241		3			aaggcgat
HE-PICI	Eco12422.11.B_Phage_portal_2_241	AAAHEA010000036.1/4278-15120	GCA_004279415.1	Escherichia coli	Enterobacteriaceae	B_Phage_portal_2_241		3			aaggcgat
HE-PICI	Eco12451.11.B_Phage_portal_2_241	AAAHDD010000036.1/8997-19894	GCA_004282015.1	Escherichia coli	Enterobacteriaceae	B_Phage_portal_2_241		3		frameshift in exon 2	aaggcgat
HE-PICI	Eco12497.11.B_Phage_portal_2_241	SHIF01000040.1/23226-12329	GCA_004283505.1	Escherichia coli	Enterobacteriaceae	B_Phage_portal_2_241		3			aaggcgat
HE-PICI	Eco12501.11.B_Phage_portal_2_241	SHJK01000037.1/7141-18038	GCA_004283585.1	Escherichia coli	Enterobacteriaceae	B_Phage_portal_2_241		3			aaggcgat
HE-PICI	Eco12709.11.B_Phage_portal_2_241	RZEM01000001.1/351001-340104	GCA_004567065.1	Escherichia coli	Enterobacteriaceae	B_Phage_portal_2_241	Eco12709.58.Toxin_15|thrS	3			aaggcgat
HE-PICI	Eco13846.11.B_Phage_portal_2_241	BFQB01000053.1/299510-288613	GCA_005386885.1	Escherichia coli	Enterobacteriaceae	B_Phage_portal_2_241		3			aaggcgat
HE-PICI	Eco14048.11.B_Phage_portal_2_241	BFYW01000039.1/83505-72609	GCA_005391505.1	Escherichia coli	Enterobacteriaceae	B_Phage_portal_2_241	Eco14048.55.PBP|ybhC	3			aaggcgat
HE-PICI	Eco14454.11.B_Phage_portal_2_241	BIEX01000022.1/185041-195940	GCA_005402105.1	Escherichia coli	Enterobacteriaceae	B_Phage_portal_2_241		3			aaggcgat
HE-PICI	Eco14602.11.B_Phage_portal_2_241	FZKB01000046.1/24993-14282	GCA_900196695.1	Escherichia coli	Enterobacteriaceae	B_Phage_portal_2_241		3			aaggcgat
HE-PICI	Eco14664.11.B_Phage_portal_2_241	UARZ01000004.1/73821-84663	GCA_900448325.1	Escherichia coli	Enterobacteriaceae	B_Phage_portal_2_241	Eco14664.59.icd	3			aaggcgat
HE-PICI	Eco14823.11.B_Phage_portal_2_241	UGFT01000003.1/2543638-2554480	GCA_900450115.1	Escherichia coli	Enterobacteriaceae	B_Phage_portal_2_241	Eco14823.48.proP	3			aaggcgat
HE-PICI	Eco14850.11.B_Phage_portal_2_241	UGGJ01000005.1/638151-627252	GCA_900450475.1	Escherichia coli	Enterobacteriaceae	B_Phage_portal_2_241		3		spurious islander Eco14850.31R:614288-645418:- may extend upstream to ~609000 but no TIGER and still too short	aaggcgat
HE-PICI	Eco15713.11.B_Phage_portal_2_241	SPYO01000116.1/23187-12290	GCA_006230235.1	Escherichia coli	Enterobacteriaceae	B_Phage_portal_2_241		3			aaggcgat
HE-PICI	Eco1813.11.B_Phage_portal_2_241	JNPN01000014.1/49853-60750	GCA_000703625.1	Escherichia coli	Enterobacteriaceae	B_Phage_portal_2_241	Eco1813.56.PBP|ybhC	3			aaggcgat
HE-PICI	Eco2414.11.B_Phage_portal_2_241	JTCN01000074.1/27357-16456	GCA_000805815.1	Escherichia coli	Enterobacteriaceae	B_Phage_portal_2_241		3			aaggcgat
HE-PICI	Eco2432.11.B_Phage_portal_2_241	JWKF01000018.1/6172-17068	GCA_000812345.1	Escherichia coli	Enterobacteriaceae	B_Phage_portal_2_241		3			aaggcgat
HE-PICI	Eco2433.11.B_Phage_portal_2_241	JWKG01000009.1/23180-12284	GCA_000812365.1	Escherichia coli	Enterobacteriaceae	B_Phage_portal_2_241		3			aaggcgat
HE-PICI	Eco2613.11.B_Phage_portal_2_241	CP011416.1/3698288-3709185	GCA_001007915.1	Escherichia coli	Enterobacteriaceae	B_Phage_portal_2_241	Eco2613.58.PBP|ybhC	3			aaggcgat
HE-PICI	Eco2861.11.B_Phage_portal_2_241	CXXT01000040.1/62282-73179	GCA_001268445.1	Escherichia coli	Enterobacteriaceae	B_Phage_portal_2_241	Eco2861.60.R	3			aaggcgat
HE-PICI	Eco2881.11.B_Phage_portal_2_241	CXXC01000004.1/120635-131534	GCA_001268865.1	Escherichia coli	Enterobacteriaceae	B_Phage_portal_2_241		3			aaggcgat
HE-PICI	Eco3215.11.B_Phage_portal_2_241	LJCG01000027.1/34508-23610	GCA_001421045.1	Escherichia coli	Enterobacteriaceae	B_Phage_portal_2_241		3			aaggcgat
HE-PICI	Eco3564.11.B_Phage_portal_2_241	LOPC01000031.1/16343-27240	GCA_001576235.1	Escherichia coli	Enterobacteriaceae	B_Phage_portal_2_241		3			aaggcgat
HE-PICI	Eco3581.11.B_Phage_portal_2_241	LRAB01000011.1/62817-73715	GCA_001596855.1	Escherichia coli	Enterobacteriaceae	B_Phage_portal_2_241		3			aaggcgat
HE-PICI	Eco3710.11.B_Phage_portal_2_241	LVLO01000176.1/6157-17053	GCA_001614485.1	Escherichia coli	Enterobacteriaceae	B_Phage_portal_2_241		3			aaggcgat
HE-PICI	Eco3714.11.B_Phage_portal_2_241	LVLV01000073.1/27523-38348	GCA_001614615.1	Escherichia coli	Enterobacteriaceae	B_Phage_portal_2_241		3			aaggcgat
HE-PICI	Eco3740.11.B_Phage_portal_2_241	LVMS01000180.1/24830-13933	GCA_001615275.1	Escherichia coli	Enterobacteriaceae	B_Phage_portal_2_241		3			aaggcgat
HE-PICI	Eco3826.11.B_Phage_portal_2_241	LVQV01000037.1/479397-468500	GCA_001617175.1	Escherichia coli	Enterobacteriaceae	B_Phage_portal_2_241	Eco3826.58.R	3			aaggcgat
HE-PICI	Eco4002.11.B_Phage_portal_2_241	MADL01000034.1/13142-24039	GCA_001676985.1	Escherichia coli	Enterobacteriaceae	B_Phage_portal_2_241		3			aaggcgat
HE-PICI	Eco4115.11.B_Phage_portal_2_241	MIWJ01000054.1/23391-12549	GCA_001749125.1	Escherichia coli	Enterobacteriaceae	B_Phage_portal_2_241		3			aaggcgat
HE-PICI	Eco4497.11.B_Phage_portal_2_241	LGMO01000092.1/6936-17831	GCA_001912055.1	Escherichia coli	Enterobacteriaceae	B_Phage_portal_2_241		3			aaggcgat
HE-PICI	Eco4623.11.B_Phage_portal_2_241	CP006834.2/1830842-1841738	GCA_001021635.2	Escherichia coli	Enterobacteriaceae	B_Phage_portal_2_241	Eco4623.56.PBP|ybhC	3			aaggcgat
HE-PICI	Eco543.11.B_Phage_portal_2_241	KB733113.1/382967-393863	GCA_000352665.1	Escherichia coli	Enterobacteriaceae	B_Phage_portal_2_241	Eco543.57.R	3			aaggcgat
HE-PICI	Eco5516.11.B_Phage_portal_2_241	NLKK01000048.1/26244-15347	GCA_002228105.1	Escherichia coli	Enterobacteriaceae	B_Phage_portal_2_241		3			aaggcgat
HE-PICI	Eco5579.11.B_Phage_portal_2_241	NLNI01000002.1/242803-253701	GCA_002229675.1	Escherichia coli	Enterobacteriaceae	B_Phage_portal_2_241	Eco5579.59.R	3			aaggcgat
HE-PICI	Eco5707.11.B_Phage_portal_2_241	NLSV01000020.1/48876-59773	GCA_002232655.1	Escherichia coli	Enterobacteriaceae	B_Phage_portal_2_241		3			aaggcgat
HE-PICI	Eco5992.11.B_Phage_portal_2_241	NWAQ01000050.1/1065-11776	GCA_002319615.1	Escherichia coli	Enterobacteriaceae	B_Phage_portal_2_241		3			aaggcgat
HE-PICI	Eco6286.11.B_Phage_portal_2_241	NTPD01000045.1/3092-13934	GCA_002463645.1	Escherichia coli	Enterobacteriaceae	B_Phage_portal_2_241		3			aaggcgat
HE-PICI	Eco6552.11.B_Phage_portal_2_241	NOEH01000003.1/24322-13497	GCA_002474645.1	Escherichia coli	Enterobacteriaceae	B_Phage_portal_2_241		3			aaggcgat
HE-PICI	Eco6686.11.B_Phage_portal_2_241	NNVT01000042.1/8704-19600	GCA_002485845.1	Escherichia coli	Enterobacteriaceae	B_Phage_portal_2_241		3			aaggcgat
HE-PICI	Eco7066.11.B_Phage_portal_2_241	NNZG01000004.1/218317-207420	GCA_002517775.1	Escherichia coli	Enterobacteriaceae	B_Phage_portal_2_241		3		frameshift in exon 1	aaggcgat
HE-PICI	Eco7155.11.B_Phage_portal_2_241	NOOS01000014.1/37564-48461	GCA_002519745.1	Escherichia coli	Enterobacteriaceae	B_Phage_portal_2_241		3			aaggcgat
HE-PICI	Eco7356.11.B_Phage_portal_2_241	NKVD01000029.1/3092-13934	GCA_002534955.1	Escherichia coli	Enterobacteriaceae	B_Phage_portal_2_241		3			aaggcgat
HE-PICI	Eco7367.11.B_Phage_portal_2_241	NMBB01000046.1/6281-17177	GCA_002535165.1	Escherichia coli	Enterobacteriaceae	B_Phage_portal_2_241		3			aaggcgat
HE-PICI	Eco7615.11.B_Phage_portal_2_241	NOBF01000017.1/68994-58097	GCA_002548675.1	Escherichia coli	Enterobacteriaceae	B_Phage_portal_2_241	Eco7615.56.L	3		frameshift in exon 1	aaggcgat
HE-PICI	Eco8025.11.B_Phage_portal_2_241	MKWW01000041.1/23417-12521	GCA_002918005.1	Escherichia coli	Enterobacteriaceae	B_Phage_portal_2_241		3			aaggcgat
HE-PICI	Eco8408.11.B_Phage_portal_2_241	PGIY01000014.1/24068-13172	GCA_003008815.1	Escherichia coli	Enterobacteriaceae	B_Phage_portal_2_241		3			aaggcgat
HE-PICI	Eco8563.11.B_Phage_portal_2_241	CP028192.1/4037383-4026485	GCA_003030245.1	Escherichia coli	Enterobacteriaceae	B_Phage_portal_2_241	Eco8563.62.R	3			aaggcgat
HE-PICI	Eco9235.11.B_Phage_portal_2_241	NRXV01000099.1/30062-19161	GCA_003302345.1	Escherichia coli	Enterobacteriaceae	B_Phage_portal_2_241		3			aaggcgat
HE-PICI	Eco9528.11.B_Phage_portal_2_241	QODO01000041.1/23407-12511	GCA_003318345.1	Escherichia coli	Enterobacteriaceae	B_Phage_portal_2_241		3			aaggcgat
HE-PICI	Eco9682.11.B_Phage_portal_2_241	QOYE01000013.1/125120-136018	GCA_003333735.1	Escherichia coli	Enterobacteriaceae	B_Phage_portal_2_241		3			aaggcgat
HE-PICI	Esr14.11.B_Phage_portal_2_241	PSSG01000004.1/42861-31963	GCA_003000775.1	Escherichia coli	Enterobacteriaceae	B_Phage_portal_2_241	Esr14.59.R	3			aaggcgat
HE-PICI	Eco3427.11.B_Phage_portal_2_241	LRWW01000036.1/91501-102344	GCA_001561675.1	Escherichia marmotae	Enterobacteriaceae	B_Phage_portal_2_241		3			aaggcgat
HE-PICI	Eco14386.11.B_Phage_portal_2_241	BICD01000032.1/188032-177207	GCA_005399425.1	Escherichia coli	Enterobacteriaceae	B_Phage_portal_2_241	Eco14386.58.potB	34	x		gcgccat
HE-PICI	Eco13617.11.B_Phage_portal_2_241	BFFS01000089.1/101552-90727	GCA_005381425.1	Escherichia coli	Enterobacteriaceae	B_Phage_portal_2_241		34			gcgccat
HE-PICI	Eco13983.11.B_Phage_portal_2_241	BFWH01000037.1/4396-15219	GCA_005390165.1	Escherichia coli	Enterobacteriaceae	B_Phage_portal_2_241		34			gcgccat
HE-PICI	Eco14367.11.B_Phage_portal_2_241	BIBJ01000036.1/280098-290923	GCA_005399025.1	Escherichia coli	Enterobacteriaceae	B_Phage_portal_2_241	Eco14367.58.ycgE|yehU	34			gcgccat
HE-PICI	Eco14967.11.B_Phage_portal_2_241	UCXM01000001.1/778449-767624	GCA_900479515.1	Escherichia coli	Enterobacteriaceae	B_Phage_portal_2_241		34			gcgccat
HE-PICI	Eco8720.11.B_Phage_portal_2_241	NBDF01000024.1/22657-11831	GCA_003145435.1	Escherichia coli	Enterobacteriaceae	B_Phage_portal_2_241		34			gcgccat
HE-PICI	Eco1741.10.B_Phage_portal_2_241	KK736492.1/1678184-1667786	GCA_000692755.1	Escherichia coli	Enterobacteriaceae	B_Phage_portal_2_241	Eco1741.59.proP	46	x		aaggcgat
HE-PICI	Eco13012.10.B_Phage_portal_2_241	RAZR01000045.1/25202-14804	GCA_004804175.1	Escherichia coli	Enterobacteriaceae	B_Phage_portal_2_241		46			aaggcgat
HE-PICI	Eco3174.10.B_Phage_portal_2_241	LLKU01000089.1/102289-91891	GCA_001402805.1	Escherichia coli	Enterobacteriaceae	B_Phage_portal_2_241	Eco3174.59.proP	46			aaggcgat
HE-PICI	Eco9790.10.B_Phage_portal_2_241	CP031134.1/86871-76473	GCA_003342715.1	Escherichia coli	Enterobacteriaceae	B_Phage_portal_2_241	Eco9790.59.PBP|ybhC	46			aaggcgat
HE-PICI	Eco5505.11.B_Phage_portal_2_241	NLJO01000036.1/46129-35231	GCA_002227795.1	Escherichia coli	Enterobacteriaceae	B_Phage_portal_2_241		127	x		aaggcgat
HE-PICI	Eco5531.11.B_Phage_portal_2_241	NLLL01000036.1/46057-35159	GCA_002228585.1	Escherichia coli	Enterobacteriaceae	B_Phage_portal_2_241		127			aaggcgat
HE-PICI	Eco3934.11.B_Phage_portal_2_241	LWQZ01000070.1/102772-91949	GCA_001644175.1	Escherichia coli	Enterobacteriaceae	B_Phage_portal_2_241	Eco3934.60.proP	136	x		aaggcgat
HE-PICI	Eco5118.11.B_Phage_portal_2_241	CP032892.1/2404963-2415798	GCA_002165095.2	Escherichia coli	Enterobacteriaceae	B_Phage_portal_2_241	Eco5118.60.proP	136			aaggcgat
HE-PICI	Eco1974.11.B_Phage_portal_2_241	HG977190.1/327828-338632	GCA_000731355.1	Escherichia coli	Enterobacteriaceae	B_Phage_portal_2_241	Eco1974.57.potB	138	x		gcgccat
HE-PICI	Eco4101.11.B_Phage_portal_2_241	MIVY01000010.1/25787-14982	GCA_001748815.1	Escherichia coli	Enterobacteriaceae	B_Phage_portal_2_241		138			gcgccat
HE-PICI	Eco13742.11.B_Phage_portal_2_241	BFKO01000118.1/26399-15504	GCA_005384025.1	Escherichia coli	Enterobacteriaceae	B_Phage_portal_2_241		147	x		aaggcgat
HE-PICI	Eco14003.11.B_Phage_portal_2_241	BFXB01000031.1/322966-333861	GCA_005390565.1	Escherichia coli	Enterobacteriaceae	B_Phage_portal_2_241		147			aaggcgat
HE-PICI	Eco14425.11.B_Phage_portal_2_241	BIDR01000005.1/473118-483929	GCA_005400205.1	Escherichia coli	Enterobacteriaceae	B_Phage_portal_2_241		183	x		gcgccat
HE-PICI	Eta10.10.B_Phage_portal_2_241	MBLV01000009.1/8385-18711	GCA_001700615.1	Edwardsiella tarda	Enterobacteriaceae	B_Phage_portal_2_241		265	x		taaaggcgat
HE-PICI	Eco15539.12.B_Phage_portal_2_241	UWXG01000001.1/1265787-1277385	GCA_900608045.1	Escherichia coli	Enterobacteriaceae	B_Phage_portal_2_241	Eco15539.59.PBP|ybhC	278	x		aaggcgat
HE-PICI	Eco13618.11.B_Phage_portal_2_241	BFFT01000043.1/41255-51906	GCA_005381445.1	Escherichia coli	Enterobacteriaceae	B_Phage_portal_2_241	Eco13618.57.potB	304	x		gcgccat
HE-PICI	Eco7442.11.B_Phage_portal_2_241	NMFE01000041.1/4188-14978	GCA_002538205.1	Escherichia coli	Enterobacteriaceae	B_Phage_portal_2_241		316	x		gcgccat
HE-PICI	Eco8841.11.B_Phage_portal_2_241	QGNS01000106.1/24068-13172	GCA_003173535.1	Escherichia coli	Enterobacteriaceae	B_Phage_portal_2_241		358	x		aaggcgat
HE-PICI	Eco14459.11.B_Phage_portal_2_241	BIFC01000185.1/4586-15378	GCA_005402385.1	Escherichia coli	Enterobacteriaceae	B_Phage_portal_2_241		390	x		gcgccat
HE-PICI	Squ6.45.B_Phage_portal_2_241	UGYN01000002.1/4221564-4266572	GCA_900457075.1	Serratia quinivorans	Enterobacteriaceae	B_Phage_portal_2_241	Squ6.91.Cons_hypoth698|cmpR	396	x	elongated, found by TIGER on whole genome	gggcgat
HE-PICI	Eco1978.12.B_Phage_portal_2_241	JPQG01000003.1/742941-754779	GCA_000736735.1	Escherichia coli	Enterobacteriaceae	B_Phage_portal_2_241	Eco1978.58.R	425	x		at
HE-PICI	Eco14796.11.B_Phage_portal_2_241	UGDX01000002.1/1415784-1404887	GCA_900449825.1	Escherichia coli	Enterobacteriaceae	B_Phage_portal_2_241		441	x		aaggcgat
HE-PICI	Eco4028.11.B_Phage_portal_2_241	CP015912.1/4478746-4489644	GCA_001679985.1	Escherichia coli	Enterobacteriaceae	B_Phage_portal_2_241	Eco4028.60.PBP|ybhC	455	x		aaggcgat
HE-PICI	Eco7475.11.B_Phage_portal_2_241	NMJZ01000056.1/4234-15023	GCA_002541235.1	Escherichia coli	Enterobacteriaceae	B_Phage_portal_2_241		456	x		gcgccat
HE-PICI	Eco12180.12.B_Phage_portal_2_241	AAADLI010000056.1/1559-13131	GCA_004231465.1	Escherichia coli	Enterobacteriaceae	B_Phage_portal_2_241		477	x		aaggcgat
HE-PICI	Eco14646.11.B_Phage_portal_2_241	UFYX01000005.1/4311596-4322492	GCA_900448095.1	Escherichia coli	Enterobacteriaceae	B_Phage_portal_2_241		528	x		aaggcgat
HE-PICI	Eco10735.12.B_Phage_portal_2_241	ROKU01000026.1/71256-59254	GCA_003778705.1	Escherichia coli	Enterobacteriaceae	B_Phage_portal_2_241		573	x		at
HE-PICI	Eco15533.12.B_Phage_portal_2_241	UWWG01000001.1/3733066-3744689	GCA_900607785.1	Escherichia coli	Enterobacteriaceae	B_Phage_portal_2_241	Eco15533.59.PBP|ybhC	577	x	found by TIGER on whole genome	aaggcgat
HE-PICI	Eco10760.11.B_Phage_portal_2_241	RNVN01000017.1/4382-15206	GCA_003782685.1	Escherichia coli	Enterobacteriaceae	B_Phage_portal_2_241		600	x	found by TIGER on whole genome	gcgccat
HE-PICI	Eco14761.12.B_Phage_portal_2_241	UGCV01000008.1/3347978-3336009	GCA_900449405.1	Escherichia coli	Enterobacteriaceae	B_Phage_portal_2_241		618	x		aaagccat
HE-PICI	Sbo61.12.B_Phage_portal_2_241	CP026875.1/3190338-3202150	GCA_002950355.1	Escherichia coli	Enterobacteriaceae	B_Phage_portal_2_241		622	x	found by TIGER on whole genome, frameshift int, spurious potential helper calls	aaggcgat
HE-PICI	Sen48306.9.B_Phage_portal_2_38	AAEPWD010000005.1/179574-188745	GCA_006112745.1	Salmonella enterica	Enterobacteriaceae	B_Phage_portal_2_38	Sen48306.52.frmR	269	x		aaaatcacgat
HE-PICI	Eco12677.10.C_CLP_protease_110	SONQ01000002.1/132726-122410	GCA_004523255.1	Escherichia coli	Enterobacteriaceae	C_CLP_protease_110	Eco12677.21.M	4	x		atgatgatccat
HE-PICI	Eco12655.10.C_CLP_protease_110	SOOQ01000009.1/140908-130592	GCA_004522815.1	Escherichia coli	Enterobacteriaceae	C_CLP_protease_110		4			atgatgatccat
HE-PICI	Eco12656.10.C_CLP_protease_110	SOOG01000019.1/85684-75368	GCA_004522825.1	Escherichia coli	Enterobacteriaceae	C_CLP_protease_110		4			atgatgatccat
HE-PICI	Eco12659.10.C_CLP_protease_110	SOOM01000010.1/140991-130675	GCA_004522905.1	Escherichia coli	Enterobacteriaceae	C_CLP_protease_110		4			atgatgatccat
HE-PICI	Eco12666.10.C_CLP_protease_110	SONX01000020.1/85682-75366	GCA_004523025.1	Escherichia coli	Enterobacteriaceae	C_CLP_protease_110		4			atgatgatccat
HE-PICI	Eco12671.10.C_CLP_protease_110	SONV01000007.1/116919-127235	GCA_004523125.1	Escherichia coli	Enterobacteriaceae	C_CLP_protease_110	Eco12671.21.M	4			atgatgatccat
HE-PICI	Eco12678.10.C_CLP_protease_110	SONM01000001.1/132099-121783	GCA_004523265.1	Escherichia coli	Enterobacteriaceae	C_CLP_protease_110	Eco12678.21.M	4			atgatgatccat
HE-PICI	Eco12679.10.C_CLP_protease_110	SONO01000002.1/116941-127257	GCA_004523295.1	Escherichia coli	Enterobacteriaceae	C_CLP_protease_110	Eco12679.21.M	4			atgatgatccat
HE-PICI	Eco12680.10.C_CLP_protease_110	SONI01000001.1/116919-127235	GCA_004523305.1	Escherichia coli	Enterobacteriaceae	C_CLP_protease_110	Eco12680.21.M	4			atgatgatccat
HE-PICI	Eco12681.10.C_CLP_protease_110	SONN01000001.1/132704-122388	GCA_004523345.1	Escherichia coli	Enterobacteriaceae	C_CLP_protease_110	Eco12681.21.M	4			atgatgatccat
HE-PICI	Eco12683.10.C_CLP_protease_110	SONL01000001.1/132628-122312	GCA_004523375.1	Escherichia coli	Enterobacteriaceae	C_CLP_protease_110	Eco12683.21.M	4			atgatgatccat
HE-PICI	Eco12687.10.C_CLP_protease_110	SOMV01000007.1/103211-113523	GCA_004523475.1	Escherichia coli	Enterobacteriaceae	C_CLP_protease_110	Eco12687.21.M	4			atgatgatccat
HE-PICI	Eco12689.10.C_CLP_protease_110	SOMU01000012.1/103211-113523	GCA_004523495.1	Escherichia coli	Enterobacteriaceae	C_CLP_protease_110	Eco12689.21.M	4			atgatgatccat
HE-PICI	Eco12690.10.C_CLP_protease_110	SONG01000001.1/132704-122388	GCA_004523515.1	Escherichia coli	Enterobacteriaceae	C_CLP_protease_110	Eco12690.21.M	4			atgatgatccat
HE-PICI	Eco12691.10.C_CLP_protease_110	SONH01000008.1/116919-127235	GCA_004523525.1	Escherichia coli	Enterobacteriaceae	C_CLP_protease_110	Eco12691.21.M	4			atgatgatccat
HE-PICI	Eco12694.10.C_CLP_protease_110	SONB01000020.1/85684-75368	GCA_004523605.1	Escherichia coli	Enterobacteriaceae	C_CLP_protease_110		4			atgatgatccat
HE-PICI	Eco12700.10.C_CLP_protease_110	SONF01000006.1/116920-127236	GCA_004523715.1	Escherichia coli	Enterobacteriaceae	C_CLP_protease_110	Eco12700.21.M	4			atgatgatccat
HE-PICI	Eco38.10.C_CLP_protease_110	AELC01000008.1/66544-76857	GCA_000166575.2	Escherichia coli	Enterobacteriaceae	C_CLP_protease_110	Eco38.21.M	4			atgatgatc
HE-PICI	Eco578.10.C_CLP_protease_110	AQDB01000104.1/141083-130767	GCA_000354275.2	Escherichia coli	Enterobacteriaceae	C_CLP_protease_110		4			atgatgatccat
HE-PICI	Eco586.10.C_CLP_protease_110	AQDC01000093.1/141047-130731	GCA_000354455.1	Escherichia coli	Enterobacteriaceae	C_CLP_protease_110		4			atgatgatccat
HE-PICI	Eco5938.10.C_CLP_protease_110	CP023349.1/3535482-3525166	GCA_002302335.1	Escherichia coli	Enterobacteriaceae	C_CLP_protease_110	Eco5938.21.M	4			atgatgatccat
HE-PICI	Eco599.10.C_CLP_protease_110	AQDG01000055.1/141156-130840	GCA_000354755.2	Escherichia coli	Enterobacteriaceae	C_CLP_protease_110		4			atgatgatccat
HE-PICI	Eco602.10.C_CLP_protease_110	AQDF01000032.1/211851-222167	GCA_000354815.2	Escherichia coli	Enterobacteriaceae	C_CLP_protease_110		4			atgatgatccat
HE-PICI	Eco607.10.C_CLP_protease_110	AQDI01000103.1/141402-131086	GCA_000354935.2	Escherichia coli	Enterobacteriaceae	C_CLP_protease_110		4			atgatgatccat
HE-PICI	Eco608.10.C_CLP_protease_110	AQDH01000092.1/141857-131541	GCA_000354955.1	Escherichia coli	Enterobacteriaceae	C_CLP_protease_110		4			atgatgatccat
HE-PICI	Eco611.10.C_CLP_protease_110	AQDN01000091.1/85863-75547	GCA_000355015.2	Escherichia coli	Enterobacteriaceae	C_CLP_protease_110		4			atgatgatccat
HE-PICI	Eco613.10.C_CLP_protease_110	AQDP01000052.1/141296-130980	GCA_000355055.1	Escherichia coli	Enterobacteriaceae	C_CLP_protease_110	Eco613.21.M	4			atgatgatccat
HE-PICI	Eco6159.10.C_CLP_protease_110	NJTQ01000011.1/66264-76580	GCA_002459265.1	Escherichia coli	Enterobacteriaceae	C_CLP_protease_110	Eco6159.21.M	4			atgatgatccat
HE-PICI	Eco628.10.C_CLP_protease_110	AQDO01000103.1/113485-103169	GCA_000355335.2	Escherichia coli	Enterobacteriaceae	C_CLP_protease_110		4			atgatgatccat
HE-PICI	Eco629.10.C_CLP_protease_110	AQDM01000093.1/141280-130964	GCA_000355355.1	Escherichia coli	Enterobacteriaceae	C_CLP_protease_110		4			atgatgatccat
HE-PICI	Eco631.10.C_CLP_protease_110	AQDY01000160.1/140939-130623	GCA_000355395.2	Escherichia coli	Enterobacteriaceae	C_CLP_protease_110	Eco631.21.M	4			atgatgatccat
HE-PICI	Eco648.10.C_CLP_protease_110	AQGH01000052.1/85887-75571	GCA_000356085.2	Escherichia coli	Enterobacteriaceae	C_CLP_protease_110	Eco648.21.M	4			atgatgatccat
HE-PICI	Eco6499.10.C_CLP_protease_110	NMLT01000001.1/214709-225025	GCA_002468755.1	Escherichia coli	Enterobacteriaceae	C_CLP_protease_110	Eco6499.21.M	4			atgatgatccat
HE-PICI	Eco6665.10.C_CLP_protease_110	NNUX01000004.1/42419-32103	GCA_002485405.1	Escherichia coli	Enterobacteriaceae	C_CLP_protease_110	Eco6665.21.M	4			atgatgatccat
HE-PICI	Eco7267.10.C_CLP_protease_110	NOSP01000002.1/214460-224776	GCA_002522125.1	Escherichia coli	Enterobacteriaceae	C_CLP_protease_110	Eco7267.21.M	4			atgatgatccat
HE-PICI	Eco7708.10.C_CLP_protease_110	CP024299.1/4354238-4364554	GCA_002741235.1	Escherichia coli	Enterobacteriaceae	C_CLP_protease_110	Eco7708.21.M	4			atgatgatccat
HE-PICI	Eco7709.10.C_CLP_protease_110	CP024240.1/2403977-2393661	GCA_002741255.1	Escherichia coli	Enterobacteriaceae	C_CLP_protease_110	Eco7709.21.M	4			atgatgatccat
HE-PICI	Kpn4176.10.C_CLP_protease_110	SOMI01000064.1/46391-56807	GCA_004402025.1	Klebsiella pneumoniae	Enterobacteriaceae	C_CLP_protease_110	Kpn4176.58.icd	15	x		atgatgatccat
HE-PICI	Kpn4137.10.C_CLP_protease_110	BILF01000002.1/454404-443988	GCA_004313445.1	Klebsiella pneumoniae	Enterobacteriaceae	C_CLP_protease_110		15			atgatgatccat
HE-PICI	Kpn5049.10.C_CLP_protease_110	UFCW01000004.1/496693-486277	GCA_900493415.1	Klebsiella pneumoniae	Enterobacteriaceae	C_CLP_protease_110	Kpn5049.56.icd	15			atgatgatccat
HE-PICI	Kpn5135.10.C_CLP_protease_110	UFGE01000010.1/44018-54434	GCA_900494355.1	Klebsiella pneumoniae	Enterobacteriaceae	C_CLP_protease_110	Kpn5135.56.icd	15			atgatgatccat
HE-PICI	Kpn5473.10.C_CLP_protease_110	UJCY01000002.1/46407-56823	GCA_900503595.1	Klebsiella pneumoniae	Enterobacteriaceae	C_CLP_protease_110	Kpn5473.58.icd	15			atgatgatccat
HE-PICI	Kpn5479.10.C_CLP_protease_110	UJCU01000003.1/46407-56823	GCA_900503655.1	Klebsiella pneumoniae	Enterobacteriaceae	C_CLP_protease_110	Kpn5479.58.icd	15			atgatgatccat
HE-PICI	Kpn5487.10.C_CLP_protease_110	UJDH01000002.1/46407-56823	GCA_900503735.1	Klebsiella pneumoniae	Enterobacteriaceae	C_CLP_protease_110	Kpn5487.58.icd	15			atgatgatccat
HE-PICI	Kpn5488.10.C_CLP_protease_110	UJDI01000002.1/46407-56823	GCA_900503745.1	Klebsiella pneumoniae	Enterobacteriaceae	C_CLP_protease_110	Kpn5488.58.icd	15			atgatgatccat
HE-PICI	Kpn5917.10.C_CLP_protease_110	UJWA01000001.1/2059820-2049404	GCA_900508615.1	Klebsiella pneumoniae	Enterobacteriaceae	C_CLP_protease_110	Kpn5917.56.icd	15			atgatgatccat
HE-PICI	Kpn6240.10.C_CLP_protease_110	UKLG01000003.1/43986-54402	GCA_900512565.1	Klebsiella pneumoniae	Enterobacteriaceae	C_CLP_protease_110	Kpn6240.56.icd	15			atgatgatccat
HE-PICI	Kpn6492.10.C_CLP_protease_110	UKVE01000003.1/43986-54402	GCA_900515175.1	Klebsiella pneumoniae	Enterobacteriaceae	C_CLP_protease_110	Kpn6492.56.icd	15			atgatgatccat
HE-PICI	Ecl191.11.C_CLP_protease_110	LPOK01000076.1/6616-17578	GCA_001473135.1	Enterobacter cloacae	Enterobacteriaceae	C_CLP_protease_110		79	x		atgatgatccat
HE-PICI	Ecl192.11.C_CLP_protease_110	LPOJ01000121.1/5963-16925	GCA_001473155.1	Enterobacter cloacae	Enterobacteriaceae	C_CLP_protease_110		79			atgatgatccat
HE-PICI	Kpn4002.11.C_CLP_protease_110	CP035531.1/2677341-2666604	GCA_004137665.1	Klebsiella pneumoniae	Enterobacteriaceae	C_CLP_protease_110	Kpn4002.55.L	154	x		atgatgatccat
HE-PICI	Kpn5003.10.C_CLP_protease_110	UFAX01000008.1/230747-220415	GCA_900492935.1	Klebsiella pneumoniae	Enterobacteriaceae	C_CLP_protease_110	Kpn5003.55.icd	158	x		atgatgatccat
HE-PICI	Kqu13.10.C_CLP_protease_110	MDCA01000001.1/123805-113472	GCA_001715345.1	Klebsiella quasipneumoniae	Enterobacteriaceae	C_CLP_protease_110	Kqu13.57.icd	158			atgatgatccat
HE-PICI	Yin9.9.C_CLP_protease_110	CQBB01000001.1/441890-450760	GCA_001166625.1	Yersinia intermedia	Enterobacteriaceae	C_CLP_protease_110	Yin9.44.icd	200	x		atgatcca
HE-PICI	Kpn4074.11.C_CLP_protease_110	BIHW01000012.1/77610-66726	GCA_004311705.1	Klebsiella pneumoniae	Enterobacteriaceae	C_CLP_protease_110	Kpn4074.55.icd	227	x		atgatgatccat
HE-PICI	Kqu202.11.C_CLP_protease_110	UJYK01000002.1/371286-360378	GCA_900509215.1	Klebsiella quasipneumoniae	Enterobacteriaceae	C_CLP_protease_110	Kqu202.56.L	270	x		atgatgatccat
HE-PICI	Kqu234.11.C_CLP_protease_110	LT898450.1/3123997-3113171	GCA_900187335.1	Klebsiella quasipneumoniae	Enterobacteriaceae	C_CLP_protease_110	Kqu234.53.icd	273	x		atgatgatccat
HE-PICI	Kpn4953.10.C_CLP_protease_110	UGMT01000002.1/3105237-3094817	GCA_900452055.1	Klebsiella pneumoniae	Enterobacteriaceae	C_CLP_protease_110	Kpn4953.56.icd	292	x		atgatgatccat
HE-PICI	Kpn791.10.C_CLP_protease_110	LJCD01000006.1/239313-249742	GCA_001441285.1	Klebsiella pneumoniae	Enterobacteriaceae	C_CLP_protease_110		312	x		atgatgatccat
HE-PICI	Kpn3279.11.C_CLP_protease_110	BFDB01000077.1/27424-16461	GCA_003115235.1	Klebsiella pneumoniae	Enterobacteriaceae	C_CLP_protease_110		355	x		atgatgatccat
HE-PICI	Kpn2577.11.C_CLP_protease_110	NCMH01000037.1/13428-23941	GCA_002850995.1	Klebsiella pneumoniae	Enterobacteriaceae	C_CLP_protease_110		372	x		atgatgatccat
HE-PICI	Pca116.11.C_CLP_protease_110	PJDL01000001.1/839796-850561	GCA_002930535.1	Pectobacterium brasiliense	Enterobacteriaceae	C_CLP_protease_110	Pca116.51.icd	392	x		atgatgatccat
HE-PICI	Kpn2726.11.C_CLP_protease_110	NCPC01000037.1/44453-55080	GCA_002854835.1	Klebsiella pneumoniae	Enterobacteriaceae	C_CLP_protease_110	Kpn2726.56.icd	408	x		atgatgatccat
HE-PICI	Eae88.12.C_CLP_protease_110	LRCY01000118.1/88049-76502	GCA_001518435.1	Klebsiella aerogenes	Enterobacteriaceae	C_CLP_protease_110		412	x		atgatgatccat
HE-PICI	Epi10.11.C_CLP_protease_110	QCZU01000002.1/934446-923458	GCA_003074755.1	Edwardsiella piscicida	Enterobacteriaceae	C_CLP_protease_110		426	x		atgatgatcca
HE-PICI	Kpn7010.11.C_CLP_protease_110	CAAHBA010000001.1/1323409-1312870	GCA_900776185.1	Klebsiella pneumoniae	Enterobacteriaceae	C_CLP_protease_110		439	x		atgatgatccat
HE-PICI	Kva91.11.C_CLP_protease_110	QIYI01000003.1/110273-120810	GCA_003196375.1	Klebsiella variicola	Enterobacteriaceae	C_CLP_protease_110	Kva91.57.icd	439			atgatgatccat
HE-PICI	Kcr4.11.C_CLP_protease_110	LGHZ01000021.1/110967-121939	GCA_001266615.1	Kluyvera cryocrescens_A	Enterobacteriaceae	C_CLP_protease_110	Kcr4.56.S	442	x		atgatgatcca
HE-PICI	Eco6270.10.C_CLP_protease_110	NTOM01000002.1/103559-113875	GCA_002463335.1	Escherichia coli	Enterobacteriaceae	C_CLP_protease_110	Eco6270.21.M	476	x		atgatgatccat
HE-PICI	Ecl647.12.C_CLP_protease_110	UGJB01000004.1/2740921-2753255	GCA_900447605.1	Enterobacter cloacae	Enterobacteriaceae	C_CLP_protease_110	Ecl647.57.trpA|DUF395	507	x		atgatccat
HE-PICI	Yin11.9.C_CLP_protease_110	CTFU01000005.1/183569-174699	GCA_001218045.1	Yersinia intermedia	Enterobacteriaceae	C_CLP_protease_110		511	x	helper in tRNA-Leu but can't find other end (perhaps down to ~161000) no int not PICI Yin11.19.L:170945-189653:-:5	atgatcca
HE-PICI	Ecl6.12.C_CLP_protease_110	CP001918.1/1705284-1717614	GCA_000025565.1	Enterobacter cloacae	Enterobacteriaceae	C_CLP_protease_110	Ecl6.57.trpA|DUF395	513	x		atgatccat
HE-PICI	Rvi8.11.C_CLP_protease_110	SJOJ01000006.1/86548-75376	GCA_004330295.1	Rahnella victoriana	Enterobacteriaceae	C_CLP_protease_110	Rvi8.55.cutC	530	x		atgatgatcca
HE-PICI	Kpn677.11.C_CLP_protease_110	KQ089610.1/1036671-1047176	GCA_001033975.1	Klebsiella pneumoniae	Enterobacteriaceae	C_CLP_protease_110	Kpn677.57.icd	537	x		atgatgatccat
HE-PICI	Kpn4491.11.C_CLP_protease_110	FWGK01000009.1/12924-23869	GCA_900172025.1	Klebsiella pneumoniae	Enterobacteriaceae	C_CLP_protease_110		576	x		atgatgatccat
HE-PICI	Kqu57.11.C_CLP_protease_110	NCQB01000017.1/383484-372143	GCA_002853675.1	Klebsiella quasipneumoniae	Enterobacteriaceae	C_CLP_protease_110	Kqu57.55.L	580	x		atgatgatccat
HE-PICI	Eeg1.11.C_CLP_protease_110	AVOP01000001.1/359904-349204	GCA_000733275.2	Enterobacter sp000493015	Enterobacteriaceae	C_CLP_protease_110	Eeg1.55.purB|phoP	589	x		atgatgatccat
HE-PICI	Kmi6.10.C_CLP_protease_110	KK036986.1/4415857-4405412	GCA_000567805.1	Klebsiella michiganensis	Enterobacteriaceae	C_CLP_protease_110	Kmi6.60.HYP	590	x		atgatgatcca
HE-PICI	Eco12661.10.C_CLP_protease_110	SOOH01000012.1/1080-11397	GCA_004522925.1	Escherichia coli	Enterobacteriaceae	C_CLP_protease_110		611	x		atgatgatccat
HE-PICI	Kra4.11.C_CLP_protease_110	JDYJ01000003.1/340434-329686	GCA_000691205.1	Kosakonia radicincitans	Enterobacteriaceae	C_CLP_protease_110		645	x		atgatgatccat
HE-PICI	Sen31526.15.C_Peptidase_U35_27	AADPUV010000016.1/16117-30996	GCA_005708935.1	Salmonella enterica	Enterobacteriaceae	C_Peptidase_U35_27		75			gattc
HE-PICI	Sen53488.15.C_Peptidase_U35_27	AAEXWX010000021.1/16117-30996	GCA_006239895.1	Salmonella enterica	Enterobacteriaceae	C_Peptidase_U35_27		75			gattc
HE-PICI	Sen17210.15.C_Peptidase_U35_27	AACUME010000003.1/16096-31188	GCA_005411875.1	Salmonella enterica	Enterobacteriaceae	C_Peptidase_U35_27		579	x		tggactgtta
HE-PICI	Eco15143.11.E_Phage_cap_E_80	UEKO01000008.1/98213-109489	GCA_900481305.1	Escherichia coli	Enterobacteriaceae	E_Phage_cap_E_80	Eco15143.58.PBP|ybhC	7	x		aacccaagca
HE-PICI	Eco15091.11.E_Phage_cap_E_80	UDCG01000014.1/97798-109073	GCA_900480785.1	Escherichia coli	Enterobacteriaceae	E_Phage_cap_E_80		7			aacccaagca
HE-PICI	Eco15124.11.E_Phage_cap_E_80	UDEJ01000014.1/26041-14765	GCA_900481115.1	Escherichia coli	Enterobacteriaceae	E_Phage_cap_E_80		7			aacccaagca
HE-PICI	Eco15126.11.E_Phage_cap_E_80	UDDU01000010.1/100187-111463	GCA_900481135.1	Escherichia coli	Enterobacteriaceae	E_Phage_cap_E_80		7			aacccaagca
HE-PICI	Eco15130.11.E_Phage_cap_E_80	UEKG01000012.1/46873-35597	GCA_900481175.1	Escherichia coli	Enterobacteriaceae	E_Phage_cap_E_80		7			aacccaagca
HE-PICI	Eco15133.11.E_Phage_cap_E_80	UDDK01000015.1/97669-108945	GCA_900481205.1	Escherichia coli	Enterobacteriaceae	E_Phage_cap_E_80		7			aacccaagca
HE-PICI	Eco15138.11.E_Phage_cap_E_80	UDDO01000014.1/26000-14724	GCA_900481255.1	Escherichia coli	Enterobacteriaceae	E_Phage_cap_E_80		7			aacccaagca
HE-PICI	Eco15141.11.E_Phage_cap_E_80	UDEB01000013.1/26037-14761	GCA_900481285.1	Escherichia coli	Enterobacteriaceae	E_Phage_cap_E_80		7			aacccaagca
HE-PICI	Eco15144.11.E_Phage_cap_E_80	UDEC01000014.1/98212-109488	GCA_900481315.1	Escherichia coli	Enterobacteriaceae	E_Phage_cap_E_80		7			aacccaagca
HE-PICI	Eco15148.11.E_Phage_cap_E_80	UDEE01000014.1/26916-15640	GCA_900481355.1	Escherichia coli	Enterobacteriaceae	E_Phage_cap_E_80		7			aacccaagca
HE-PICI	Eco15153.11.E_Phage_cap_E_80	UDFT01000015.1/98213-109489	GCA_900481405.1	Escherichia coli	Enterobacteriaceae	E_Phage_cap_E_80		7			aacccaagca
HE-PICI	Eco15154.11.E_Phage_cap_E_80	UDEG01000015.1/25994-14718	GCA_900481415.1	Escherichia coli	Enterobacteriaceae	E_Phage_cap_E_80		7			aacccaagca
HE-PICI	Eco15155.11.E_Phage_cap_E_80	UDEI01000014.1/98215-109491	GCA_900481425.1	Escherichia coli	Enterobacteriaceae	E_Phage_cap_E_80		7			aacccaagca
HE-PICI	Eco15156.11.E_Phage_cap_E_80	UDFK01000014.1/24347-13072	GCA_900481435.1	Escherichia coli	Enterobacteriaceae	E_Phage_cap_E_80		7			aacccaagca
HE-PICI	Eco15157.11.E_Phage_cap_E_80	UDEO01000014.1/24354-13079	GCA_900481445.1	Escherichia coli	Enterobacteriaceae	E_Phage_cap_E_80		7			aacccaagca
HE-PICI	Eco15168.11.E_Phage_cap_E_80	UDEZ01000014.1/24376-13101	GCA_900481555.1	Escherichia coli	Enterobacteriaceae	E_Phage_cap_E_80		7			aacccaagca
HE-PICI	Eco15175.11.E_Phage_cap_E_80	UDFP01000013.1/98346-109621	GCA_900481625.1	Escherichia coli	Enterobacteriaceae	E_Phage_cap_E_80		7			aacccaagca
HE-PICI	Eco15181.11.E_Phage_cap_E_80	UDFO01000013.1/97796-109071	GCA_900481685.1	Escherichia coli	Enterobacteriaceae	E_Phage_cap_E_80		7			aacccaagca
HE-PICI	Eco15185.11.E_Phage_cap_E_80	UDFM01000015.1/98342-109617	GCA_900481725.1	Escherichia coli	Enterobacteriaceae	E_Phage_cap_E_80		7			aacccaagca
HE-PICI	Eco15187.11.E_Phage_cap_E_80	UDFL01000014.1/98213-109489	GCA_900481745.1	Escherichia coli	Enterobacteriaceae	E_Phage_cap_E_80		7			aacccaagca
HE-PICI	Eco15191.11.E_Phage_cap_E_80	UDGM01000014.1/25982-14706	GCA_900481785.1	Escherichia coli	Enterobacteriaceae	E_Phage_cap_E_80		7			aacccaagca
HE-PICI	Eco15194.11.E_Phage_cap_E_80	UDFV01000014.1/98106-109382	GCA_900481815.1	Escherichia coli	Enterobacteriaceae	E_Phage_cap_E_80		7		contig-truncated helper Eco15194.ybhC:72422-128529>	aacccaagca
HE-PICI	Eco15244.11.E_Phage_cap_E_80	UDHO01000013.1/100181-111457	GCA_900482315.1	Escherichia coli	Enterobacteriaceae	E_Phage_cap_E_80		7			aacccaagca
HE-PICI	Eco15257.11.E_Phage_cap_E_80	UDIO01000013.1/24339-13064	GCA_900482445.1	Escherichia coli	Enterobacteriaceae	E_Phage_cap_E_80		7			aacccaagca
HE-PICI	Eco10186.11.E_Phage_cap_E_80	CP032204.1/5242183-5231458	GCA_003571685.1	Escherichia coli	Enterobacteriaceae	E_Phage_cap_E_80	Eco10186.52.R	10	x		aacccaagca
HE-PICI	Eco1046.11.E_Phage_cap_E_80	KE700454.1/317036-327762	GCA_000458455.1	Escherichia coli	Enterobacteriaceae	E_Phage_cap_E_80	Eco1046.60.icd	10			aagca
HE-PICI	Eco1063.11.E_Phage_cap_E_80	KE700719.1/422473-411748	GCA_000458805.1	Escherichia coli	Enterobacteriaceae	E_Phage_cap_E_80	Eco1063.52.R	10			aacccaagca
HE-PICI	Eco10718.11.E_Phage_cap_E_80	ROGP01000011.1/22110-11384	GCA_003775385.1	Escherichia coli	Enterobacteriaceae	E_Phage_cap_E_80		10			aacccaagca
HE-PICI	Eco10870.11.E_Phage_cap_E_80	RNWT01000008.1/25419-14693	GCA_003791845.1	Escherichia coli	Enterobacteriaceae	E_Phage_cap_E_80		10			aacccaagca
HE-PICI	Eco1144.11.E_Phage_cap_E_80	KE701738.1/355511-344786	GCA_000460435.1	Escherichia coli	Enterobacteriaceae	E_Phage_cap_E_80	Eco1144.57.icd	10			aacccaagca
HE-PICI	Eco11940.11.E_Phage_cap_E_80	AAAASU010000038.1/30241-19516	GCA_004162565.1	Escherichia coli	Enterobacteriaceae	E_Phage_cap_E_80		10			aacccaagca
HE-PICI	Eco130.11.E_Phage_cap_E_80	AFET01000001.1/1334039-1344765	GCA_000211395.2	Escherichia coli	Enterobacteriaceae	E_Phage_cap_E_80	Eco130.59.icd	10			aagca
HE-PICI	Eco14427.11.E_Phage_cap_E_80	BIDT01000015.1/214095-203369	GCA_005400245.1	Escherichia coli	Enterobacteriaceae	E_Phage_cap_E_80	Eco14427.58.Toxin_15|thrS	10			agccgaagca
HE-PICI	Eco14648.11.E_Phage_cap_E_80	UFZI01000001.1/3904256-3893531	GCA_900448115.1	Escherichia coli	Enterobacteriaceae	E_Phage_cap_E_80	Eco14648.47.R	10			aacccaagca
HE-PICI	Eco4802.11.E_Phage_cap_E_80	CP019944.1/2491616-2502343	GCA_002058765.1	Escherichia coli	Enterobacteriaceae	E_Phage_cap_E_80	Eco4802.64.proP	10			agccgaagca
HE-PICI	Eco5304.11.E_Phage_cap_E_80	BDPT01000004.1/288310-277585	GCA_002207245.1	Escherichia coli	Enterobacteriaceae	E_Phage_cap_E_80	Eco5304.59.icd	10			agccgaagca
HE-PICI	Eco6570.11.E_Phage_cap_E_80	NOGQ01000003.1/127264-137989	GCA_002475105.1	Escherichia coli	Enterobacteriaceae	E_Phage_cap_E_80	Eco6570.57.icd	10			aacccaagca
HE-PICI	Eco7978.11.E_Phage_cap_E_80	POSV02000045.1/10928-21653	GCA_002888495.2	Escherichia coli	Enterobacteriaceae	E_Phage_cap_E_80		10			aacccaagca
HE-PICI	Eco9560.11.E_Phage_cap_E_80	PUQK01000003.1/293010-282285	GCA_003321585.1	Escherichia coli	Enterobacteriaceae	E_Phage_cap_E_80	Eco9560.57.icd	10			aacccaagca
HE-PICI	Eco965.11.E_Phage_cap_E_80	KE699312.1/586523-597248	GCA_000456805.1	Escherichia coli	Enterobacteriaceae	E_Phage_cap_E_80	Eco965.52.R	10			aacccaagca
HE-PICI	Eco10312.11.E_Phage_cap_E_80	RJDK01000001.1/366856-377608	GCA_003721785.1	Escherichia coli	Enterobacteriaceae	E_Phage_cap_E_80	Eco10312.60.R	13	x		aacccaagca
HE-PICI	Eco10316.11.E_Phage_cap_E_80	RJDN01000005.1/158340-147588	GCA_003721875.1	Escherichia coli	Enterobacteriaceae	E_Phage_cap_E_80	Eco10316.60.R	13			aacccaagca
HE-PICI	Eco10321.11.E_Phage_cap_E_80	RJDS01000001.1/44793-34041	GCA_003721975.1	Escherichia coli	Enterobacteriaceae	E_Phage_cap_E_80	Eco10321.60.R	13			aacccaagca
HE-PICI	Eco12435.11.E_Phage_cap_E_80	AAAGZL010000017.1/42122-31370	GCA_004280495.1	Escherichia coli	Enterobacteriaceae	E_Phage_cap_E_80	Eco12435.59.R	13			agcccaagca
HE-PICI	Eco6131.11.E_Phage_cap_E_80	NKEG01000015.1/58054-68806	GCA_002456745.1	Escherichia coli	Enterobacteriaceae	E_Phage_cap_E_80	Eco6131.60.icd	13			aagca
HE-PICI	Eco8570.11.E_Phage_cap_E_80	QAFZ01000102.1/47682-36930	GCA_003048015.1	Escherichia coli	Enterobacteriaceae	E_Phage_cap_E_80	Eco8570.58.R	13			agccgaagca
HE-PICI	Eco9804.11.E_Phage_cap_E_80	QOLG01000028.1/42223-31471	GCA_003357195.1	Escherichia coli	Enterobacteriaceae	E_Phage_cap_E_80	Eco9804.60.R	13			agcccaagca
HE-PICI	Eco9807.11.E_Phage_cap_E_80	QOLL01000018.1/41750-30998	GCA_003357285.1	Escherichia coli	Enterobacteriaceae	E_Phage_cap_E_80	Eco9807.60.R	13			agcccaagca
HE-PICI	Eco9809.11.E_Phage_cap_E_80	QOLN01000023.1/41803-31051	GCA_003357325.1	Escherichia coli	Enterobacteriaceae	E_Phage_cap_E_80	Eco9809.60.R	13			agcccaagca
HE-PICI	Eco9810.11.E_Phage_cap_E_80	QOLO01000057.1/41803-31051	GCA_003357345.1	Escherichia coli	Enterobacteriaceae	E_Phage_cap_E_80	Eco9810.60.R	13			agcccaagca
HE-PICI	Eco9811.11.E_Phage_cap_E_80	QOLP01000004.1/42137-31385	GCA_003357365.1	Escherichia coli	Enterobacteriaceae	E_Phage_cap_E_80	Eco9811.60.R	13			agcccaagca
HE-PICI	Eco9812.11.E_Phage_cap_E_80	QOLQ01000200.1/42160-31408	GCA_003357385.1	Escherichia coli	Enterobacteriaceae	E_Phage_cap_E_80	Eco9812.60.R	13			agcccaagca
HE-PICI	Eco7916.11.E_Phage_cap_E_80	CP024138.1/3272633-3261319	GCA_002853715.1	Escherichia coli	Enterobacteriaceae	E_Phage_cap_E_80	Eco7916.59.PBP|ybhC	14	x		aacccaagca
HE-PICI	Eco10633.11.E_Phage_cap_E_80	RNPX01000012.1/89773-101087	GCA_003773425.1	Escherichia coli	Enterobacteriaceae	E_Phage_cap_E_80		14			aacccaagca
HE-PICI	Eco10698.11.E_Phage_cap_E_80	ROGH01000052.1/18246-6932	GCA_003774985.1	Escherichia coli	Enterobacteriaceae	E_Phage_cap_E_80		14			aacccaagca
HE-PICI	Eco12470.11.E_Phage_cap_E_80	SHHL01000023.1/51264-62578	GCA_004282525.1	Escherichia coli	Enterobacteriaceae	E_Phage_cap_E_80		14			aacccaagca
HE-PICI	Eco13054.11.E_Phage_cap_E_80	SSQF01000081.1/19237-7920	GCA_004960595.1	Escherichia coli	Enterobacteriaceae	E_Phage_cap_E_80		14			aacccaagca
HE-PICI	Eco15331.11.E_Phage_cap_E_80	UEJS01000013.1/88371-77055	GCA_900490265.1	Escherichia coli	Enterobacteriaceae	E_Phage_cap_E_80		14			aacccaagca
HE-PICI	Eco1954.11.E_Phage_cap_E_80	JOQS01000044.1/22731-11417	GCA_000714215.1	Escherichia coli	Enterobacteriaceae	E_Phage_cap_E_80		14			agccgaagca
HE-PICI	Eco3732.11.E_Phage_cap_E_80	LVMK01000257.1/20648-9335	GCA_001615045.1	Escherichia coli	Enterobacteriaceae	E_Phage_cap_E_80		14			agccgaagca
HE-PICI	Eco4086.11.E_Phage_cap_E_80	MJAL01000169.1/26441-37755	GCA_001747365.2	Escherichia coli	Enterobacteriaceae	E_Phage_cap_E_80		14			aacccaagca
HE-PICI	Eco5820.11.E_Phage_cap_E_80	KZ269801.1/591880-603193	GCA_002245005.1	Escherichia coli	Enterobacteriaceae	E_Phage_cap_E_80		14			aacccaagca
HE-PICI	Eco7166.11.E_Phage_cap_E_80	NOPD01000024.1/19505-8191	GCA_002519945.1	Escherichia coli	Enterobacteriaceae	E_Phage_cap_E_80		14			aacccaagca
HE-PICI	Eco8605.11.E_Phage_cap_E_80	CP029164.1/4058835-4047519	GCA_003095635.1	Escherichia coli	Enterobacteriaceae	E_Phage_cap_E_80	Eco8605.58.PBP|ybhC	14			aacccaagca
HE-PICI	Eco15483.11.E_Phage_cap_E_80	LS992171.1/2259302-2270635	GCA_900520305.1	Escherichia coli	Enterobacteriaceae	E_Phage_cap_E_80	Eco15483.62.proP	21	x		agccgaagca
HE-PICI	Eco12013.11.E_Phage_cap_E_80	SAGF01000037.1/10476-21811	GCA_004171455.1	Escherichia coli	Enterobacteriaceae	E_Phage_cap_E_80		21			aacccaagca
HE-PICI	Eco1372.11.E_Phage_cap_E_80	AYJX01000027.1/36305-24972	GCA_000511425.1	Escherichia coli	Enterobacteriaceae	E_Phage_cap_E_80		21			agccgaagca
HE-PICI	Eco2167.11.E_Phage_cap_E_80	JSQE01000040.1/77760-66427	GCA_000779005.1	Escherichia coli	Enterobacteriaceae	E_Phage_cap_E_80		21			agccgaagca
HE-PICI	Eco3526.11.E_Phage_cap_E_80	LOOL01000037.1/5099-16432	GCA_001575465.1	Escherichia coli	Enterobacteriaceae	E_Phage_cap_E_80		21			agccgaagca
HE-PICI	Eco3553.11.E_Phage_cap_E_80	LOPF01000005.1/23061-11728	GCA_001576015.1	Escherichia coli	Enterobacteriaceae	E_Phage_cap_E_80		21			agccgaagca
HE-PICI	Eco4088.11.E_Phage_cap_E_80	MIVN01000015.1/55350-44017	GCA_001748535.1	Escherichia coli	Enterobacteriaceae	E_Phage_cap_E_80		21			agccgaagca
HE-PICI	Eco874.11.E_Phage_cap_E_80	KE137254.1/604059-615392	GCA_000408725.1	Escherichia coli	Enterobacteriaceae	E_Phage_cap_E_80	Eco874.56.PBP|ybhC	21			aacccaagca
HE-PICI	Eco875.11.E_Phage_cap_E_80	KE137261.1/1369736-1381069	GCA_000408745.1	Escherichia coli	Enterobacteriaceae	E_Phage_cap_E_80	Eco875.59.PBP|ybhC	21			aacccaagca
HE-PICI	Eco11056.11.E_Phage_cap_E_80	RQKE01000171.1/123477-134209	GCA_003849865.1	Escherichia coli	Enterobacteriaceae	E_Phage_cap_E_80	Eco11056.57.icd	22	x		agccgaagca
HE-PICI	Eco2719.11.E_Phage_cap_E_80	JUNB01000024.1/9115-19847	GCA_001059575.1	Escherichia coli	Enterobacteriaceae	E_Phage_cap_E_80		22			agccgaagca
HE-PICI	Eco4143.11.E_Phage_cap_E_80	MIXP01000014.1/22956-12224	GCA_001749705.1	Escherichia coli	Enterobacteriaceae	E_Phage_cap_E_80		22			agccgaagca
HE-PICI	Eco491.11.E_Phage_cap_E_80	KB732771.1/169938-180670	GCA_000351645.1	Escherichia coli	Enterobacteriaceae	E_Phage_cap_E_80	Eco491.57.icd	22			agccgaagca
HE-PICI	Eco7031.11.E_Phage_cap_E_80	NOFA01000004.1/290018-279286	GCA_002516935.1	Escherichia coli	Enterobacteriaceae	E_Phage_cap_E_80	Eco7031.58.prfC	22			agccgaa
HE-PICI	Eco7141.11.E_Phage_cap_E_80	NOOC01000001.1/238173-227441	GCA_002519415.1	Escherichia coli	Enterobacteriaceae	E_Phage_cap_E_80		22			agccgaagca
HE-PICI	Eco7354.11.E_Phage_cap_E_80	NKUZ01000011.1/131249-141981	GCA_002534905.1	Escherichia coli	Enterobacteriaceae	E_Phage_cap_E_80		22			agccgaagca
HE-PICI	Eco955.11.E_Phage_cap_E_80	KE699208.1/55982-45250	GCA_000456605.1	Escherichia coli	Enterobacteriaceae	E_Phage_cap_E_80	Eco955.56.Z	22			aacccaagca
HE-PICI	Eco966.11.E_Phage_cap_E_80	KE699321.1/4928848-4939580	GCA_000456825.1	Escherichia coli	Enterobacteriaceae	E_Phage_cap_E_80	Eco966.58.prfC	22			agccgaa
HE-PICI	Eco14684.11.E_Phage_cap_E_80	UGAV01000006.1/2413234-2424357	GCA_900448535.1	Escherichia coli	Enterobacteriaceae	E_Phage_cap_E_80	Eco14684.61.proP	25	x		agccgaagca
HE-PICI	Eco12287.11.E_Phage_cap_E_80	AAAFHJ010000020.1/49697-60820	GCA_004256565.1	Escherichia coli	Enterobacteriaceae	E_Phage_cap_E_80		25			agccgaagca
HE-PICI	Eco14695.11.E_Phage_cap_E_80	UGAR01000006.1/494736-483612	GCA_900448655.1	Escherichia coli	Enterobacteriaceae	E_Phage_cap_E_80	Eco14695.56.PBP|ybhC	25			agccgaagca
HE-PICI	Eco14753.11.E_Phage_cap_E_80	UGDC01000003.1/2438980-2450102	GCA_900449295.1	Escherichia coli	Enterobacteriaceae	E_Phage_cap_E_80	Eco14753.66.proP	25			agccgaagca
HE-PICI	Eco15346.11.E_Phage_cap_E_80	UEMF01000013.1/86277-97400	GCA_900490545.1	Escherichia coli	Enterobacteriaceae	E_Phage_cap_E_80		25			agccgaagca
HE-PICI	Eco3441.11.E_Phage_cap_E_80	LORE01000061.1/22848-33971	GCA_001562375.1	Escherichia coli	Enterobacteriaceae	E_Phage_cap_E_80		25			agccgaagca
HE-PICI	Eco5045.11.E_Phage_cap_E_80	MTPN01000028.1/21555-10433	GCA_002154185.1	Escherichia coli	Enterobacteriaceae	E_Phage_cap_E_80		25			agccgaagca
HE-PICI	Eco9328.11.E_Phage_cap_E_80	NRXK01000186.1/7897-19020	GCA_003304275.1	Escherichia coli	Enterobacteriaceae	E_Phage_cap_E_80		25			agccgaagca
HE-PICI	Eco14985.11.E_Phage_cap_E_80	UCYG01000002.1/156200-144990	GCA_900479695.1	Escherichia coli	Enterobacteriaceae	E_Phage_cap_E_80	Eco14985.57.proP	30	x		aacccaagca
HE-PICI	Eco11287.11.E_Phage_cap_E_80	RUJD01000056.1/18280-7068	GCA_003899275.1	Escherichia coli	Enterobacteriaceae	E_Phage_cap_E_80		30			agccgaagca
HE-PICI	Eco14870.11.E_Phage_cap_E_80	UCUE01000042.1/29378-18166	GCA_900478505.1	Escherichia coli	Enterobacteriaceae	E_Phage_cap_E_80		30			agccgaagca
HE-PICI	Eco14959.11.E_Phage_cap_E_80	UCXE01000043.1/9456-20668	GCA_900479435.1	Escherichia coli	Enterobacteriaceae	E_Phage_cap_E_80		30			agccgaagca
HE-PICI	Eco14998.11.E_Phage_cap_E_80	UCYN01000045.1/29378-18166	GCA_900479825.1	Escherichia coli	Enterobacteriaceae	E_Phage_cap_E_80		30			agccgaagca
HE-PICI	Eco7889.11.E_Phage_cap_E_80	PIPC01000093.1/157524-168736	GCA_002810905.1	Escherichia coli	Enterobacteriaceae	E_Phage_cap_E_80		30			agccgaagca
HE-PICI	Eco14849.11.E_Phage_cap_E_80	UGGG01000003.1/3855698-3844769	GCA_900450445.1	Escherichia coli	Enterobacteriaceae	E_Phage_cap_E_80	Eco14849.60.R	37	x		agccgaagca
HE-PICI	Eco12598.11.E_Phage_cap_E_80	SNSZ01000047.1/21648-10719	GCA_004378335.1	Escherichia coli	Enterobacteriaceae	E_Phage_cap_E_80		37			agccgaagca
HE-PICI	Eco13776.11.E_Phage_cap_E_80	BFMA01000121.1/24367-13438	GCA_005384785.1	Escherichia coli	Enterobacteriaceae	E_Phage_cap_E_80		37			agccgaagca
HE-PICI	Eco14367.11.E_Phage_cap_E_80	BIBJ01000034.1/23686-12757	GCA_005399025.1	Escherichia coli	Enterobacteriaceae	E_Phage_cap_E_80		37			agccgaagca
HE-PICI	Eco7505.11.E_Phage_cap_E_80	NMEZ01000023.1/22731-11802	GCA_002542845.1	Escherichia coli	Enterobacteriaceae	E_Phage_cap_E_80		37			agccgaagca
HE-PICI	Eco10497.10.E_Phage_cap_E_80	RMOC01000004.1/94871-84505	GCA_003758465.1	Escherichia coli	Enterobacteriaceae	E_Phage_cap_E_80	Eco10497.59.R	49	x		agccgaagca
HE-PICI	Eco14414.10.E_Phage_cap_E_80	BIDG01000002.1/128329-138695	GCA_005399985.1	Escherichia coli	Enterobacteriaceae	E_Phage_cap_E_80	Eco14414.60.icd	49			agccgaagca
HE-PICI	Eco3931.10.E_Phage_cap_E_80	LSBU01000160.1/131780-121415	GCA_001641935.1	Escherichia coli	Enterobacteriaceae	E_Phage_cap_E_80	Eco3931.59.R	49			agccgaagca
HE-PICI	Eco8516.10.E_Phage_cap_E_80	CP027462.1/2672870-2662504	GCA_003019115.1	Escherichia coli	Enterobacteriaceae	E_Phage_cap_E_80	Eco8516.60.icd	49			agccgaagca
HE-PICI	Eco4773.11.E_Phage_cap_E_80	MDFR01000006.1/13725-24671	GCA_002028745.1	Escherichia coli	Enterobacteriaceae	E_Phage_cap_E_80		52	x		agccgaa
HE-PICI	Eco8260.11.E_Phage_cap_E_80	JZOU01000062.1/19147-30089	GCA_002972115.1	Escherichia coli	Enterobacteriaceae	E_Phage_cap_E_80		52			aagca
HE-PICI	Eco8357.11.E_Phage_cap_E_80	PVOG01000046.1/8970-19646	GCA_002993585.1	Escherichia coli	Enterobacteriaceae	E_Phage_cap_E_80		52			aagca
HE-PICI	Eco8574.11.E_Phage_cap_E_80	QAFX01000060.1/8970-19646	GCA_003048105.1	Escherichia coli	Enterobacteriaceae	E_Phage_cap_E_80		52			aagca
HE-PICI	Eco13014.11.E_Phage_cap_E_80	CP039403.1/1851758-1862823	GCA_004804205.1	Escherichia coli	Enterobacteriaceae	E_Phage_cap_E_80	Eco13014.56.torS|torT	61	x		agccgaagca
HE-PICI	Eco10987.11.E_Phage_cap_E_80	RODX01000014.1/92031-103096	GCA_003794735.1	Escherichia coli	Enterobacteriaceae	E_Phage_cap_E_80		61			aagca
HE-PICI	Eco15321.11.E_Phage_cap_E_80	UEKB01000012.1/25777-14712	GCA_900490165.1	Escherichia coli	Enterobacteriaceae	E_Phage_cap_E_80		61			aagca
HE-PICI	Eco15648.11.E_Phage_cap_E_80	SPGK01000004.1/101094-90006	GCA_005844625.1	Escherichia coli	Enterobacteriaceae	E_Phage_cap_E_80	Eco15648.59.proP	66	x	extra frameshifting bp in attL/R	aacccaaagca
HE-PICI	Eco11063.11.E_Phage_cap_E_80	PQTE01000013.1/95063-106151	GCA_003850735.1	Escherichia coli	Enterobacteriaceae	E_Phage_cap_E_80		66			aacccaagca
HE-PICI	Eco15027.11.E_Phage_cap_E_80	UCZR01000031.1/24597-13510	GCA_900480145.1	Escherichia coli	Enterobacteriaceae	E_Phage_cap_E_80		66			aacccaagca
HE-PICI	Eco5508.11.E_Phage_cap_E_80	NLKO01000011.1/83992-73203	GCA_002227865.1	Escherichia coli	Enterobacteriaceae	E_Phage_cap_E_80		77	x		aagca
HE-PICI	Eco8967.11.E_Phage_cap_E_80	PJID01000034.1/35895-25051	GCA_003291425.1	Escherichia coli	Enterobacteriaceae	E_Phage_cap_E_80		77			agccgaagca
HE-PICI	Eco9048.11.E_Phage_cap_E_80	NRVD01000170.1/35917-25073	GCA_003293065.1	Escherichia coli	Enterobacteriaceae	E_Phage_cap_E_80		77			agccgaagca
HE-PICI	Eco14744.11.E_Phage_cap_E_80	UGBP01000004.1/809722-798467	GCA_900449195.1	Escherichia coli	Enterobacteriaceae	E_Phage_cap_E_80	Eco14744.60.proP	85	x		agccgaagca
HE-PICI	Eco14749.11.E_Phage_cap_E_80	UGBQ01000003.1/2619725-2630980	GCA_900449245.1	Escherichia coli	Enterobacteriaceae	E_Phage_cap_E_80	Eco14749.60.proP	85			agccgaagca
HE-PICI	Eco10648.11.E_Phage_cap_E_80	RNRB01000014.1/23048-11924	GCA_003773805.1	Escherichia coli	Enterobacteriaceae	E_Phage_cap_E_80		88	x		aacccaagca
HE-PICI	Eco10933.11.E_Phage_cap_E_80	ROBB01000006.1/72316-61192	GCA_003793615.1	Escherichia coli	Enterobacteriaceae	E_Phage_cap_E_80		88			aacccaagca
HE-PICI	Eco5746.11.E_Phage_cap_E_80	CP012378.1/2385047-2395970	GCA_002237285.1	Escherichia coli	Enterobacteriaceae	E_Phage_cap_E_80	Eco5746.43.proP	89	x		aacccaagca
HE-PICI	Eco10868.11.E_Phage_cap_E_80	RNWJ01000016.1/87331-76408	GCA_003791785.1	Escherichia coli	Enterobacteriaceae	E_Phage_cap_E_80		89			aacccaagca
HE-PICI	Eco14633.11.E_Phage_cap_E_80	UEFR01000001.1/4399350-4388056	GCA_900382715.1	Escherichia coli	Enterobacteriaceae	E_Phage_cap_E_80	Eco14633.60.icd	91	x		agccgaagca
HE-PICI	Eco14634.11.E_Phage_cap_E_80	UEFM01000001.1/354119-365413	GCA_900382735.1	Escherichia coli	Enterobacteriaceae	E_Phage_cap_E_80	Eco14634.60.icd	91			agccgaagca
HE-PICI	Eco8353.11.E_Phage_cap_E_80	PVOE01000061.1/223386-234652	GCA_002993505.1	Escherichia coli	Enterobacteriaceae	E_Phage_cap_E_80		104	x		cccaagca
HE-PICI	Eco8360.11.E_Phage_cap_E_80	PVOL01000039.1/223386-234652	GCA_002993645.1	Escherichia coli	Enterobacteriaceae	E_Phage_cap_E_80		104			cccaagca
HE-PICI	Eco12503.11.E_Phage_cap_E_80	SHJD01000021.1/23655-12562	GCA_004283625.1	Escherichia coli	Enterobacteriaceae	E_Phage_cap_E_80		105	x		aacccaagca
HE-PICI	Eco7644.11.E_Phage_cap_E_80	MOXU01000023.1/17675-28768	GCA_002573025.1	Escherichia coli	Enterobacteriaceae	E_Phage_cap_E_80		105			aacccaagca
HE-PICI	Eco4225.11.E_Phage_cap_E_80	CP018206.1/1190068-1200852	GCA_001890365.1	Escherichia coli	Enterobacteriaceae	E_Phage_cap_E_80	Eco4225.58.R	115	x		agccgaagca
HE-PICI	Eco5110.11.E_Phage_cap_E_80	NGVE01000020.1/37437-26728	GCA_002164935.1	Escherichia coli	Enterobacteriaceae	E_Phage_cap_E_80		115			agccgaagca
HE-PICI	Eco690.11.E_Phage_cap_E_80	APYB01000019.1/12151-23130	GCA_000356985.2	Escherichia coli	Enterobacteriaceae	E_Phage_cap_E_80		118	x		agccgaagca
HE-PICI	Eco693.11.E_Phage_cap_E_80	APYE01000019.1/12151-23130	GCA_000357045.2	Escherichia coli	Enterobacteriaceae	E_Phage_cap_E_80		118			agccgaagca
HE-PICI	Eco15043.11.E_Phage_cap_E_80	UDCA01000001.1/452364-441320	GCA_900480305.1	Escherichia coli	Enterobacteriaceae	E_Phage_cap_E_80	Eco15043.56.R	121	x		aagca
HE-PICI	Eco826.11.E_Phage_cap_E_80	KE136638.1/5114-16158	GCA_000407785.1	Escherichia coli	Enterobacteriaceae	E_Phage_cap_E_80		121			aagca
HE-PICI	Eco2660.12.E_Phage_cap_E_80	KQ087687.1/1698302-1685866	GCA_001030405.1	Escherichia coli	Enterobacteriaceae	E_Phage_cap_E_80	Eco2660.66.proP	133	x		agccgaagca
HE-PICI	Eco485.12.E_Phage_cap_E_80	KB732702.1/4319378-4306942	GCA_000351525.1	Escherichia coli	Enterobacteriaceae	E_Phage_cap_E_80	Eco485.64.proP	133			agccgaagca
HE-PICI	Eco538.11.E_Phage_cap_E_80	KB733071.1/2740343-2751229	GCA_000352565.1	Escherichia coli	Enterobacteriaceae	E_Phage_cap_E_80	Eco538.60.R	137	x	spurious TIGER call Eco538.60.R:2713564-2773464:+:1861	agccgaagca
HE-PICI	Eco4835.11.E_Phage_cap_E_80	NCSC01000003.1/594169-605056	GCA_002087735.1	Escherichia coli	Enterobacteriaceae	E_Phage_cap_E_80		137			agccgaagca
HE-PICI	Eco112.11.E_Phage_cap_E_80	AEZL02000017.1/192270-180838	GCA_000194235.2	Escherichia coli	Enterobacteriaceae	E_Phage_cap_E_80	Eco112.58.R	141	x		agccgaagca
HE-PICI	Eco9645.11.E_Phage_cap_E_80	QMGM01000001.1/1621521-1610089	GCA_003324445.1	Escherichia coli	Enterobacteriaceae	E_Phage_cap_E_80	Eco9645.58.R	141			agccgaagca
HE-PICI	Eco567.11.E_Phage_cap_E_80	CP001855.1/1199333-1210409	GCA_000183345.1	Escherichia coli	Enterobacteriaceae	E_Phage_cap_E_80	Eco567.61.icd	142	x	original	aacccaagca
HE-PICI	Eco6543.11.E_Phage_cap_E_80	NOHG01000002.1/317685-328761	GCA_002474455.1	Escherichia coli	Enterobacteriaceae	E_Phage_cap_E_80	Eco6543.59.icd	142			agcccaagca
HE-PICI	Eco7358.11.E_Phage_cap_E_80	NKVE01000042.1/22230-11450	GCA_002534995.1	Escherichia coli	Enterobacteriaceae	E_Phage_cap_E_80		145	x		agccgaagca
HE-PICI	Eco9057.11.E_Phage_cap_E_80	NRVR01000188.1/27577-38360	GCA_003293255.1	Escherichia coli	Enterobacteriaceae	E_Phage_cap_E_80		145			agccgaagca
HE-PICI	Eco14731.11.E_Phage_cap_E_80	UGBJ01000001.1/2501656-2512902	GCA_900449055.1	Escherichia coli	Enterobacteriaceae	E_Phage_cap_E_80	Eco14731.62.proP	146	x		aagca
HE-PICI	Eco6681.11.E_Phage_cap_E_80	NNVO01000014.1/73452-62205	GCA_002485765.1	Escherichia coli	Enterobacteriaceae	E_Phage_cap_E_80	Eco6681.59.proP	146			agccgaagca
HE-PICI	Eco2673.11.E_Phage_cap_E_80	KQ087992.1/589367-600254	GCA_001030665.1	Escherichia coli	Enterobacteriaceae	E_Phage_cap_E_80	Eco2673.60.R	148	x	spurious TIGER call Eco2673.62.R:562610-624732:+:1909	agccgaagca
HE-PICI	Eco3349.11.E_Phage_cap_E_80	LQVV02000005.1/4815652-4826539	GCA_001520775.2	Escherichia coli	Enterobacteriaceae	E_Phage_cap_E_80	Eco3349.60.R	148		spurious TIGER call Eco3349.60.R:4788872-4848774:+:1861	agccgaagca
HE-PICI	Eco6660.11.E_Phage_cap_E_80	NNUR01000006.1/11524-22712	GCA_002485295.1	Escherichia coli	Enterobacteriaceae	E_Phage_cap_E_80		151	x		agccgaagca
HE-PICI	Eco7542.11.E_Phage_cap_E_80	NNXZ01000022.1/55109-66297	GCA_002544845.1	Escherichia coli	Enterobacteriaceae	E_Phage_cap_E_80		151			agccgaagca
HE-PICI	Eco14012.11.E_Phage_cap_E_80	BFXL01000032.1/239150-228429	GCA_005390765.1	Escherichia coli	Enterobacteriaceae	E_Phage_cap_E_80	Eco14012.60.icd	155	x		agccgaagca
HE-PICI	Eco8515.11.E_Phage_cap_E_80	CP027461.1/1453766-1464487	GCA_003019095.1	Escherichia coli	Enterobacteriaceae	E_Phage_cap_E_80	Eco8515.59.icd	155			agccgaagca
HE-PICI	Eco14152.11.E_Phage_cap_E_80	BGDD01000019.1/194316-205298	GCA_005393765.1	Escherichia coli	Enterobacteriaceae	E_Phage_cap_E_80	Eco14152.61.proP	157	x		aacccaagca
HE-PICI	Eco5592.11.E_Phage_cap_E_80	NLNX01000027.1/14657-25649	GCA_002229935.1	Escherichia coli	Enterobacteriaceae	E_Phage_cap_E_80		157			agccgaagca
HE-PICI	Eco1042.11.E_Phage_cap_E_80	KE700388.1/812094-823531	GCA_000458375.1	Escherichia coli	Enterobacteriaceae	E_Phage_cap_E_80	Eco1042.61.icd	164	x		agccgaagca
HE-PICI	Eco975.11.E_Phage_cap_E_80	KE699425.1/47096-58533	GCA_000457005.1	Escherichia coli	Enterobacteriaceae	E_Phage_cap_E_80	Eco975.62.icd	164			agccgaagca
HE-PICI	Sen31475.11.E_Phage_cap_E_80	AADPON010000001.1/1263519-1252219	GCA_005707795.1	Salmonella enterica	Enterobacteriaceae	E_Phage_cap_E_80		166	x		aaaccgaagca
HE-PICI	Eco14806.11.E_Phage_cap_E_80	UGES01000005.1/2461041-2471804	GCA_900449945.1	Escherichia coli	Enterobacteriaceae	E_Phage_cap_E_80	Eco14806.59.proP	167	x		aacccaagca
HE-PICI	Eco11272.11.E_Phage_cap_E_80	RUEE01000005.1/101077-90526	GCA_003896955.1	Escherichia coli	Enterobacteriaceae	E_Phage_cap_E_80	Eco11272.57.proP	175	x		aacccaagca
HE-PICI	Sen22929.11.E_Phage_cap_E_80	AADCTD010000004.1/148354-159401	GCA_005529895.1	Salmonella enterica	Enterobacteriaceae	E_Phage_cap_E_80	Sen22929.66.yfeX|fabG	192	x		aagcccaagca
HE-PICI	Ewp1.11.E_Phage_cap_E_80	RBXU01000012.1/5640-16302	GCA_003635055.1	Enterobacter ludwigii	Enterobacteriaceae	E_Phage_cap_E_80		208	x		agcctaagca
HE-PICI	Eco5446.11.E_Phage_cap_E_80	NLIE01000013.1/127226-137796	GCA_002226575.1	Escherichia coli	Enterobacteriaceae	E_Phage_cap_E_80		224	x		agccgaagca
HE-PICI	Cfa14.11.E_Phage_cap_E_80	CP022695.1/2238912-2250401	GCA_002249995.1	Citrobacter_A farmeri	Enterobacteriaceae	E_Phage_cap_E_80	Cfa14.60.icd	229	x		aacctaagcac
HE-PICI	Eco15025.14.E_Phage_cap_E_80	UCZM01000001.1/322634-336385	GCA_900480125.1	Escherichia coli	Enterobacteriaceae	E_Phage_cap_E_80	Eco15025.59.R	242	x		aagca
HE-PICI	Eco2071.11.E_Phage_cap_E_80	JSGL01000056.1/22697-11965	GCA_000776415.1	Escherichia coli	Enterobacteriaceae	E_Phage_cap_E_80		267	x		agccgaagca
HE-PICI	Sen38667.11.E_Phage_cap_E_80	AAEAXV010000009.1/102514-91398	GCA_005906565.1	Salmonella enterica	Enterobacteriaceae	E_Phage_cap_E_80	Sen38667.62.cpxP|fieF	279	x		aagccgaa
HE-PICI	Eco14868.10.E_Phage_cap_E_80	UCTZ01000013.1/24291-13925	GCA_900478485.1	Escherichia coli	Enterobacteriaceae	E_Phage_cap_E_80		291	x		agccgaagca
HE-PICI	Emg9.11.E_Phage_cap_E_80	KI535695.1/978206-989294	GCA_000493175.1	Enterobacter roggenkampii	Enterobacteriaceae	E_Phage_cap_E_80	Emg9.57.icd	309	x		agccaaa
HE-PICI	Eco13260.11.E_Phage_cap_E_80	RROA01000047.1/23646-12161	GCA_005041475.1	Escherichia coli	Enterobacteriaceae	E_Phage_cap_E_80		323	x		agccgaagca
HE-PICI	Sen26544.11.E_Phage_cap_E_80	AADIGM010000011.1/53109-63985	GCA_005605695.1	Salmonella enterica	Enterobacteriaceae	E_Phage_cap_E_80	Sen26544.60.pepN|pncB	326	x		aaaccgaagca
HE-PICI	Eco13781.11.E_Phage_cap_E_80	BFNH01000176.1/80563-69849	GCA_005385445.1	Escherichia coli	Enterobacteriaceae	E_Phage_cap_E_80	Eco13781.58.PBP|ybhC	337	x		aagca
HE-PICI	Eco825.12.E_Phage_cap_E_80	KE136614.1/331673-320067	GCA_000407745.1	Escherichia coli	Enterobacteriaceae	E_Phage_cap_E_80	Eco825.66.proP	338	x		aacccaagca
HE-PICI	Eco7123.11.E_Phage_cap_E_80	NONJ01000041.1/8705-19418	GCA_002519005.1	Escherichia coli	Enterobacteriaceae	E_Phage_cap_E_80		341	x		aacccaagca
HE-PICI	Eco4696.11.E_Phage_cap_E_80	CP019903.1/2738644-2749573	GCA_002009315.1	Escherichia coli	Enterobacteriaceae	E_Phage_cap_E_80	Eco4696.54.PBP|ybhC	348	x		agccgaagca
HE-PICI	Sen26552.11.E_Phage_cap_E_80	AADIFE010000002.1/325223-314374	GCA_005605845.1	Salmonella enterica	Enterobacteriaceae	E_Phage_cap_E_80	Sen26552.61.dsbB|tehB	368	x		aagccgaagca
HE-PICI	Eco1115.11.E_Phage_cap_E_80	KE701379.1/2151380-2162342	GCA_000459855.1	Escherichia ruysiae	Enterobacteriaceae	E_Phage_cap_E_80	Eco1115.59.proP	369	x		agccgaagca
HE-PICI	Eco6102.18.E_Phage_cap_E_80	CP023644.1/1201327-1219709	GCA_002443135.1	Escherichia coli	Enterobacteriaceae	E_Phage_cap_E_80		370	x		aagca
HE-PICI	Eco4425.14.E_Phage_cap_E_80	CP010238.1/3534073-3547969	GCA_001901405.1	Escherichia coli	Enterobacteriaceae	E_Phage_cap_E_80	Eco4425.63.PBP|ybhC	377	x		agccgaagca
HE-PICI	Sen27009.11.E_Phage_cap_E_80	AADIXS010000026.1/10367-21299	GCA_005615155.1	Salmonella enterica	Enterobacteriaceae	E_Phage_cap_E_80		380	x		aaaccgaagca
HE-PICI	Eco3763.11.E_Phage_cap_E_80	LVNW01000076.1/64163-52831	GCA_001615915.1	Escherichia coli	Enterobacteriaceae	E_Phage_cap_E_80		397	x		agccgaagca
HE-PICI	Eco14691.11.E_Phage_cap_E_80	UGAW01000001.1/2860412-2871717	GCA_900448615.1	Escherichia coli	Enterobacteriaceae	E_Phage_cap_E_80	Eco14691.60.R	406	x		aacccaagca
HE-PICI	Eco8487.11.E_Phage_cap_E_80	CP027550.1/1601914-1590499	GCA_003018475.1	Escherichia coli	Enterobacteriaceae	E_Phage_cap_E_80		466	x	spurious tiger Eco8487.71.HYP:1595913-1667284:-:1181	aagca
HE-PICI	Eco8567.11.E_Phage_cap_E_80	CP027103.1/2907985-2896572	GCA_003043915.1	Escherichia coli	Enterobacteriaceae	E_Phage_cap_E_80		483	x		aagca
HE-PICI	Eco7984.11.E_Phage_cap_E_80	PPCR01000001.1/639286-650507	GCA_002895325.1	Escherichia coli	Enterobacteriaceae	E_Phage_cap_E_80	Eco7984.61.icd	489	x		aacccaagca
HE-PICI	Eco2526.11.E_Phage_cap_E_80	LM996464.1/481228-469935	GCA_000946755.2	Escherichia coli	Enterobacteriaceae	E_Phage_cap_E_80		495	x		agccgaagca
HE-PICI	Eco5226.11.E_Phage_cap_E_80	NHPT01000036.1/15159-4176	GCA_002193155.1	Escherichia coli	Enterobacteriaceae	E_Phage_cap_E_80		508	x		agccgaagca
HE-PICI	Eco15547.11.E_Phage_cap_E_80	UWYG01000001.1/2718995-2708088	GCA_900608365.1	Escherichia coli	Enterobacteriaceae	E_Phage_cap_E_80	Eco15547.59.PBP|ybhC	515	x		ccaagca
HE-PICI	Eco14734.11.E_Phage_cap_E_80	UGCE01000001.1/4063913-4074904	GCA_900449085.1	Escherichia coli	Enterobacteriaceae	E_Phage_cap_E_80		516	x		agccgaagca
HE-PICI	Eco4801.11.E_Phage_cap_E_80	CP020107.1/2513112-2524352	GCA_002057355.1	Escherichia coli	Enterobacteriaceae	E_Phage_cap_E_80	Eco4801.60.proP	536	x		aacccaagca
HE-PICI	Pge18.12.E_Phage_cap_E_80	NGRT01000001.1/2863195-2874911	GCA_002152975.1	Pluralibacter gergoviae	Enterobacteriaceae	E_Phage_cap_E_80		561	x		aaccgaagca
HE-PICI	Eco11798.11.E_Phage_cap_E_80	SCJE01000001.1/258849-247917	GCA_004100825.1	Escherichia coli	Enterobacteriaceae	E_Phage_cap_E_80	Eco11798.58.Toxin_15|thrS	597	x		agccgaagca
HE-PICI	Eco8449.11.E_Phage_cap_E_80	PVMF01000005.1/1433053-1421978	GCA_003015285.1	Escherichia coli	Enterobacteriaceae	E_Phage_cap_E_80		599	x		aacccaagca
HE-PICI	Eco15150.12.E_Phage_cap_E_80	UDES01000015.1/98770-110046	GCA_900481375.1	Escherichia coli	Enterobacteriaceae	E_Phage_cap_E_80		606	x	presence in genome of attB (close upstream separated by N) and attP (at right of same island at UDES01000015.1/90-11366) suggests excision in subpopulation	aacccaagca
HE-PICI	Eco7880.11.E_Phage_cap_E_80	PIJQ01000019.1/98555-109539	GCA_002810135.1	Escherichia coli	Enterobacteriaceae	E_Phage_cap_E_80		614	x		agccgaagca
HE-PICI	Eco9875.11.E_Phage_cap_E_80	QOOM01000049.1/387911-398739	GCA_003358895.1	Escherichia coli	Enterobacteriaceae	E_Phage_cap_E_80	Eco9875.59.proP	615	x		agccgaagca
HE-PICI	Eco8417.11.E_Phage_cap_E_80	PGJJ01000008.1/27244-15776	GCA_003009035.1	Escherichia coli	Enterobacteriaceae	E_Phage_cap_E_80		616	x		aagca
HE-PICI	Eco14947.11.E_Phage_cap_E_80	UCWQ01000009.1/27318-16317	GCA_900479315.1	Escherichia coli	Enterobacteriaceae	E_Phage_cap_E_80		639	x		agccgaagca
HE-PICI	Eco6058.11.E_Phage_cap_E_80	AP017610.1/911619-922546	GCA_002357915.1	Escherichia coli	Enterobacteriaceae	E_Phage_cap_E_80	Eco6058.57.PBP|ybhC	649	x		ccaagca
HE-PICI	Eco14683.11.E_Phage_cap_E_80	UARY01000011.1/2716971-2728096	GCA_900448525.1	Escherichia coli	Enterobacteriaceae	E_Phage_cap_E_80		651	x	found by TIGER on whole genome, int frameshift leaves region L end too short for TIGER (<500 bp)	agccgaagca
HE-PICI	Sen47590.51.E_TIGR1554_92	AAEOSY010000005.1/66139-15145	GCA_006098195.1	Salmonella enterica	Enterobacteriaceae	E_TIGR1554_92		203	x	elongated, found by TIGER on whole genome	gcagaaaaga
HE-PICI	Sen22807.13.E_TIGR1554_92	AADCOH010000032.1/26193-12783	GCA_005527415.1	Salmonella enterica	Enterobacteriaceae	E_TIGR1554_92		542	x		gcagaaaaga
HE-PICI	Sen39393.15.E_TIGR1554_92	AAEBYP010000036.1/10762-25909	GCA_005921425.1	Salmonella enterica	Enterobacteriaceae	E_TIGR1554_92		612	x		tccagaaagga
HE-PICI	Xkj1.17.H_COG5281_695	NJCW01000001.1/277396-260788	GCA_002632865.1	Xenorhabdus stockiae	Enterobacteriaceae	H_COG5281_695		375	x	found by inspection	ttatgaaagg
HE-PICI	Sen41727.11.J_Phage-tail_3_153	AAEFYJ010000001.1/613487-624793	GCA_005977725.1	Salmonella enterica	Enterobacteriaceae	J_Phage-tail_3_153		371	x		tgcgacaacga
HE-PICI	Sen38621.14.L_Phage_tail_L_147	AAEAYB010000036.1/24947-10800	GCA_005905645.1	Salmonella enterica	Enterobacteriaceae	L_Phage_tail_L_147		191	x		cttcccgt
HE-PICI	Xpo1.16.T_DUF4035_17	FO704551.1/915376-931372	GCA_000968175.1	Xenorhabdus poinarii	Enterobacteriaceae	T_DUF4035_17	Xpo1.56.Z	259	x	frameshifting late T gene called manually	caggcggc
HE-PICI	Ana29.15.V_Phage_TTP_13_49	CP038613.1/2091255-2076048	GCA_004768525.1	Arsenophonus nasoniae	Enterobacteriaceae	V_Phage_TTP_13_49	Ana29.79.guaB	541	x	found by inspection, with other HES in same helper	aacaaaca
HE-PICIoffA132	Kpn7159.16.A132_DUF2345	CABDVW010000001.1/2895953-2880107	GCA_901420795.1	Klebsiella pneumoniae	Enterobacteriaceae	DUF2345		235	x	nearby late genes though upstream 39kbp YraA phage stops short 12.4 kbp	cga
HE-PICIoffA246	Eco2384.15.A246_DUF333|yeaN	JUCF01000006.1/3601-18747	GCA_000798235.1	Escherichia coli	Enterobacteriaceae	DUF333|yeaN		335	x		gaa
HE-PICIoffC	Rpl13.10.C_adhB|cydA	CP019899.1/2945620-2935761	GCA_002906195.1	Klebsiella planticola	Enterobacteriaceae	adhB|cydA		469	x	less support for clpP site whose attR less convincing Rpl13.7.clpP:2938929-2945629:-:7	atgatgatcca
HE-PICIoffC	Eas53.4.C_APH	FCNO01000005.1/423219-418840	GCA_900048055.1	Enterobacter sp000568095	Enterobacteriaceae	APH		594	x		atgatgatccat
HE-PICIoffC	Ecl145.11.C_basS	JWFJ01000052.1/32321-43356	GCA_001053635.1	Enterobacter kobei	Enterobacteriaceae	basS		26	x		tgatgatcca
HE-PICIoffC	Ecl146.11.C_basS	JWET01000006.1/83862-94897	GCA_001053725.1	Enterobacter kobei	Enterobacteriaceae	basS		26			tgatgatcca
HE-PICIoffC	Ecl7.11.C_basS	CP003737.1/2152568-2163604	GCA_000286275.1	Enterobacter kobei	Enterobacteriaceae	basS		26			tgatgatcca
HE-PICIoffC	Eko18.11.C_basS	LRBY01000007.1/45581-56616	GCA_001518525.1	Enterobacter kobei	Enterobacteriaceae	basS		26			tgatgatcca
HE-PICIoffC	Eko27.11.C_basS	NGRP01000001.1/2455038-2444003	GCA_002151955.1	Enterobacter kobei	Enterobacteriaceae	basS		26			tgatgatcca
HE-PICIoffC	Eko6.11.C_basS	LEEC01000025.1/28622-39657	GCA_001022355.1	Enterobacter kobei	Enterobacteriaceae	basS		26			tgatgatcca
HE-PICIoffC	Eko9.11.C_basS	LECY01000030.1/1178451-1189486	GCA_001022995.1	Enterobacter kobei	Enterobacteriaceae	basS		26			tgatgatcca
HE-PICIoffC	Kqu49.11.C_HYP	NCLQ01000029.1/144169-133325	GCA_002851235.1	Klebsiella quasipneumoniae	Enterobacteriaceae	HYP		150	x		tgatcca
HE-PICIoffC	Kqu64.11.C_HYP	NCPQ01000070.1/5769-16613	GCA_002854795.1	Klebsiella quasipneumoniae	Enterobacteriaceae	HYP		150			tgatcca
HE-PICIoffC	Kpn5013.12.C_HYP	UFBV01000009.1/150461-162526	GCA_900493045.1	Klebsiella quasipneumoniae	Enterobacteriaceae	HYP		196	x		tgatcca
HE-PICIoffC	Kqu75.11.C_HYP	QBCD01000035.1/12095-22961	GCA_003065045.1	Klebsiella quasipneumoniae	Enterobacteriaceae	HYP		586	x		tgatcca
HE-PICIoffC	Kqu90.11.C_HYP	BIGY01000001.1/1528465-1517897	GCA_004311225.1	Klebsiella quasipneumoniae	Enterobacteriaceae	HYP		636	x		tgatcca
HE-PICIoffC	Kpn6881.11.C_nth	CAAGWA010000001.1/837106-826369	GCA_900774895.1	Klebsiella pneumoniae	Enterobacteriaceae	nth		154			at
HE-PICIoffC	Kpn1497.10.C_SKI|dmlR	FLWZ01000001.1/604000-593709	GCA_900092815.1	Klebsiella pneumoniae	Enterobacteriaceae	SKI|dmlR		29	x		atgatcca
HE-PICIoffC	Kpn1621.10.C_SKI|dmlR	NBOQ01000023.1/103918-93627	GCA_002108335.1	Klebsiella pneumoniae	Enterobacteriaceae	SKI|dmlR		29			atgatcca
HE-PICIoffC	Kpn1623.10.C_SKI|dmlR	NBOR01000024.1/103853-93562	GCA_002108355.1	Klebsiella pneumoniae	Enterobacteriaceae	SKI|dmlR		29			atgatcca
HE-PICIoffC	Kpn2922.10.C_SKI|dmlR	PTHK02000153.1/177793-167502	GCA_002935905.2	Klebsiella pneumoniae	Enterobacteriaceae	SKI|dmlR		29			atgatcca
HE-PICIoffC	Kpn3275.10.C_SKI|dmlR	BFCX01000060.1/103866-93575	GCA_003115155.1	Klebsiella pneumoniae	Enterobacteriaceae	SKI|dmlR		29			atgatcca
HE-PICIoffC	Kpn3276.10.C_SKI|dmlR	BFCY01000028.1/103865-93574	GCA_003115175.1	Klebsiella pneumoniae	Enterobacteriaceae	SKI|dmlR		29			atgatcca
HE-PICIoffC	Kpn5131.10.C_SKI|dmlR	UFFZ01000007.1/196023-185732	GCA_900494315.1	Klebsiella pneumoniae	Enterobacteriaceae	SKI|dmlR		29			atgatcca
HE-PICIoffC	Kpn6418.11.C_SKI|dmlR	UKSJ01000006.1/156917-167460	GCA_900514415.1	Klebsiella pneumoniae	Enterobacteriaceae	SKI|dmlR		202	x		gatgatcca
HE-PICIoffC	Ecl579.11.C_sttH	NXHK01000004.1/428897-418255	GCA_002411725.1	Enterobacter cloacae	Enterobacteriaceae	sttH		318	x		tccatt
HE-PICIoffH	Xbo10.16.H_HYP	FO818637.1/974004-989923	GCA_000973125.1	Xenorhabdus bovienii	Enterobacteriaceae	HYP		219	x		tcacgaa
HE-PICIoffT	Min51.16.T_HYP	DQAE01000020.1/51981-67624	GCA_003535595.1	Morganella psychrotolerans	Enterobacteriaceae	HYP		421	x		attta
PICI	Kox18.16.fis	KQ088013.1/834384-818390	GCA_001030715.1	Klebsiella pneumoniae	Enterobacteriaceae	fis		1	x		tacggcatgaactgatac
PICI	Kox19.16.fis	KQ088018.1/2279395-2263401	GCA_001030745.1	Klebsiella pneumoniae	Enterobacteriaceae	fis		1			tacggcatgaactgatac
PICI	Kpn10.16.fis	AKAB01000003.1/322437-306443	GCA_000281315.1	Klebsiella pneumoniae	Enterobacteriaceae	fis		1			tacggcatgaactgatac
PICI	Kpn100.16.fis	ARRY01000059.1/143323-127329	GCA_000417345.1	Klebsiella pneumoniae	Enterobacteriaceae	fis		1			tacggcatgaactgatac
PICI	Kpn1000.16.fis	LXMT01000002.1/6493-22487	GCA_001701975.1	Klebsiella pneumoniae	Enterobacteriaceae	fis		1			tacggcatgaactgatac
PICI	Kpn1002.16.fis	LXNA01000001.1/6820-22814	GCA_001702005.1	Klebsiella pneumoniae	Enterobacteriaceae	fis		1			tacggcatgaactgatac
PICI	Kpn1003.16.fis	LXMZ01000003.1/6820-22814	GCA_001702035.1	Klebsiella pneumoniae	Enterobacteriaceae	fis		1			tacggcatgaactgatac
PICI	Kpn1004.16.fis	CP027053.1/4575329-4591323	GCA_001702045.2	Klebsiella pneumoniae	Enterobacteriaceae	fis		1			tacggcatgaactgatac
PICI	Kpn1008.16.fis	LRXK01000020.1/143297-127303	GCA_001708165.1	Klebsiella pneumoniae	Enterobacteriaceae	fis		1			tacggcatgaactgatac
PICI	Kpn101.16.fis	ARSN01000111.1/143323-127329	GCA_000417365.1	Klebsiella pneumoniae	Enterobacteriaceae	fis		1			tacggcatgaactgatac
PICI	Kpn1013.16.fis	MDVO01000001.1/797056-781062	GCA_001715205.1	Klebsiella pneumoniae	Enterobacteriaceae	fis		1			tacggcatgaactgatac
PICI	Kpn1015.16.fis	LYZC01000020.1/305714-289720	GCA_001718115.1	Klebsiella pneumoniae	Enterobacteriaceae	fis		1			tacggcatgaactgatac
PICI	Kpn1016.16.fis	LYMZ01000039.1/6665-22659	GCA_001718175.1	Klebsiella pneumoniae	Enterobacteriaceae	fis		1			tacggcatgaactgatac
PICI	Kpn102.16.fis	ARSO01000223.1/6381-22375	GCA_000417385.1	Klebsiella pneumoniae	Enterobacteriaceae	fis		1			tacggcatgaactgatac
PICI	Kpn1024.16.fis	MAGF01000045.1/282303-266309	GCA_001720755.1	Klebsiella pneumoniae	Enterobacteriaceae	fis		1			tacggcatgaactgatac
PICI	Kpn1025.16.fis	MAGG01000012.1/796578-780585	GCA_001720765.1	Klebsiella pneumoniae	Enterobacteriaceae	fis		1			tacggcatgaactgatac
PICI	Kpn1029.16.fis	MAGJ01000089.1/201446-185452	GCA_001720865.1	Klebsiella pneumoniae	Enterobacteriaceae	fis		1			tacggcatgaactgatac
PICI	Kpn1038.16.fis	MJBQ01000002.1/6804-22798	GCA_001746765.1	Klebsiella pneumoniae	Enterobacteriaceae	fis		1			tacggcatgaactgatac
PICI	Kpn104.16.fis	ARSQ01000114.1/6381-22375	GCA_000417425.1	Klebsiella pneumoniae	Enterobacteriaceae	fis		1			tacggcatgaactgatac
PICI	Kpn1043.16.fis	MCFQ01000111.1/554833-538840	GCA_001758505.1	Klebsiella pneumoniae	Enterobacteriaceae	fis		1			tacggcatgaactgatac
PICI	Kpn1046.16.fis	MNCK01000017.1/6443-22437	GCA_001856585.1	Klebsiella pneumoniae	Enterobacteriaceae	fis		1			tacggcatgaactgatac
PICI	Kpn1047.16.fis	MNLG01000022.1/6662-22656	GCA_001856605.1	Klebsiella pneumoniae	Enterobacteriaceae	fis		1			tacggcatgaactgatac
PICI	Kpn1048.16.fis	MOLX01000001.1/373807-357813	GCA_001866785.1	Klebsiella pneumoniae	Enterobacteriaceae	fis		1			tacggcatgaactgatac
PICI	Kpn105.16.fis	ARSL01000071.1/143323-127329	GCA_000417445.1	Klebsiella pneumoniae	Enterobacteriaceae	fis		1			tacggcatgaactgatac
PICI	Kpn1056.16.fis	MPCN01000001.1/4234413-4218419	GCA_001875025.1	Klebsiella pneumoniae	Enterobacteriaceae	fis		1			tacggcatgaactgatac
PICI	Kpn1058.16.fis	MPCL02000001.1/4080398-4064404	GCA_001875055.2	Klebsiella pneumoniae	Enterobacteriaceae	fis		1			tacggcatgaactgatac
PICI	Kpn1069.16.fis	MNPD01000001.1/750172-734178	GCA_001879345.1	Klebsiella pneumoniae	Enterobacteriaceae	fis		1			tacggcatgaactgatac
PICI	Kpn1070.16.fis	MNPC01000002.1/297314-281320	GCA_001879395.1	Klebsiella pneumoniae	Enterobacteriaceae	fis		1			tacggcatgaactgatac
PICI	Kpn1071.16.fis	MNPB01000001.1/554866-538872	GCA_001879405.1	Klebsiella pneumoniae	Enterobacteriaceae	fis		1			tacggcatgaactgatac
PICI	Kpn108.16.fis	ARSG01000181.1/143260-127266	GCA_000417545.1	Klebsiella pneumoniae	Enterobacteriaceae	fis		1			tacggcatgaactgatac
PICI	Kpn1082.16.fis	MIFX01000001.1/6689-22683	GCA_001884765.1	Klebsiella pneumoniae	Enterobacteriaceae	fis		1			tacggcatgaactgatac
PICI	Kpn1084.16.fis	CP026585.2/466195-482189	GCA_001887985.3	Klebsiella pneumoniae	Enterobacteriaceae	fis		1			tacggcatgaactgatac
PICI	Kpn109.16.fis	ATAK01000062.1/611517-595523	GCA_000439165.1	Klebsiella pneumoniae	Enterobacteriaceae	fis		1			tacggcatgaactgatac
PICI	Kpn1094.16.fis	LYPT01000021.1/185824-169829	GCA_001901855.1	Klebsiella pneumoniae	Enterobacteriaceae	fis		1			tacggcatgaactgatac
PICI	Kpn1095.16.fis	CP018428.1/4956937-4940943	GCA_001902195.1	Klebsiella pneumoniae	Enterobacteriaceae	fis		1			tacggcatgaactgatac
PICI	Kpn1096.16.fis	CP018427.1/4955856-4939862	GCA_001902215.1	Klebsiella pneumoniae	Enterobacteriaceae	fis		1			tacggcatgaactgatac
PICI	Kpn1097.16.fis	CP018437.1/4993582-4977588	GCA_001902235.1	Klebsiella pneumoniae	Enterobacteriaceae	fis		1			tacggcatgaactgatac
PICI	Kpn1098.16.fis	CP018356.1/4062739-4046746	GCA_001902255.1	Klebsiella pneumoniae	Enterobacteriaceae	fis		1		region TIGER only	tacggcatga
PICI	Kpn11.16.fis	AKAE01000001.1/322452-306458	GCA_000281335.1	Klebsiella pneumoniae	Enterobacteriaceae	fis		1			tacggcatgaactgatac
PICI	Kpn110.16.fis	ATEZ01000118.1/142172-126178	GCA_000439185.1	Klebsiella pneumoniae	Enterobacteriaceae	fis		1			tacggcatgaactgatac
PICI	Kpn1102.16.fis	CP018438.1/462382-478376	GCA_001902415.1	Klebsiella pneumoniae	Enterobacteriaceae	fis		1			tacggcatgaactgatac
PICI	Kpn1104.16.fis	CP018454.1/3462579-3446585	GCA_001902475.1	Klebsiella pneumoniae	Enterobacteriaceae	fis		1			tacggcatgaactgatac
PICI	Kpn1106.16.fis	CP018352.1/3909853-3925847	GCA_001902535.1	Klebsiella pneumoniae	Enterobacteriaceae	fis		1			tacggcatgaactgatac
PICI	Kpn1107.16.fis	MPWN04000105.1/290796-274802	GCA_001902755.4	Klebsiella pneumoniae	Enterobacteriaceae	fis		1			tacggcatgaactgatac
PICI	Kpn1109.16.fis	MPWE04000016.1/10376-26370	GCA_001902775.4	Klebsiella pneumoniae	Enterobacteriaceae	fis		1			tacggcatgaactgatac
PICI	Kpn1111.16.fis	MPWB04000044.1/306702-290708	GCA_001902835.4	Klebsiella pneumoniae	Enterobacteriaceae	fis		1			tacggcatgaactgatac
PICI	Kpn1112.16.fis	MPXN04000100.1/309680-293686	GCA_001902855.4	Klebsiella pneumoniae	Enterobacteriaceae	fis		1			tacggcatgaactgatac
PICI	Kpn1114.16.fis	MPWA04000012.1/309680-293686	GCA_001902875.4	Klebsiella pneumoniae	Enterobacteriaceae	fis		1			tacggcatgaactgatac
PICI	Kpn1115.16.fis	MPXG04000024.1/309680-293686	GCA_001902905.4	Klebsiella pneumoniae	Enterobacteriaceae	fis		1			tacggcatgaactgatac
PICI	Kpn1118.16.fis	MPXA04000062.1/306565-290571	GCA_001902955.4	Klebsiella pneumoniae	Enterobacteriaceae	fis		1			tacggcatgaactgatac
PICI	Kpn1119.16.fis	MPWH04000066.1/309680-293686	GCA_001902965.4	Klebsiella pneumoniae	Enterobacteriaceae	fis		1			tacggcatgaactgatac
PICI	Kpn1120.16.fis	MPWK04000043.1/448990-432996	GCA_001903015.4	Klebsiella pneumoniae	Enterobacteriaceae	fis		1			tacggcatgaactgatac
PICI	Kpn1121.16.fis	MPWJ04000001.1/309678-293684	GCA_001903025.4	Klebsiella pneumoniae	Enterobacteriaceae	fis		1			tacggcatgaactgatac
PICI	Kpn1122.16.fis	MPWL04000042.1/306565-290571	GCA_001903035.4	Klebsiella pneumoniae	Enterobacteriaceae	fis		1			tacggcatgaactgatac
PICI	Kpn1123.16.fis	MPWS04000046.1/439020-423026	GCA_001903045.4	Klebsiella pneumoniae	Enterobacteriaceae	fis		1			tacggcatgaactgatac
PICI	Kpn1124.16.fis	MPWP04000020.1/664806-648812	GCA_001903095.4	Klebsiella pneumoniae	Enterobacteriaceae	fis		1			tacggcatgaactgatac
PICI	Kpn1125.16.fis	MPWR04000108.1/536597-520603	GCA_001903105.4	Klebsiella pneumoniae	Enterobacteriaceae	fis		1			tacggcatgaactgatac
PICI	Kpn1126.16.fis	MPXL04000017.1/275748-259754	GCA_001903125.4	Klebsiella pneumoniae	Enterobacteriaceae	fis		1			tacggcatgaactgatac
PICI	Kpn1128.16.fis	MPXJ04000036.1/306585-290591	GCA_001903175.4	Klebsiella pneumoniae	Enterobacteriaceae	fis		1			tacggcatgaactgatac
PICI	Kpn1129.16.fis	MPXK04000119.1/448990-432996	GCA_001903195.4	Klebsiella pneumoniae	Enterobacteriaceae	fis		1			tacggcatgaactgatac
PICI	Kpn1130.16.fis	MPXD04000021.1/664922-648928	GCA_001903205.4	Klebsiella pneumoniae	Enterobacteriaceae	fis		1			tacggcatgaactgatac
PICI	Kpn1131.16.fis	MPXM04000100.1/664517-648523	GCA_001903215.4	Klebsiella pneumoniae	Enterobacteriaceae	fis		1			tacggcatgaactgatac
PICI	Kpn1132.16.fis	MPXE04000037.1/307622-291628	GCA_001903255.4	Klebsiella pneumoniae	Enterobacteriaceae	fis		1			tacggcatgaactgatac
PICI	Kpn1133.16.fis	MPXH04000063.1/448594-432600	GCA_001903265.4	Klebsiella pneumoniae	Enterobacteriaceae	fis		1			tacggcatgaactgatac
PICI	Kpn1134.16.fis	MPXI04000086.1/537096-521102	GCA_001903285.4	Klebsiella pneumoniae	Enterobacteriaceae	fis		1			tacggcatgaactgatac
PICI	Kpn1135.16.fis	MPWV04000055.1/664923-648929	GCA_001903295.4	Klebsiella pneumoniae	Enterobacteriaceae	fis		1			tacggcatgaactgatac
PICI	Kpn1136.16.fis	MPWZ04000081.1/306565-290571	GCA_001903335.4	Klebsiella pneumoniae	Enterobacteriaceae	fis		1			tacggcatgaactgatac
PICI	Kpn1137.16.fis	MPWW04000055.1/449660-433666	GCA_001903355.4	Klebsiella pneumoniae	Enterobacteriaceae	fis		1			tacggcatgaactgatac
PICI	Kpn1138.16.fis	MPWT04000021.1/308099-292105	GCA_001903365.4	Klebsiella pneumoniae	Enterobacteriaceae	fis		1			tacggcatgaactgatac
PICI	Kpn1139.16.fis	MPWX04000009.1/537163-521169	GCA_001903385.4	Klebsiella pneumoniae	Enterobacteriaceae	fis		1			tacggcatgaactgatac
PICI	Kpn114.16.fis	CP006656.1/499885-515879	GCA_000445405.1	Klebsiella pneumoniae	Enterobacteriaceae	fis		1			tacggcatgaactgatac
PICI	Kpn1140.16.fis	MPWU04000134.1/6630-22624	GCA_001903415.4	Klebsiella pneumoniae	Enterobacteriaceae	fis		1			tacggcatgaactgatac
PICI	Kpn1141.16.fis	MPWO04000064.1/664759-648765	GCA_001903435.4	Klebsiella pneumoniae	Enterobacteriaceae	fis		1			tacggcatgaactgatac
PICI	Kpn1142.16.fis	MPWQ04000131.1/664923-648929	GCA_001903445.4	Klebsiella pneumoniae	Enterobacteriaceae	fis		1			tacggcatgaactgatac
PICI	Kpn1143.16.fis	MPWI04000035.1/448990-432996	GCA_001903465.4	Klebsiella pneumoniae	Enterobacteriaceae	fis		1			tacggcatgaactgatac
PICI	Kpn1144.16.fis	MPXQ04000019.1/536933-520939	GCA_001903495.4	Klebsiella pneumoniae	Enterobacteriaceae	fis		1			tacggcatgaactgatac
PICI	Kpn1145.16.fis	MPWD04000088.1/306520-290526	GCA_001903515.4	Klebsiella pneumoniae	Enterobacteriaceae	fis		1			tacggcatgaactgatac
PICI	Kpn1146.16.fis	MPWM04000055.1/442656-426662	GCA_001903525.4	Klebsiella pneumoniae	Enterobacteriaceae	fis		1			tacggcatgaactgatac
PICI	Kpn1147.16.fis	MPXW04000086.1/314129-298135	GCA_001903535.4	Klebsiella pneumoniae	Enterobacteriaceae	fis		1			tacggcatgaactgatac
PICI	Kpn1148.16.fis	MPXF04000076.1/664922-648928	GCA_001903555.4	Klebsiella pneumoniae	Enterobacteriaceae	fis		1			tacggcatgaactgatac
PICI	Kpn1152.16.fis	MPYG04000147.1/249469-233475	GCA_001903625.4	Klebsiella pneumoniae	Enterobacteriaceae	fis		1			tacggcatgaactgatac
PICI	Kpn1153.16.fis	MPYR04000091.1/6356-22350	GCA_001903675.4	Klebsiella pneumoniae	Enterobacteriaceae	fis		1			tacggcatgaactgatac
PICI	Kpn1156.16.fis	MPZJ04000134.1/276498-260504	GCA_001903735.4	Klebsiella pneumoniae	Enterobacteriaceae	fis		1			tacggcatgaactgatac
PICI	Kpn1157.16.fis	MPXO04000033.1/537096-521102	GCA_001903755.4	Klebsiella pneumoniae	Enterobacteriaceae	fis		1			tacggcatgaactgatac
PICI	Kpn1158.16.fis	MPXR04000093.1/536273-520279	GCA_001903775.4	Klebsiella pneumoniae	Enterobacteriaceae	fis		1			tacggcatgaactgatac
PICI	Kpn1160.16.fis	MPYO04000053.1/309680-293686	GCA_001903795.4	Klebsiella pneumoniae	Enterobacteriaceae	fis		1			tacggcatgaactgatac
PICI	Kpn1161.16.fis	MPXV04000051.1/310388-294394	GCA_001903835.4	Klebsiella pneumoniae	Enterobacteriaceae	fis		1			tacggcatgaactgatac
PICI	Kpn1162.16.fis	MPXT04000001.1/309517-293523	GCA_001903845.4	Klebsiella pneumoniae	Enterobacteriaceae	fis		1			tacggcatgaactgatac
PICI	Kpn1163.16.fis	MPXP04000102.1/213549-197555	GCA_001903865.4	Klebsiella pneumoniae	Enterobacteriaceae	fis		1			tacggcatgaactgatac
PICI	Kpn1164.16.fis	MPYP04000066.1/309517-293523	GCA_001903875.4	Klebsiella pneumoniae	Enterobacteriaceae	fis		1			tacggcatgaactgatac
PICI	Kpn1165.16.fis	MPYZ04000109.1/475104-459110	GCA_001903915.4	Klebsiella pneumoniae	Enterobacteriaceae	fis		1			tacggcatgaactgatac
PICI	Kpn1167.16.fis	MPZC04000027.1/10376-26370	GCA_001903935.4	Klebsiella pneumoniae	Enterobacteriaceae	fis		1			tacggcatgaactgatac
PICI	Kpn1168.16.fis	MPYF04000039.1/306565-290571	GCA_001903975.4	Klebsiella pneumoniae	Enterobacteriaceae	fis		1			tacggcatgaactgatac
PICI	Kpn1169.16.fis	MPZL04000023.1/664923-648929	GCA_001903995.4	Klebsiella pneumoniae	Enterobacteriaceae	fis		1			tacggcatgaactgatac
PICI	Kpn1170.16.fis	MPYV04000035.1/627031-611037	GCA_001904005.4	Klebsiella pneumoniae	Enterobacteriaceae	fis		1			tacggcatgaactgatac
PICI	Kpn1172.16.fis	MPXS04000012.1/309680-293686	GCA_001904045.4	Klebsiella pneumoniae	Enterobacteriaceae	fis		1			tacggcatgaactgatac
PICI	Kpn1174.16.fis	MPYU04000046.1/10657-26651	GCA_001904095.4	Klebsiella pneumoniae	Enterobacteriaceae	fis		1			tacggcatgaactgatac
PICI	Kpn1175.16.fis	MPYW04000057.1/326872-310878	GCA_001904105.4	Klebsiella pneumoniae	Enterobacteriaceae	fis		1			tacggcatgaactgatac
PICI	Kpn1176.16.fis	MPYQ04000015.1/326872-310878	GCA_001904115.4	Klebsiella pneumoniae	Enterobacteriaceae	fis		1			tacggcatgaactgatac
PICI	Kpn1177.16.fis	MPZD04000077.1/6630-22624	GCA_001904155.4	Klebsiella pneumoniae	Enterobacteriaceae	fis		1			tacggcatgaactgatac
PICI	Kpn1178.16.fis	MPZG04000081.1/10657-26651	GCA_001904165.4	Klebsiella pneumoniae	Enterobacteriaceae	fis		1			tacggcatgaactgatac
PICI	Kpn1179.16.fis	MPZH04000023.1/309680-293686	GCA_001904175.4	Klebsiella pneumoniae	Enterobacteriaceae	fis		1			tacggcatgaactgatac
PICI	Kpn118.16.fis	AXLE01000001.1/4153258-4137264	GCA_000474865.1	Klebsiella pneumoniae	Enterobacteriaceae	fis		1			tacggcatgaactgatac
PICI	Kpn1180.16.fis	MPZI04000023.1/276330-260336	GCA_001904205.4	Klebsiella pneumoniae	Enterobacteriaceae	fis		1			tacggcatgaactgatac
PICI	Kpn1181.16.fis	MPYM04000048.1/309680-293686	GCA_001904235.4	Klebsiella pneumoniae	Enterobacteriaceae	fis		1			tacggcatgaactgatac
PICI	Kpn1183.16.fis	MPXY04000109.1/273410-257416	GCA_001904255.4	Klebsiella pneumoniae	Enterobacteriaceae	fis		1			tacggcatgaactgatac
PICI	Kpn1184.16.fis	MPYX04000111.1/6662-22656	GCA_001904295.4	Klebsiella pneumoniae	Enterobacteriaceae	fis		1			tacggcatgaactgatac
PICI	Kpn1185.16.fis	MPYY04000138.1/326872-310878	GCA_001904315.4	Klebsiella pneumoniae	Enterobacteriaceae	fis		1			tacggcatgaactgatac
PICI	Kpn1186.16.fis	MPYB04000119.1/309442-293448	GCA_001904325.4	Klebsiella pneumoniae	Enterobacteriaceae	fis		1			tacggcatgaactgatac
PICI	Kpn1187.16.fis	MPYD04000001.1/536369-520375	GCA_001904335.4	Klebsiella pneumoniae	Enterobacteriaceae	fis		1			tacggcatgaactgatac
PICI	Kpn1188.16.fis	MPYE04000035.1/306520-290526	GCA_001904375.4	Klebsiella pneumoniae	Enterobacteriaceae	fis		1			tacggcatgaactgatac
PICI	Kpn1189.16.fis	MPXZ04000023.1/664690-648696	GCA_001904385.4	Klebsiella pneumoniae	Enterobacteriaceae	fis		1			tacggcatgaactgatac
PICI	Kpn119.16.fis	AXLG01000003.1/4163420-4147426	GCA_000474885.1	Klebsiella pneumoniae	Enterobacteriaceae	fis		1			tacggcatgaactgatac
PICI	Kpn1190.16.fis	MPYC04000055.1/282650-266656	GCA_001904405.4	Klebsiella pneumoniae	Enterobacteriaceae	fis		1			tacggcatgaactgatac
PICI	Kpn1191.16.fis	MPYA04000088.1/213725-197731	GCA_001904425.4	Klebsiella pneumoniae	Enterobacteriaceae	fis		1			tacggcatgaactgatac
PICI	Kpn1192.16.fis	MPXX04000109.1/536532-520538	GCA_001904455.4	Klebsiella pneumoniae	Enterobacteriaceae	fis		1			tacggcatgaactgatac
PICI	Kpn1193.16.fis	MPZF04000054.1/209150-193156	GCA_001904475.4	Klebsiella pneumoniae	Enterobacteriaceae	fis		1			tacggcatgaactgatac
PICI	Kpn1194.16.fis	MPZK04000045.1/448990-432996	GCA_001904485.4	Klebsiella pneumoniae	Enterobacteriaceae	fis		1			tacggcatgaactgatac
PICI	Kpn1195.16.fis	MPZB04000116.1/665537-649543	GCA_001904495.4	Klebsiella pneumoniae	Enterobacteriaceae	fis		1			tacggcatgaactgatac
PICI	Kpn1196.16.fis	MPZA04000103.1/706107-690113	GCA_001904535.4	Klebsiella pneumoniae	Enterobacteriaceae	fis		1			tacggcatgaactgatac
PICI	Kpn1197.16.fis	MAPN01000015.1/6562-22556	GCA_001905185.1	Klebsiella pneumoniae	Enterobacteriaceae	fis		1			tacggcatgaactgatac
PICI	Kpn1198.16.fis	MAPK01000001.1/321844-305850	GCA_001905195.1	Klebsiella pneumoniae	Enterobacteriaceae	fis		1			tacggcatgaactgatac
PICI	Kpn1199.16.fis	MAPI01000168.1/6662-22656	GCA_001905225.1	Klebsiella pneumoniae	Enterobacteriaceae	fis		1			tacggcatgaactgatac
PICI	Kpn12.16.fis	AKAH01000003.1/322455-306461	GCA_000281355.1	Klebsiella pneumoniae	Enterobacteriaceae	fis		1			tacggcatgaactgatac
PICI	Kpn120.16.fis	AXLF01000003.1/4097526-4081532	GCA_000474905.1	Klebsiella pneumoniae	Enterobacteriaceae	fis		1			tacggcatgaactgatac
PICI	Kpn1200.16.fis	MAPH01000001.1/879-16873	GCA_001905235.1	Klebsiella pneumoniae	Enterobacteriaceae	fis		1			tacggcatgaactgatac
PICI	Kpn1201.16.fis	MAPJ01000156.1/6562-22556	GCA_001905315.1	Klebsiella pneumoniae	Enterobacteriaceae	fis		1			tacggcatgaactgatac
PICI	Kpn1202.16.fis	MAPL01000016.1/6770-22764	GCA_001906645.1	Klebsiella pneumoniae	Enterobacteriaceae	fis		1			tacggcatgaactgatac
PICI	Kpn1203.16.fis	MAPM01000015.1/6662-22656	GCA_001906685.1	Klebsiella pneumoniae	Enterobacteriaceae	fis		1			tacggcatgaactgatac
PICI	Kpn1204.16.fis	MAOQ01000029.1/322007-306013	GCA_001906705.1	Klebsiella pneumoniae	Enterobacteriaceae	fis		1			tacggcatgaactgatac
PICI	Kpn1205.16.fis	MAPO01000035.1/6662-22656	GCA_001906715.1	Klebsiella pneumoniae	Enterobacteriaceae	fis		1			tacggcatgaactgatac
PICI	Kpn1206.16.fis	MAOR01000027.1/322007-306013	GCA_001906725.1	Klebsiella pneumoniae	Enterobacteriaceae	fis		1			tacggcatgaactgatac
PICI	Kpn1214.16.fis	CP018676.1/2204170-2188176	GCA_001908715.1	Klebsiella pneumoniae	Enterobacteriaceae	fis		1			tacggcatgaactgatac
PICI	Kpn1216.16.fis	CP018692.1/462382-478376	GCA_001908895.1	Klebsiella pneumoniae	Enterobacteriaceae	fis		1			tacggcatgaactgatac
PICI	Kpn1219.16.fis	CP018816.1/1221013-1237007	GCA_001922465.1	Klebsiella pneumoniae	Enterobacteriaceae	fis		1			tacggcatgaactgatac
PICI	Kpn1233.16.fis	CP015385.1/464415-480409	GCA_001952895.1	Klebsiella pneumoniae	Enterobacteriaceae	fis		1			tacggcatgaactgatac
PICI	Kpn1234.16.fis	CP015392.1/469112-485106	GCA_001952915.1	Klebsiella pneumoniae	Enterobacteriaceae	fis		1			tacggcatgaactgatac
PICI	Kpn1236.16.fis	LZCZ01000003.1/6835-22829	GCA_001968745.2	Klebsiella pneumoniae	Enterobacteriaceae	fis		1			tacggcatgaactgatac
PICI	Kpn1237.16.fis	LZCY01000035.1/6835-22829	GCA_001968755.2	Klebsiella pneumoniae	Enterobacteriaceae	fis		1			tacggcatgaactgatac
PICI	Kpn1250.16.fis	FLBB01000002.1/6361-22355	GCA_900084155.1	Klebsiella pneumoniae	Enterobacteriaceae	fis		1			tacggcatgaactgatac
PICI	Kpn1252.16.fis	FLBC01000001.1/566488-550494	GCA_900084175.1	Klebsiella pneumoniae	Enterobacteriaceae	fis		1			tacggcatgaactgatac
PICI	Kpn1270.16.fis	FLCC01000010.1/6432-22426	GCA_900084355.1	Klebsiella pneumoniae	Enterobacteriaceae	fis		1			tacggcatgaactgatac
PICI	Kpn1271.16.fis	FLCE01000002.1/798469-782475	GCA_900084365.1	Klebsiella pneumoniae	Enterobacteriaceae	fis		1			tacggcatgaactgatac
PICI	Kpn1272.16.fis	FLBE01000014.1/6430-22424	GCA_900084375.1	Klebsiella pneumoniae	Enterobacteriaceae	fis		1		region TIGER only	tacggcatga
PICI	Kpn1282.16.fis	FLBO01000001.1/6506-22500	GCA_900084475.1	Klebsiella pneumoniae	Enterobacteriaceae	fis		1			tacggcatgaactgatac
PICI	Kpn1292.16.fis	FLCK01000008.1/213664-197670	GCA_900084575.1	Klebsiella pneumoniae	Enterobacteriaceae	fis		1			tacggcatgaactgatac
PICI	Kpn1293.16.fis	FLCL01000005.1/350738-334744	GCA_900084585.1	Klebsiella pneumoniae	Enterobacteriaceae	fis		1			tacggcatgaactgatac
PICI	Kpn13.16.fis	AKAK01000004.1/284649-268655	GCA_000281375.1	Klebsiella pneumoniae	Enterobacteriaceae	fis		1			tacggcatgaactgatac
PICI	Kpn1318.16.fis	FLDM01000002.1/471559-455565	GCA_900084855.1	Klebsiella pneumoniae	Enterobacteriaceae	fis		1			tacggcatgaactgatac
PICI	Kpn1359.16.fis	FLFB01000007.1/6438-22432	GCA_900085285.1	Klebsiella pneumoniae	Enterobacteriaceae	fis		1			tacggcatgaactgatac
PICI	Kpn1360.16.fis	FLFE01000014.1/6438-22432	GCA_900085295.1	Klebsiella pneumoniae	Enterobacteriaceae	fis		1			tacggcatgaactgatac
PICI	Kpn1384.16.fis	FLGC01000001.1/6436-22430	GCA_900085535.1	Klebsiella pneumoniae	Enterobacteriaceae	fis		1			tacggcatgaactgatac
PICI	Kpn14.16.fis	AJZW01000017.1/97958-81964	GCA_000281395.1	Klebsiella pneumoniae	Enterobacteriaceae	fis		1			tacggcatgaactgatac
PICI	Kpn1416.16.fis	FLHK01000002.1/469754-453760	GCA_900085855.1	Klebsiella pneumoniae	Enterobacteriaceae	fis		1			tacggcatgaactgatac
PICI	Kpn1421.16.fis	FLHM01000001.1/6434-22428	GCA_900085905.1	Klebsiella pneumoniae	Enterobacteriaceae	fis		1			tacggcatgaactgatac
PICI	Kpn1442.16.fis	FLIJ01000004.1/6436-22430	GCA_900086115.1	Klebsiella pneumoniae	Enterobacteriaceae	fis		1			tacggcatgaactgatac
PICI	Kpn1459.16.fis	FLJB01000001.1/6437-22431	GCA_900086285.1	Klebsiella pneumoniae	Enterobacteriaceae	fis		1			tacggcatgaactgatac
PICI	Kpn1485.16.fis	FLJZ01000002.1/6506-22500	GCA_900086545.1	Klebsiella pneumoniae	Enterobacteriaceae	fis		1			tacggcatgaactgatac
PICI	Kpn1488.16.fis	FLVC01000002.1/829977-813983	GCA_900092685.1	Klebsiella pneumoniae	Enterobacteriaceae	fis		1			tacggcatgaactgatac
PICI	Kpn1493.16.fis	FLVH01000005.1/282290-266296	GCA_900092735.1	Klebsiella pneumoniae	Enterobacteriaceae	fis		1			tacggcatgaactgatac
PICI	Kpn1494.16.fis	FLXE01000005.1/6511-22505	GCA_900092785.1	Klebsiella pneumoniae	Enterobacteriaceae	fis		1			tacggcatgaactgatac
PICI	Kpn15.16.fis	AJZZ01000003.1/6667-22661	GCA_000281415.1	Klebsiella pneumoniae	Enterobacteriaceae	fis		1			tacggcatgaactgatac
PICI	Kpn1506.16.fis	FLWM01000005.1/6496-22490	GCA_900092905.1	Klebsiella pneumoniae	Enterobacteriaceae	fis		1			tacggcatgaactgatac
PICI	Kpn151.16.fis	AVFC01000131.1/6361-22355	GCA_000495875.1	Klebsiella pneumoniae	Enterobacteriaceae	fis		1			tacggcatgaactgatac
PICI	Kpn1518.16.fis	FLWN01000001.1/6496-22490	GCA_900093035.1	Klebsiella pneumoniae	Enterobacteriaceae	fis		1			tacggcatgaactgatac
PICI	Kpn152.16.fis	AVFD01000084.1/6361-22355	GCA_000495895.2	Klebsiella pneumoniae	Enterobacteriaceae	fis		1			tacggcatgaactgatac
PICI	Kpn1535.16.fis	FLWC01000005.1/6496-22490	GCA_900093215.1	Klebsiella pneumoniae	Enterobacteriaceae	fis		1			tacggcatgaactgatac
PICI	Kpn1548.16.fis	FLXP01000017.1/6496-22490	GCA_900093345.1	Klebsiella pneumoniae	Enterobacteriaceae	fis		1			tacggcatgaactgatac
PICI	Kpn1549.16.fis	FLXO01000001.1/799296-783302	GCA_900093355.1	Klebsiella pneumoniae	Enterobacteriaceae	fis		1			tacggcatgaactgatac
PICI	Kpn1552.16.fis	FLXS01000001.1/6496-22490	GCA_900093385.1	Klebsiella pneumoniae	Enterobacteriaceae	fis		1			tacggcatgaactgatac
PICI	Kpn1555.16.fis	FLXV01000019.1/64098-48104	GCA_900093415.1	Klebsiella pneumoniae	Enterobacteriaceae	fis		1			tacggcatgaactgatac
PICI	Kpn1556.16.fis	FLXW01000016.1/64098-48104	GCA_900093425.1	Klebsiella pneumoniae	Enterobacteriaceae	fis		1			tacggcatgaactgatac
PICI	Kpn1557.16.fis	FLXX01000018.1/64098-48104	GCA_900093435.1	Klebsiella pneumoniae	Enterobacteriaceae	fis		1			tacggcatgaactgatac
PICI	Kpn1568.16.fis	CP019772.1/1161868-1145874	GCA_002007665.1	Klebsiella pneumoniae	Enterobacteriaceae	fis		1			tacggcatgaactgatac
PICI	Kpn1573.16.fis	CP020071.1/808331-792337	GCA_002056385.1	Klebsiella pneumoniae	Enterobacteriaceae	fis		1			tacggcatgaactgatac
PICI	Kpn1574.16.fis	CP020108.1/3263819-3279813	GCA_002056475.1	Klebsiella pneumoniae	Enterobacteriaceae	fis		1			tacggcatgaactgatac
PICI	Kpn1575.16.fis	MUMM01000042.1/276362-260368	GCA_002085855.1	Klebsiella pneumoniae	Enterobacteriaceae	fis		1			tacggcatgaactgatac
PICI	Kpn1576.16.fis	MUMN01000001.1/7278-23272	GCA_002085865.1	Klebsiella pneumoniae	Enterobacteriaceae	fis		1			tacggcatgaactgatac
PICI	Kpn1577.16.fis	MUMP01000038.1/46994-31000	GCA_002085895.1	Klebsiella pneumoniae	Enterobacteriaceae	fis		1			tacggcatgaactgatac
PICI	Kpn1578.16.fis	MUMO01000019.1/276362-260368	GCA_002085915.1	Klebsiella pneumoniae	Enterobacteriaceae	fis		1			tacggcatgaactgatac
PICI	Kpn1579.16.fis	MUMQ01000008.1/324640-308646	GCA_002085935.1	Klebsiella pneumoniae	Enterobacteriaceae	fis		1			tacggcatgaactgatac
PICI	Kpn1580.16.fis	MUMR01000058.1/6857-22851	GCA_002085975.1	Klebsiella pneumoniae	Enterobacteriaceae	fis		1			tacggcatgaactgatac
PICI	Kpn1585.16.fis	MUMW01000005.1/6493-22487	GCA_002086075.1	Klebsiella pneumoniae	Enterobacteriaceae	fis		1			tacggcatgaactgatac
PICI	Kpn1596.16.fis	MSLD01000065.1/6380-22374	GCA_002103515.1	Klebsiella pneumoniae	Enterobacteriaceae	fis		1			tacggcatgaactgatac
PICI	Kpn1597.16.fis	MSLC01000011.1/6485-22479	GCA_002103525.1	Klebsiella pneumoniae	Enterobacteriaceae	fis		1			tacggcatgaactgatac
PICI	Kpn1598.16.fis	MSLE01000009.1/6888-22882	GCA_002103555.1	Klebsiella pneumoniae	Enterobacteriaceae	fis		1			tacggcatgaactgatac
PICI	Kpn1599.16.fis	MSLF01000016.1/6588-22582	GCA_002103565.1	Klebsiella pneumoniae	Enterobacteriaceae	fis		1			tacggcatgaactgatac
PICI	Kpn16.16.fis	CP007727.1/4895727-4879733	GCA_000281435.2	Klebsiella pneumoniae	Enterobacteriaceae	fis		1			tacggcatgaactgatac
PICI	Kpn1600.16.fis	MSLG01000002.1/275508-259514	GCA_002103595.1	Klebsiella pneumoniae	Enterobacteriaceae	fis		1			tacggcatgaactgatac
PICI	Kpn1601.16.fis	MSLH01000088.1/61366-45372	GCA_002103605.1	Klebsiella pneumoniae	Enterobacteriaceae	fis		1			tacggcatgaactgatac
PICI	Kpn1602.16.fis	MSLI01000033.1/6712-22706	GCA_002103635.1	Klebsiella pneumoniae	Enterobacteriaceae	fis		1			tacggcatgaactgatac
PICI	Kpn1603.16.fis	MSLJ01000005.1/6384-22378	GCA_002103645.1	Klebsiella pneumoniae	Enterobacteriaceae	fis		1			tacggcatgaactgatac
PICI	Kpn1604.16.fis	MSLK01000029.1/144295-128301	GCA_002103655.1	Klebsiella pneumoniae	Enterobacteriaceae	fis		1			tacggcatgaactgatac
PICI	Kpn1606.16.fis	MSLN01000006.1/309248-293254	GCA_002103715.1	Klebsiella pneumoniae	Enterobacteriaceae	fis		1			tacggcatgaactgatac
PICI	Kpn1607.16.fis	MSLM01000020.1/6449-22443	GCA_002103725.1	Klebsiella pneumoniae	Enterobacteriaceae	fis		1			tacggcatgaactgatac
PICI	Kpn1608.16.fis	MSLO01000033.1/6499-22493	GCA_002103735.1	Klebsiella pneumoniae	Enterobacteriaceae	fis		1			tacggcatgaactgatac
PICI	Kpn1609.16.fis	MSLP01000009.1/143616-127622	GCA_002103745.1	Klebsiella pneumoniae	Enterobacteriaceae	fis		1			tacggcatgaactgatac
PICI	Kpn161.16.fis	KK036555.1/1275205-1259211	GCA_000566725.1	Klebsiella pneumoniae	Enterobacteriaceae	fis		1			tacggcatgaactgatac
PICI	Kpn1611.16.fis	MZZS01000074.1/6514-22508	GCA_002104185.1	Klebsiella pneumoniae	Enterobacteriaceae	fis		1			tacggcatgaactgatac
PICI	Kpn1612.16.fis	MZZR01000071.1/6514-22508	GCA_002104215.1	Klebsiella pneumoniae	Enterobacteriaceae	fis		1			tacggcatgaactgatac
PICI	Kpn1613.16.fis	MZZU01000061.1/6514-22508	GCA_002104255.1	Klebsiella pneumoniae	Enterobacteriaceae	fis		1			tacggcatgaactgatac
PICI	Kpn162.16.fis	KK036563.1/4221574-4205580	GCA_000566745.1	Klebsiella pneumoniae	Enterobacteriaceae	fis		1			tacggcatgaactgatac
PICI	Kpn1627.16.fis	CP020901.1/4960579-4976573	GCA_002113865.1	Klebsiella pneumoniae	Enterobacteriaceae	fis		1			tacggcatgaactgatac
PICI	Kpn1629.16.fis	NELT01000002.1/6615-22609	GCA_002115605.1	Klebsiella pneumoniae	Enterobacteriaceae	fis		1			tacggcatgaactgatac
PICI	Kpn1630.16.fis	NELR01000001.1/537044-521050	GCA_002115625.1	Klebsiella pneumoniae	Enterobacteriaceae	fis		1			tacggcatgaactgatac
PICI	Kpn1631.16.fis	NELS01000001.1/535093-519099	GCA_002115645.1	Klebsiella pneumoniae	Enterobacteriaceae	fis		1			tacggcatgaactgatac
PICI	Kpn1635.16.fis	MSZG01000013.1/6662-22656	GCA_002119885.1	Klebsiella pneumoniae	Enterobacteriaceae	fis		1			tacggcatgaactgatac
PICI	Kpn1636.16.fis	MSZH01000018.1/6662-22656	GCA_002119895.1	Klebsiella pneumoniae	Enterobacteriaceae	fis		1			tacggcatgaactgatac
PICI	Kpn1638.16.fis	MSZM01000013.1/6662-22656	GCA_002120065.1	Klebsiella pneumoniae	Enterobacteriaceae	fis		1			tacggcatgaactgatac
PICI	Kpn1639.16.fis	MSZL01000044.1/6770-22764	GCA_002120105.1	Klebsiella pneumoniae	Enterobacteriaceae	fis		1			tacggcatgaactgatac
PICI	Kpn164.16.fis	KK036575.1/4242701-4226707	GCA_000566785.1	Klebsiella pneumoniae	Enterobacteriaceae	fis		1			tacggcatgaactgatac
PICI	Kpn165.16.fis	KK036582.1/2192666-2176672	GCA_000566805.1	Klebsiella pneumoniae	Enterobacteriaceae	fis		1			tacggcatgaactgatac
PICI	Kpn166.16.fis	KK036593.1/4170980-4154986	GCA_000566825.1	Klebsiella pneumoniae	Enterobacteriaceae	fis		1			tacggcatgaactgatac
PICI	Kpn1662.16.fis	NGTT01000001.1/2446582-2430400	GCA_002152735.1	Klebsiella pneumoniae	Enterobacteriaceae	fis		1			tacggcatgaactgatac
PICI	Kpn1663.16.fis	NGTX01000001.1/2832068-2816074	GCA_002152755.1	Klebsiella pneumoniae	Enterobacteriaceae	fis		1			tacggcatgaactgatac
PICI	Kpn1669.16.fis	NGSS01000008.1/143512-127518	GCA_002153085.1	Klebsiella pneumoniae	Enterobacteriaceae	fis		1			tacggcatgaactgatac
PICI	Kpn1670.16.fis	NGSW01000001.1/4193065-4177071	GCA_002153105.1	Klebsiella pneumoniae	Enterobacteriaceae	fis		1			tacggcatgaactgatac
PICI	Kpn1675.16.fis	NGTQ01000001.1/4155655-4139661	GCA_002153215.1	Klebsiella pneumoniae	Enterobacteriaceae	fis		1			tacggcatgaactgatac
PICI	Kpn1676.16.fis	NGTN01000001.1/2550261-2534267	GCA_002153225.1	Klebsiella pneumoniae	Enterobacteriaceae	fis		1			tacggcatgaactgatac
PICI	Kpn168.16.fis	KK036616.1/4110192-4094198	GCA_000566865.1	Klebsiella pneumoniae	Enterobacteriaceae	fis		1			tacggcatgaactgatac
PICI	Kpn1681.16.fis	NGUB01000001.1/3986894-3970900	GCA_002153315.1	Klebsiella pneumoniae	Enterobacteriaceae	fis		1			tacggcatgaactgatac
PICI	Kpn1682.16.fis	MUDD01000001.1/66754-82748	GCA_002154825.1	Klebsiella pneumoniae	Enterobacteriaceae	fis		1			tacggcatgaactgatac
PICI	Kpn1683.16.fis	CP020837.1/5211715-5195721	GCA_002156725.1	Klebsiella pneumoniae	Enterobacteriaceae	fis		1			tacggcatgaactgatac
PICI	Kpn1684.16.fis	CP020841.1/2679330-2663336	GCA_002156745.1	Klebsiella pneumoniae	Enterobacteriaceae	fis		1			tacggcatgaactgatac
PICI	Kpn1687.16.fis	NDIT01000091.1/10376-26370	GCA_002162395.1	Klebsiella pneumoniae	Enterobacteriaceae	fis		1			tacggcatgaactgatac
PICI	Kpn1688.16.fis	NDIS01000077.1/6356-22350	GCA_002162405.1	Klebsiella pneumoniae	Enterobacteriaceae	fis		1			tacggcatgaactgatac
PICI	Kpn1689.16.fis	NDIU01000021.1/6662-22656	GCA_002162425.1	Klebsiella pneumoniae	Enterobacteriaceae	fis		1			tacggcatgaactgatac
PICI	Kpn1693.16.fis	NGZK01000008.1/6639-22633	GCA_002164605.1	Klebsiella pneumoniae	Enterobacteriaceae	fis		1			tacggcatgaactgatac
PICI	Kpn1694.16.fis	NGYZ01000009.1/6770-22764	GCA_002164675.1	Klebsiella pneumoniae	Enterobacteriaceae	fis		1			tacggcatgaactgatac
PICI	Kpn1698.16.fis	NGZD01000010.1/6662-22656	GCA_002164755.1	Klebsiella pneumoniae	Enterobacteriaceae	fis		1			tacggcatgaactgatac
PICI	Kpn1701.16.fis	CP028542.2/469386-485380	GCA_002164835.3	Klebsiella pneumoniae	Enterobacteriaceae	fis		1			tacggcatgaactgatac
PICI	Kpn1702.16.fis	CP031721.1/466193-482187	GCA_002164855.2	Klebsiella pneumoniae	Enterobacteriaceae	fis		1			tacggcatgaactgatac
PICI	Kpn1703.16.fis	NGZH01000003.1/303797-287803	GCA_002164875.1	Klebsiella pneumoniae	Enterobacteriaceae	fis		1			tacggcatgaactgatac
PICI	Kpn171.16.fis	KK036637.1/8103-24097	GCA_000566925.1	Klebsiella pneumoniae	Enterobacteriaceae	fis		1			tacggcatgaactgatac
PICI	Kpn1711.16.fis	MQUZ01000011.1/316463-300469	GCA_002167105.1	Klebsiella pneumoniae	Enterobacteriaceae	fis		1			tacggcatgaactgatac
PICI	Kpn1716.16.fis	CP021539.1/5348759-5332765	GCA_002180075.1	Klebsiella pneumoniae	Enterobacteriaceae	fis		1			tacggcatgaactgatac
PICI	Kpn1717.16.fis	CP021549.1/4487201-4471207	GCA_002180155.1	Klebsiella pneumoniae	Enterobacteriaceae	fis		1			tacggcatgaactgatac
PICI	Kpn1718.16.fis	CP021685.1/1630422-1614428	GCA_002180175.1	Klebsiella pneumoniae	Enterobacteriaceae	fis		1			tacggcatgaactgatac
PICI	Kpn172.16.fis	KK036648.1/3971095-3955101	GCA_000566945.1	Klebsiella pneumoniae	Enterobacteriaceae	fis		1			tacggcatgaactgatac
PICI	Kpn1720.16.fis	CP021718.1/3602766-3586772	GCA_002180295.1	Klebsiella pneumoniae	Enterobacteriaceae	fis		1			tacggcatgaactgatac
PICI	Kpn1722.16.fis	NDBG01000025.1/213642-197648	GCA_002180485.1	Klebsiella pneumoniae	Enterobacteriaceae	fis		1			tacggcatgaactgatac
PICI	Kpn1726.16.fis	NDBN01000063.1/6662-22656	GCA_002180565.1	Klebsiella pneumoniae	Enterobacteriaceae	fis		1			tacggcatgaactgatac
PICI	Kpn1727.16.fis	NDBM01000019.1/647759-631765	GCA_002180595.1	Klebsiella pneumoniae	Enterobacteriaceae	fis		1			tacggcatgaactgatac
PICI	Kpn1728.16.fis	NDBO01000124.1/6662-22656	GCA_002180605.1	Klebsiella pneumoniae	Enterobacteriaceae	fis		1			tacggcatgaactgatac
PICI	Kpn1732.16.fis	NDBW01000087.1/322736-306742	GCA_002180695.1	Klebsiella pneumoniae	Enterobacteriaceae	fis		1			tacggcatgaactgatac
PICI	Kpn1734.16.fis	NDBY01000124.1/6639-22633	GCA_002180735.1	Klebsiella pneumoniae	Enterobacteriaceae	fis		1			tacggcatgaactgatac
PICI	Kpn1735.16.fis	NDCC01000086.1/213666-197672	GCA_002180765.1	Klebsiella pneumoniae	Enterobacteriaceae	fis		1			tacggcatgaactgatac
PICI	Kpn1737.16.fis	NDCD01000114.1/213666-197672	GCA_002180805.1	Klebsiella pneumoniae	Enterobacteriaceae	fis		1			tacggcatgaactgatac
PICI	Kpn1738.16.fis	NDCH01000105.1/6639-22633	GCA_002180845.1	Klebsiella pneumoniae	Enterobacteriaceae	fis		1			tacggcatgaactgatac
PICI	Kpn1739.16.fis	NDCF01000032.1/456482-440488	GCA_002180855.1	Klebsiella pneumoniae	Enterobacteriaceae	fis		1			tacggcatgaactgatac
PICI	Kpn174.16.fis	KK036663.1/1251002-1266996	GCA_000566985.1	Klebsiella pneumoniae	Enterobacteriaceae	fis		1			tacggcatgaactgatac
PICI	Kpn1740.16.fis	NDCI01000068.1/6662-22656	GCA_002180885.1	Klebsiella pneumoniae	Enterobacteriaceae	fis		1			tacggcatgaactgatac
PICI	Kpn1741.16.fis	NDCN01000090.1/258547-242553	GCA_002180895.1	Klebsiella pneumoniae	Enterobacteriaceae	fis		1			tacggcatgaactgatac
PICI	Kpn1742.16.fis	NDCO01000055.1/297124-281130	GCA_002180925.1	Klebsiella pneumoniae	Enterobacteriaceae	fis		1			tacggcatgaactgatac
PICI	Kpn1743.16.fis	NDCP01000072.1/297124-281130	GCA_002180935.1	Klebsiella pneumoniae	Enterobacteriaceae	fis		1			tacggcatgaactgatac
PICI	Kpn1744.16.fis	NDCR01000028.1/647759-631765	GCA_002180965.1	Klebsiella pneumoniae	Enterobacteriaceae	fis		1			tacggcatgaactgatac
PICI	Kpn1746.16.fis	NDCW01000006.1/448983-432989	GCA_002181005.1	Klebsiella pneumoniae	Enterobacteriaceae	fis		1			tacggcatgaactgatac
PICI	Kpn1747.16.fis	NDCU01000152.1/276513-260519	GCA_002181015.1	Klebsiella pneumoniae	Enterobacteriaceae	fis		1			tacggcatgaactgatac
PICI	Kpn1748.16.fis	NDCY01000013.1/289768-273774	GCA_002181045.1	Klebsiella pneumoniae	Enterobacteriaceae	fis		1			tacggcatgaactgatac
PICI	Kpn1749.16.fis	NDCX01000056.1/442866-426872	GCA_002181055.1	Klebsiella pneumoniae	Enterobacteriaceae	fis		1			tacggcatgaactgatac
PICI	Kpn1750.16.fis	NDCZ01000010.1/448983-432989	GCA_002181085.1	Klebsiella pneumoniae	Enterobacteriaceae	fis		1			tacggcatgaactgatac
PICI	Kpn1751.16.fis	NDDA01000022.1/448750-432756	GCA_002181095.1	Klebsiella pneumoniae	Enterobacteriaceae	fis		1			tacggcatgaactgatac
PICI	Kpn1752.16.fis	NDDB01000018.1/647759-631765	GCA_002181105.1	Klebsiella pneumoniae	Enterobacteriaceae	fis		1			tacggcatgaactgatac
PICI	Kpn1753.16.fis	NDDC01000003.1/647526-631532	GCA_002181145.1	Klebsiella pneumoniae	Enterobacteriaceae	fis		1			tacggcatgaactgatac
PICI	Kpn1754.16.fis	NDDD01000099.1/213549-197555	GCA_002181165.1	Klebsiella pneumoniae	Enterobacteriaceae	fis		1			tacggcatgaactgatac
PICI	Kpn1755.16.fis	NDDI01000020.1/448867-432873	GCA_002181175.1	Klebsiella pneumoniae	Enterobacteriaceae	fis		1			tacggcatgaactgatac
PICI	Kpn1756.16.fis	NDDJ01000061.1/296891-280897	GCA_002181185.1	Klebsiella pneumoniae	Enterobacteriaceae	fis		1			tacggcatgaactgatac
PICI	Kpn1758.16.fis	NDDM01000005.1/297007-281013	GCA_002181245.1	Klebsiella pneumoniae	Enterobacteriaceae	fis		1			tacggcatgaactgatac
PICI	Kpn176.16.fis	KK036678.1/795197-779203	GCA_000567025.1	Klebsiella pneumoniae	Enterobacteriaceae	fis		1			tacggcatgaactgatac
PICI	Kpn1760.16.fis	NDDO01000083.1/296891-280897	GCA_002181275.1	Klebsiella pneumoniae	Enterobacteriaceae	fis		1			tacggcatgaactgatac
PICI	Kpn1761.16.fis	NDDP01000090.1/647526-631532	GCA_002181305.1	Klebsiella pneumoniae	Enterobacteriaceae	fis		1			tacggcatgaactgatac
PICI	Kpn1762.16.fis	NDDQ01000018.1/296891-280897	GCA_002181325.1	Klebsiella pneumoniae	Enterobacteriaceae	fis		1			tacggcatgaactgatac
PICI	Kpn1763.16.fis	NDDR01000020.1/213713-197719	GCA_002181345.1	Klebsiella pneumoniae	Enterobacteriaceae	fis		1			tacggcatgaactgatac
PICI	Kpn1764.16.fis	NDDS01000007.1/6468-22462	GCA_002181355.1	Klebsiella pneumoniae	Enterobacteriaceae	fis		1			tacggcatgaactgatac
PICI	Kpn1765.16.fis	NDDT01000053.1/379199-363205	GCA_002181385.1	Klebsiella pneumoniae	Enterobacteriaceae	fis		1			tacggcatgaactgatac
PICI	Kpn1766.16.fis	NDDU01000004.1/448983-432989	GCA_002181405.1	Klebsiella pneumoniae	Enterobacteriaceae	fis		1			tacggcatgaactgatac
PICI	Kpn1767.16.fis	NDDV01000016.1/297124-281130	GCA_002181415.1	Klebsiella pneumoniae	Enterobacteriaceae	fis		1			tacggcatgaactgatac
PICI	Kpn1771.16.fis	NDEC01000028.1/706257-690263	GCA_002181505.1	Klebsiella pneumoniae	Enterobacteriaceae	fis		1			tacggcatgaactgatac
PICI	Kpn1772.16.fis	NDBH01000086.1/647759-631765	GCA_002181525.1	Klebsiella pneumoniae	Enterobacteriaceae	fis		1			tacggcatgaactgatac
PICI	Kpn1773.16.fis	NDBI01000065.1/309007-293013	GCA_002181545.1	Klebsiella pneumoniae	Enterobacteriaceae	fis		1			tacggcatgaactgatac
PICI	Kpn1775.16.fis	NDBR01000104.1/448873-432879	GCA_002181585.1	Klebsiella pneumoniae	Enterobacteriaceae	fis		1			tacggcatgaactgatac
PICI	Kpn1776.16.fis	NDBS01000123.1/448881-432887	GCA_002181595.1	Klebsiella pneumoniae	Enterobacteriaceae	fis		1			tacggcatgaactgatac
PICI	Kpn1778.16.fis	NDCB01000110.1/6356-22350	GCA_002181665.1	Klebsiella pneumoniae	Enterobacteriaceae	fis		1			tacggcatgaactgatac
PICI	Kpn1779.16.fis	NDCG01000016.1/297124-281130	GCA_002181675.1	Klebsiella pneumoniae	Enterobacteriaceae	fis		1			tacggcatgaactgatac
PICI	Kpn1780.16.fis	NDCJ01000061.1/491588-475594	GCA_002181705.1	Klebsiella pneumoniae	Enterobacteriaceae	fis		1			tacggcatgaactgatac
PICI	Kpn1781.16.fis	NDCK01000002.1/456572-440578	GCA_002181715.1	Klebsiella pneumoniae	Enterobacteriaceae	fis		1			tacggcatgaactgatac
PICI	Kpn1782.16.fis	NDCL01000087.1/6639-22633	GCA_002181745.1	Klebsiella pneumoniae	Enterobacteriaceae	fis		1			tacggcatgaactgatac
PICI	Kpn1784.16.fis	NDCQ01000015.1/6639-22633	GCA_002181785.1	Klebsiella pneumoniae	Enterobacteriaceae	fis		1			tacggcatgaactgatac
PICI	Kpn1785.16.fis	NDCT01000037.1/6639-22633	GCA_002181795.1	Klebsiella pneumoniae	Enterobacteriaceae	fis		1			tacggcatgaactgatac
PICI	Kpn1786.16.fis	NDDE01000013.1/213666-197672	GCA_002181825.1	Klebsiella pneumoniae	Enterobacteriaceae	fis		1			tacggcatgaactgatac
PICI	Kpn1787.16.fis	NDCV01000056.1/707636-691642	GCA_002181835.1	Klebsiella pneumoniae	Enterobacteriaceae	fis		1			tacggcatgaactgatac
PICI	Kpn1788.16.fis	NDDW01000037.1/6630-22624	GCA_002181865.1	Klebsiella pneumoniae	Enterobacteriaceae	fis		1			tacggcatgaactgatac
PICI	Kpn1794.16.fis	NDDY01000023.1/296891-280897	GCA_002181965.1	Klebsiella pneumoniae	Enterobacteriaceae	fis		1			tacggcatgaactgatac
PICI	Kpn1795.16.fis	NDED01000059.1/706264-690270	GCA_002182005.1	Klebsiella pneumoniae	Enterobacteriaceae	fis		1			tacggcatgaactgatac
PICI	Kpn1797.16.fis	NDEJ01000083.1/706263-690269	GCA_002182055.1	Klebsiella pneumoniae	Enterobacteriaceae	fis		1			tacggcatgaactgatac
PICI	Kpn1798.16.fis	NDEF01000112.1/213427-197433	GCA_002182065.1	Klebsiella pneumoniae	Enterobacteriaceae	fis		1			tacggcatgaactgatac
PICI	Kpn1799.16.fis	NDEL01000030.1/6356-22350	GCA_002182125.1	Klebsiella pneumoniae	Enterobacteriaceae	fis		1			tacggcatgaactgatac
PICI	Kpn18.16.fis	AKAI01000002.1/6634-22627	GCA_000281475.1	Klebsiella pneumoniae	Enterobacteriaceae	fis		1			tacggcatgaactgatac
PICI	Kpn1800.16.fis	NDEK01000065.1/706490-690496	GCA_002182135.1	Klebsiella pneumoniae	Enterobacteriaceae	fis		1			tacggcatgaactgatac
PICI	Kpn1802.16.fis	NDEO01000069.1/6662-22656	GCA_002182155.1	Klebsiella pneumoniae	Enterobacteriaceae	fis		1			tacggcatgaactgatac
PICI	Kpn1804.16.fis	NDER01000084.1/706258-690264	GCA_002182215.1	Klebsiella pneumoniae	Enterobacteriaceae	fis		1			tacggcatgaactgatac
PICI	Kpn1806.16.fis	NDET01000086.1/707506-691512	GCA_002182245.1	Klebsiella pneumoniae	Enterobacteriaceae	fis		1			tacggcatgaactgatac
PICI	Kpn1807.16.fis	NDEU01000099.1/6662-22656	GCA_002182285.1	Klebsiella pneumoniae	Enterobacteriaceae	fis		1			tacggcatgaactgatac
PICI	Kpn1808.16.fis	NDEN01000104.1/6662-22656	GCA_002182305.1	Klebsiella pneumoniae	Enterobacteriaceae	fis		1			tacggcatgaactgatac
PICI	Kpn1809.16.fis	NDES01000033.1/308809-292815	GCA_002182325.1	Klebsiella pneumoniae	Enterobacteriaceae	fis		1			tacggcatgaactgatac
PICI	Kpn1810.16.fis	NDEW01000131.1/213666-197672	GCA_002182525.1	Klebsiella pneumoniae	Enterobacteriaceae	fis		1			tacggcatgaactgatac
PICI	Kpn1811.16.fis	NDEE01000025.1/213433-197439	GCA_002182535.1	Klebsiella pneumoniae	Enterobacteriaceae	fis		1			tacggcatgaactgatac
PICI	Kpn1813.16.fis	NDEX01000046.1/213549-197555	GCA_002184115.1	Klebsiella pneumoniae	Enterobacteriaceae	fis		1			tacggcatgaactgatac
PICI	Kpn1814.16.fis	NDEV01000051.1/6662-22656	GCA_002184225.1	Klebsiella pneumoniae	Enterobacteriaceae	fis		1			tacggcatgaactgatac
PICI	Kpn1815.16.fis	NEYJ02000048.1/309680-293686	GCA_002184395.2	Klebsiella pneumoniae	Enterobacteriaceae	fis		1			tacggcatgaactgatac
PICI	Kpn1816.16.fis	NEYK02000040.1/6468-22462	GCA_002184415.2	Klebsiella pneumoniae	Enterobacteriaceae	fis		1			tacggcatgaactgatac
PICI	Kpn1820.16.fis	NEYP02000039.1/449065-433071	GCA_002184525.2	Klebsiella pneumoniae	Enterobacteriaceae	fis		1			tacggcatgaactgatac
PICI	Kpn1822.16.fis	NEZE02000060.1/309680-293686	GCA_002184715.2	Klebsiella pneumoniae	Enterobacteriaceae	fis		1			tacggcatgaactgatac
PICI	Kpn1824.16.fis	NEZO02000020.1/309445-293451	GCA_002184755.2	Klebsiella pneumoniae	Enterobacteriaceae	fis		1			tacggcatgaactgatac
PICI	Kpn1825.16.fis	NEZS02000069.1/309563-293569	GCA_002184785.2	Klebsiella pneumoniae	Enterobacteriaceae	fis		1			tacggcatgaactgatac
PICI	Kpn1826.16.fis	NEZT02000081.1/664806-648812	GCA_002184795.2	Klebsiella pneumoniae	Enterobacteriaceae	fis		1			tacggcatgaactgatac
PICI	Kpn1827.16.fis	NEZU02000117.1/6468-22462	GCA_002184825.2	Klebsiella pneumoniae	Enterobacteriaceae	fis		1			tacggcatgaactgatac
PICI	Kpn1828.16.fis	NEZW02000035.1/449543-433549	GCA_002184835.2	Klebsiella pneumoniae	Enterobacteriaceae	fis		1			tacggcatgaactgatac
PICI	Kpn1829.16.fis	NEZY02000078.1/213492-197498	GCA_002184865.2	Klebsiella pneumoniae	Enterobacteriaceae	fis		1			tacggcatgaactgatac
PICI	Kpn1830.16.fis	NEZZ02000081.1/448983-432989	GCA_002184875.2	Klebsiella pneumoniae	Enterobacteriaceae	fis		1			tacggcatgaactgatac
PICI	Kpn1832.16.fis	NFAL02000026.1/283578-267584	GCA_002184945.2	Klebsiella pneumoniae	Enterobacteriaceae	fis		1			tacggcatgaactgatac
PICI	Kpn1835.16.fis	NFAV02000051.1/306287-290293	GCA_002184995.2	Klebsiella pneumoniae	Enterobacteriaceae	fis		1			tacggcatgaactgatac
PICI	Kpn1836.16.fis	NFAY02000044.1/448757-432763	GCA_002185025.2	Klebsiella pneumoniae	Enterobacteriaceae	fis		1			tacggcatgaactgatac
PICI	Kpn1837.16.fis	NFAZ02000089.1/536364-520370	GCA_002185045.2	Klebsiella pneumoniae	Enterobacteriaceae	fis		1			tacggcatgaactgatac
PICI	Kpn1838.16.fis	NFBB02000013.1/448757-432763	GCA_002185055.2	Klebsiella pneumoniae	Enterobacteriaceae	fis		1			tacggcatgaactgatac
PICI	Kpn1839.16.fis	NFBI02000075.1/448757-432763	GCA_002185075.2	Klebsiella pneumoniae	Enterobacteriaceae	fis		1			tacggcatgaactgatac
PICI	Kpn184.16.fis	KK036724.1/2030981-2014987	GCA_000567185.1	Klebsiella pneumoniae	Enterobacteriaceae	fis		1			tacggcatgaactgatac
PICI	Kpn1840.16.fis	NFBM02000096.1/664923-648929	GCA_002185105.2	Klebsiella pneumoniae	Enterobacteriaceae	fis		1			tacggcatgaactgatac
PICI	Kpn1841.16.fis	NFBN02000005.1/309564-293570	GCA_002185125.2	Klebsiella pneumoniae	Enterobacteriaceae	fis		1			tacggcatgaactgatac
PICI	Kpn1842.16.fis	NFBO02000046.1/6468-22462	GCA_002185135.2	Klebsiella pneumoniae	Enterobacteriaceae	fis		1			tacggcatgaactgatac
PICI	Kpn1843.16.fis	NFBP02000079.1/448990-432996	GCA_002185155.2	Klebsiella pneumoniae	Enterobacteriaceae	fis		1			tacggcatgaactgatac
PICI	Kpn1844.16.fis	NFBS02000057.1/6468-22462	GCA_002185185.2	Klebsiella pneumoniae	Enterobacteriaceae	fis		1			tacggcatgaactgatac
PICI	Kpn1845.16.fis	NFBW02000045.1/306287-290293	GCA_002185205.2	Klebsiella pneumoniae	Enterobacteriaceae	fis		1			tacggcatgaactgatac
PICI	Kpn1846.16.fis	NFCD02000047.1/448990-432996	GCA_002185215.2	Klebsiella pneumoniae	Enterobacteriaceae	fis		1			tacggcatgaactgatac
PICI	Kpn1848.16.fis	NEZF02000059.1/306565-290571	GCA_002185355.2	Klebsiella pneumoniae	Enterobacteriaceae	fis		1			tacggcatgaactgatac
PICI	Kpn1849.16.fis	NEZJ02000070.1/6356-22350	GCA_002185385.2	Klebsiella pneumoniae	Enterobacteriaceae	fis		1			tacggcatgaactgatac
PICI	Kpn185.16.fis	KK036732.1/2057442-2041448	GCA_000567205.1	Klebsiella pneumoniae	Enterobacteriaceae	fis		1			tacggcatgaactgatac
PICI	Kpn1850.16.fis	NEZL02000057.1/306332-290338	GCA_002185405.2	Klebsiella pneumoniae	Enterobacteriaceae	fis		1			tacggcatgaactgatac
PICI	Kpn1851.16.fis	NEZR02000129.1/306539-290545	GCA_002185415.2	Klebsiella pneumoniae	Enterobacteriaceae	fis		1			tacggcatgaactgatac
PICI	Kpn1852.16.fis	NEZQ02000030.1/536979-520985	GCA_002185425.2	Klebsiella pneumoniae	Enterobacteriaceae	fis		1			tacggcatgaactgatac
PICI	Kpn1853.16.fis	NFAB02000031.1/307197-291203	GCA_002185465.2	Klebsiella pneumoniae	Enterobacteriaceae	fis		1			tacggcatgaactgatac
PICI	Kpn1854.16.fis	NFAD02000021.1/309447-293453	GCA_002185485.2	Klebsiella pneumoniae	Enterobacteriaceae	fis		1			tacggcatgaactgatac
PICI	Kpn1855.16.fis	NFAF02000007.1/6630-22624	GCA_002185495.2	Klebsiella pneumoniae	Enterobacteriaceae	fis		1			tacggcatgaactgatac
PICI	Kpn1857.16.fis	NFAK02000090.1/456367-440373	GCA_002185545.2	Klebsiella pneumoniae	Enterobacteriaceae	fis		1			tacggcatgaactgatac
PICI	Kpn1858.16.fis	NFAM02000094.1/537396-521402	GCA_002185555.2	Klebsiella pneumoniae	Enterobacteriaceae	fis		1			tacggcatgaactgatac
PICI	Kpn1859.16.fis	NFAO02000039.1/309563-293569	GCA_002185565.2	Klebsiella pneumoniae	Enterobacteriaceae	fis		1			tacggcatgaactgatac
PICI	Kpn1861.16.fis	NFBF02000002.1/449427-433433	GCA_002185625.2	Klebsiella pneumoniae	Enterobacteriaceae	fis		1			tacggcatgaactgatac
PICI	Kpn1862.16.fis	NFAX02000032.1/6630-22624	GCA_002185645.2	Klebsiella pneumoniae	Enterobacteriaceae	fis		1			tacggcatgaactgatac
PICI	Kpn1863.16.fis	NFBJ02000003.1/309445-293451	GCA_002185655.2	Klebsiella pneumoniae	Enterobacteriaceae	fis		1			tacggcatgaactgatac
PICI	Kpn1864.16.fis	NFBE02000090.1/448859-432865	GCA_002185665.2	Klebsiella pneumoniae	Enterobacteriaceae	fis		1			tacggcatgaactgatac
PICI	Kpn1866.16.fis	NFBU02000001.1/309447-293453	GCA_002185725.2	Klebsiella pneumoniae	Enterobacteriaceae	fis		1			tacggcatgaactgatac
PICI	Kpn1867.16.fis	NFBV02000043.1/664809-648815	GCA_002185735.2	Klebsiella pneumoniae	Enterobacteriaceae	fis		1			tacggcatgaactgatac
PICI	Kpn1868.16.fis	NFBZ02000029.1/280032-264038	GCA_002185745.2	Klebsiella pneumoniae	Enterobacteriaceae	fis		1			tacggcatgaactgatac
PICI	Kpn1869.16.fis	NFCA02000075.1/664806-648812	GCA_002185755.2	Klebsiella pneumoniae	Enterobacteriaceae	fis		1			tacggcatgaactgatac
PICI	Kpn187.16.fis	KK036744.1/2896351-2880357	GCA_000567245.1	Klebsiella pneumoniae	Enterobacteriaceae	fis		1			tacggcatgaactgatac
PICI	Kpn1870.16.fis	NFCB02000085.1/577968-561974	GCA_002185805.2	Klebsiella pneumoniae	Enterobacteriaceae	fis		1			tacggcatgaactgatac
PICI	Kpn1872.16.fis	NFCC02000067.1/664690-648696	GCA_002185835.2	Klebsiella pneumoniae	Enterobacteriaceae	fis		1			tacggcatgaactgatac
PICI	Kpn1874.16.fis	NEZH02000068.1/6806-22800	GCA_002185905.2	Klebsiella pneumoniae	Enterobacteriaceae	fis		1			tacggcatgaactgatac
PICI	Kpn1875.16.fis	NEZK02000056.1/308883-292889	GCA_002185915.2	Klebsiella pneumoniae	Enterobacteriaceae	fis		1			tacggcatgaactgatac
PICI	Kpn1876.16.fis	NEZI02000076.1/449181-433187	GCA_002185925.2	Klebsiella pneumoniae	Enterobacteriaceae	fis		1			tacggcatgaactgatac
PICI	Kpn1877.16.fis	NEZM02000029.1/783868-767874	GCA_002185965.2	Klebsiella pneumoniae	Enterobacteriaceae	fis		1			tacggcatgaactgatac
PICI	Kpn188.16.fis	KK036758.1/639939-623945	GCA_000567265.1	Klebsiella pneumoniae	Enterobacteriaceae	fis		1			tacggcatgaactgatac
PICI	Kpn1880.16.fis	NEZX02000121.1/665202-649208	GCA_002186015.2	Klebsiella pneumoniae	Enterobacteriaceae	fis		1			tacggcatgaactgatac
PICI	Kpn1881.16.fis	NFAH02000062.1/536863-520869	GCA_002186045.2	Klebsiella pneumoniae	Enterobacteriaceae	fis		1			tacggcatgaactgatac
PICI	Kpn1882.16.fis	NFAC02000087.1/537396-521402	GCA_002186055.2	Klebsiella pneumoniae	Enterobacteriaceae	fis		1			tacggcatgaactgatac
PICI	Kpn1883.16.fis	NFAJ02000093.1/664690-648696	GCA_002186085.2	Klebsiella pneumoniae	Enterobacteriaceae	fis		1			tacggcatgaactgatac
PICI	Kpn1884.16.fis	NFAN02000079.1/664805-648811	GCA_002186095.2	Klebsiella pneumoniae	Enterobacteriaceae	fis		1			tacggcatgaactgatac
PICI	Kpn1885.16.fis	NFAR02000023.1/6639-22633	GCA_002186125.2	Klebsiella pneumoniae	Enterobacteriaceae	fis		1			tacggcatgaactgatac
PICI	Kpn1886.16.fis	NFAQ02000096.1/309563-293569	GCA_002186135.2	Klebsiella pneumoniae	Enterobacteriaceae	fis		1			tacggcatgaactgatac
PICI	Kpn1887.16.fis	NFAS02000002.1/537163-521169	GCA_002186165.2	Klebsiella pneumoniae	Enterobacteriaceae	fis		1			tacggcatgaactgatac
PICI	Kpn1888.16.fis	NFAT02000081.1/537280-521286	GCA_002186185.2	Klebsiella pneumoniae	Enterobacteriaceae	fis		1			tacggcatgaactgatac
PICI	Kpn1889.16.fis	NFBA02000015.1/306332-290338	GCA_002186205.2	Klebsiella pneumoniae	Enterobacteriaceae	fis		1			tacggcatgaactgatac
PICI	Kpn1890.16.fis	NFAW02000097.1/309552-293558	GCA_002186215.2	Klebsiella pneumoniae	Enterobacteriaceae	fis		1			tacggcatgaactgatac
PICI	Kpn1891.16.fis	NFBD02000018.1/6418-22412	GCA_002186245.2	Klebsiella pneumoniae	Enterobacteriaceae	fis		1			tacggcatgaactgatac
PICI	Kpn1894.16.fis	NFBH02000042.1/448873-432879	GCA_002186275.2	Klebsiella pneumoniae	Enterobacteriaceae	fis		1			tacggcatgaactgatac
PICI	Kpn1895.16.fis	NFBK02000099.1/536868-520874	GCA_002186325.2	Klebsiella pneumoniae	Enterobacteriaceae	fis		1			tacggcatgaactgatac
PICI	Kpn1896.16.fis	NFBR02000038.1/309678-293684	GCA_002186335.2	Klebsiella pneumoniae	Enterobacteriaceae	fis		1			tacggcatgaactgatac
PICI	Kpn1897.16.fis	NFBQ02000085.1/577918-561924	GCA_002186365.2	Klebsiella pneumoniae	Enterobacteriaceae	fis		1			tacggcatgaactgatac
PICI	Kpn1898.16.fis	NFBT02000136.1/309680-293686	GCA_002186375.2	Klebsiella pneumoniae	Enterobacteriaceae	fis		1			tacggcatgaactgatac
PICI	Kpn1899.16.fis	NFBY02000137.1/664690-648696	GCA_002186405.2	Klebsiella pneumoniae	Enterobacteriaceae	fis		1			tacggcatgaactgatac
PICI	Kpn19.16.fis	AKAL01000015.1/6822-22816	GCA_000281495.1	Klebsiella pneumoniae	Enterobacteriaceae	fis		1			tacggcatgaactgatac
PICI	Kpn190.16.fis	KK036784.1/793791-777797	GCA_000567305.1	Klebsiella pneumoniae	Enterobacteriaceae	fis		1			tacggcatgaactgatac
PICI	Kpn1900.16.fis	NFBX02000064.1/309680-293686	GCA_002186415.2	Klebsiella pneumoniae	Enterobacteriaceae	fis		1			tacggcatgaactgatac
PICI	Kpn191.16.fis	KK036791.1/873806-857812	GCA_000567325.1	Klebsiella pneumoniae	Enterobacteriaceae	fis		1			tacggcatgaactgatac
PICI	Kpn192.16.fis	KK036799.1/714747-730741	GCA_000567345.1	Klebsiella pneumoniae	Enterobacteriaceae	fis		1			tacggcatgaactgatac
PICI	Kpn193.16.fis	KK036828.1/3923810-3907816	GCA_000567365.1	Klebsiella pneumoniae	Enterobacteriaceae	fis		1			tacggcatgaactgatac
PICI	Kpn194.16.fis	KK036838.1/4163020-4147026	GCA_000567385.1	Klebsiella pneumoniae	Enterobacteriaceae	fis		1			tacggcatgaactgatac
PICI	Kpn196.16.fis	KK036864.1/4072268-4056274	GCA_000567425.1	Klebsiella pneumoniae	Enterobacteriaceae	fis		1			tacggcatgaactgatac
PICI	Kpn197.16.fis	KK037013.1/1197880-1213874	GCA_000567445.1	Klebsiella pneumoniae	Enterobacteriaceae	fis		1			tacggcatgaactgatac
PICI	Kpn198.16.fis	KK036879.1/1143130-1127136	GCA_000567465.1	Klebsiella pneumoniae	Enterobacteriaceae	fis		1			tacggcatgaactgatac
PICI	Kpn1987.16.fis	MSZA01000021.1/438179-422185	GCA_002189385.1	Klebsiella pneumoniae	Enterobacteriaceae	fis		1			tacggcatgaactgatac
PICI	Kpn1988.16.fis	MSZF01000015.1/6384-22378	GCA_002189415.1	Klebsiella pneumoniae	Enterobacteriaceae	fis		1			tacggcatgaactgatac
PICI	Kpn199.16.fis	KK036888.1/628902-612908	GCA_000567485.1	Klebsiella pneumoniae	Enterobacteriaceae	fis		1			tacggcatgaactgatac
PICI	Kpn1990.16.fis	CP021751.1/4810497-4794503	GCA_002192335.1	Klebsiella pneumoniae	Enterobacteriaceae	fis		1			tacggcatgaactgatac
PICI	Kpn1992.16.fis	CP021833.1/3692795-3676801	GCA_002197225.1	Klebsiella pneumoniae	Enterobacteriaceae	fis		1			tacggcatgaactgatac
PICI	Kpn1993.16.fis	CP021859.1/2634761-2618767	GCA_002197505.1	Klebsiella pneumoniae	Enterobacteriaceae	fis		1			tacggcatgaactgatac
PICI	Kpn1997.16.fis	CP021950.1/3801607-3817601	GCA_002202255.1	Klebsiella pneumoniae	Enterobacteriaceae	fis		1			tacggcatgaactgatac
PICI	Kpn20.16.fis	AKAM01000008.1/6845-22839	GCA_000281515.1	Klebsiella pneumoniae	Enterobacteriaceae	fis		1			tacggcatgaactgatac
PICI	Kpn200.16.fis	KK036894.1/6627-22621	GCA_000567505.1	Klebsiella pneumoniae	Enterobacteriaceae	fis		1			tacggcatgaactgatac
PICI	Kpn2000.16.fis	NIZJ01000008.1/275489-259495	GCA_002205055.1	Klebsiella pneumoniae	Enterobacteriaceae	fis		1			tacggcatgaactgatac
PICI	Kpn2004.16.fis	NIRG01000005.1/10901-26895	GCA_002209465.1	Klebsiella pneumoniae	Enterobacteriaceae	fis		1			tacggcatgaactgatac
PICI	Kpn2007.16.fis	CP022143.1/29147-13153	GCA_002211665.1	Klebsiella pneumoniae	Enterobacteriaceae	fis		1			tacggcatgaactgatac
PICI	Kpn2009.16.fis	NMQL01000011.1/6492-22486	GCA_002234875.1	Klebsiella pneumoniae	Enterobacteriaceae	fis		1			tacggcatgaactgatac
PICI	Kpn2010.16.fis	NMQM01000010.1/6689-22683	GCA_002234895.1	Klebsiella pneumoniae	Enterobacteriaceae	fis		1			tacggcatgaactgatac
PICI	Kpn2014.16.fis	NGWO01000170.1/6496-22490	GCA_002235095.1	Klebsiella pneumoniae	Enterobacteriaceae	fis		1			tacggcatgaactgatac
PICI	Kpn202.16.fis	KK036908.1/4665345-4649351	GCA_000567545.1	Klebsiella pneumoniae	Enterobacteriaceae	fis		1			tacggcatgaactgatac
PICI	Kpn2023.16.fis	NGWZ01000078.1/6496-22490	GCA_002235265.1	Klebsiella pneumoniae	Enterobacteriaceae	fis		1			tacggcatgaactgatac
PICI	Kpn2026.16.fis	NGXC01000100.1/6342-22336	GCA_002235325.1	Klebsiella pneumoniae	Enterobacteriaceae	fis		1			tacggcatgaactgatac
PICI	Kpn2027.16.fis	NGXF01000101.1/275454-259460	GCA_002235355.1	Klebsiella pneumoniae	Enterobacteriaceae	fis		1			tacggcatgaactgatac
PICI	Kpn2028.16.fis	NGXH01000119.1/6496-22490	GCA_002235375.1	Klebsiella pneumoniae	Enterobacteriaceae	fis		1			tacggcatgaactgatac
PICI	Kpn203.16.fis	KK036911.1/2494874-2478880	GCA_000567565.1	Klebsiella pneumoniae	Enterobacteriaceae	fis		1			tacggcatgaactgatac
PICI	Kpn2031.16.fis	NGXG01000089.1/6496-22490	GCA_002235435.1	Klebsiella pneumoniae	Enterobacteriaceae	fis		1			tacggcatgaactgatac
PICI	Kpn2032.16.fis	NGXL01000061.1/6342-22336	GCA_002235455.1	Klebsiella pneumoniae	Enterobacteriaceae	fis		1			tacggcatgaactgatac
PICI	Kpn2033.16.fis	NGXR01000091.1/276310-260316	GCA_002235475.1	Klebsiella pneumoniae	Enterobacteriaceae	fis		1			tacggcatgaactgatac
PICI	Kpn2036.16.fis	NGXP01000073.1/6496-22490	GCA_002235535.1	Klebsiella pneumoniae	Enterobacteriaceae	fis		1			tacggcatgaactgatac
PICI	Kpn2037.16.fis	NGYU01000070.1/6342-22336	GCA_002235555.1	Klebsiella pneumoniae	Enterobacteriaceae	fis		1			tacggcatgaactgatac
PICI	Kpn2039.16.fis	NGXW01000166.1/6468-22462	GCA_002235595.1	Klebsiella pneumoniae	Enterobacteriaceae	fis		1			tacggcatgaactgatac
PICI	Kpn204.16.fis	KK036921.1/3999973-3983979	GCA_000567585.1	Klebsiella pneumoniae	Enterobacteriaceae	fis		1			tacggcatgaactgatac
PICI	Kpn2041.16.fis	NGXZ01000024.1/6342-22336	GCA_002235635.1	Klebsiella pneumoniae	Enterobacteriaceae	fis		1			tacggcatgaactgatac
PICI	Kpn2042.16.fis	NGYA01000136.1/707842-691848	GCA_002235655.1	Klebsiella pneumoniae	Enterobacteriaceae	fis		1			tacggcatgaactgatac
PICI	Kpn2046.16.fis	NGYW01000034.1/276310-260316	GCA_002235735.1	Klebsiella pneumoniae	Enterobacteriaceae	fis		1			tacggcatgaactgatac
PICI	Kpn2050.16.fis	NGYY01000098.1/276310-260316	GCA_002235815.1	Klebsiella pneumoniae	Enterobacteriaceae	fis		1			tacggcatgaactgatac
PICI	Kpn2053.16.fis	NGYD01000046.1/276455-260461	GCA_002235875.1	Klebsiella pneumoniae	Enterobacteriaceae	fis		1			tacggcatgaactgatac
PICI	Kpn2055.16.fis	NGYO01000059.1/6496-22490	GCA_002235915.1	Klebsiella pneumoniae	Enterobacteriaceae	fis		1			tacggcatgaactgatac
PICI	Kpn2056.16.fis	NGYI01000066.1/6599-22593	GCA_002235935.1	Klebsiella pneumoniae	Enterobacteriaceae	fis		1			tacggcatgaactgatac
PICI	Kpn2059.16.fis	NGYX01000057.1/6342-22336	GCA_002235985.1	Klebsiella pneumoniae	Enterobacteriaceae	fis		1			tacggcatgaactgatac
PICI	Kpn2060.16.fis	NGYS01000033.1/276313-260319	GCA_002236015.1	Klebsiella pneumoniae	Enterobacteriaceae	fis		1			tacggcatgaactgatac
PICI	Kpn2061.16.fis	NGYV01000056.1/276310-260316	GCA_002236055.1	Klebsiella pneumoniae	Enterobacteriaceae	fis		1			tacggcatgaactgatac
PICI	Kpn2071.16.fis	NGXN01000048.1/6342-22336	GCA_002236305.1	Klebsiella pneumoniae	Enterobacteriaceae	fis		1			tacggcatgaactgatac
PICI	Kpn2075.16.fis	NGYQ01000097.1/276310-260316	GCA_002236385.1	Klebsiella pneumoniae	Enterobacteriaceae	fis		1			tacggcatgaactgatac
PICI	Kpn2078.16.fis	NGYF01000101.1/275373-259379	GCA_002236445.1	Klebsiella pneumoniae	Enterobacteriaceae	fis		1			tacggcatgaactgatac
PICI	Kpn208.16.fis	KK036949.1/3742701-3726707	GCA_000567665.1	Klebsiella pneumoniae	Enterobacteriaceae	fis		1			tacggcatgaactgatac
PICI	Kpn2088.16.fis	CP022573.1/3146703-3162697	GCA_002243445.1	Klebsiella pneumoniae	Enterobacteriaceae	fis		1			tacggcatgaactgatac
PICI	Kpn21.16.fis	CP008827.1/4894520-4878526	GCA_000281535.2	Klebsiella pneumoniae	Enterobacteriaceae	fis		1			tacggcatgaactgatac
PICI	Kpn212.16.fis	JCNX02000001.1/4140386-4124392	GCA_000567765.2	Klebsiella pneumoniae	Enterobacteriaceae	fis		1			tacggcatgaactgatac
PICI	Kpn213.16.fis	KK036978.1/798472-782478	GCA_000567785.1	Klebsiella pneumoniae	Enterobacteriaceae	fis		1			tacggcatgaactgatac
PICI	Kpn2133.16.fis	NQEB01000013.1/6662-22656	GCA_002248425.1	Klebsiella pneumoniae	Enterobacteriaceae	fis		1			tacggcatgaactgatac
PICI	Kpn2134.16.fis	NQEC01000037.1/282416-266422	GCA_002248435.1	Klebsiella pneumoniae	Enterobacteriaceae	fis		1			tacggcatgaactgatac
PICI	Kpn2138.16.fis	NQEI01000018.1/282416-266422	GCA_002248545.1	Klebsiella pneumoniae	Enterobacteriaceae	fis		1			tacggcatgaactgatac
PICI	Kpn214.16.fis	KK036999.1/834689-818695	GCA_000567825.1	Klebsiella pneumoniae	Enterobacteriaceae	fis		1			tacggcatgaactgatac
PICI	Kpn215.16.fis	KK037007.1/1684146-1668152	GCA_000567845.1	Klebsiella pneumoniae	Enterobacteriaceae	fis		1			tacggcatgaactgatac
PICI	Kpn2150.16.fis	CP022691.1/463939-479933	GCA_002249975.1	Klebsiella pneumoniae	Enterobacteriaceae	fis		1			tacggcatgaactgatac
PICI	Kpn2151.16.fis	NNCC01000008.1/6492-22486	GCA_002250985.1	Klebsiella pneumoniae	Enterobacteriaceae	fis		1			tacggcatgaactgatac
PICI	Kpn2152.16.fis	NHOE01000005.1/309550-293556	GCA_002251715.1	Klebsiella pneumoniae	Enterobacteriaceae	fis		1			tacggcatgaactgatac
PICI	Kpn2156.16.fis	CP036361.1/469149-485143	GCA_002257765.2	Klebsiella pneumoniae	Enterobacteriaceae	fis		1			tacggcatgaactgatac
PICI	Kpn2160.16.fis	NBYA01000022.1/6662-22656	GCA_002257845.1	Klebsiella pneumoniae	Enterobacteriaceae	fis		1			tacggcatgaactgatac
PICI	Kpn2164.16.fis	NBYH01000003.1/282090-266096	GCA_002257925.1	Klebsiella pneumoniae	Enterobacteriaceae	fis		1			tacggcatgaactgatac
PICI	Kpn2169.16.fis	NBXR01000006.1/213666-197672	GCA_002258015.1	Klebsiella pneumoniae	Enterobacteriaceae	fis		1			tacggcatgaactgatac
PICI	Kpn2170.16.fis	NBXS01000004.1/282090-266096	GCA_002258045.1	Klebsiella pneumoniae	Enterobacteriaceae	fis		1			tacggcatgaactgatac
PICI	Kpn2171.16.fis	CP028806.1/464260-480254	GCA_002258055.2	Klebsiella pneumoniae	Enterobacteriaceae	fis		1			tacggcatgaactgatac
PICI	Kpn2174.16.fis	NBYB01000021.1/6662-22656	GCA_002258115.1	Klebsiella pneumoniae	Enterobacteriaceae	fis		1			tacggcatgaactgatac
PICI	Kpn2175.16.fis	CP027068.2/467326-483320	GCA_002258145.3	Klebsiella pneumoniae	Enterobacteriaceae	fis		1			tacggcatgaactgatac
PICI	Kpn2181.16.fis	NLFI01000006.1/6488-22482	GCA_002261545.1	Klebsiella pneumoniae	Enterobacteriaceae	fis		1			tacggcatgaactgatac
PICI	Kpn2185.16.fis	NLFH01000008.1/6492-22486	GCA_002261625.1	Klebsiella pneumoniae	Enterobacteriaceae	fis		1			tacggcatgaactgatac
PICI	Kpn2189.16.fis	NLEY01000001.1/373662-357668	GCA_002261735.1	Klebsiella pneumoniae	Enterobacteriaceae	fis		1			tacggcatgaactgatac
PICI	Kpn2190.16.fis	NLEX01000008.1/196906-180912	GCA_002261745.1	Klebsiella pneumoniae	Enterobacteriaceae	fis		1			tacggcatgaactgatac
PICI	Kpn2191.16.fis	NLEW01000010.1/6488-22482	GCA_002261775.1	Klebsiella pneumoniae	Enterobacteriaceae	fis		1			tacggcatgaactgatac
PICI	Kpn2194.16.fis	NLEU01000011.1/6820-22814	GCA_002261825.1	Klebsiella pneumoniae	Enterobacteriaceae	fis		1			tacggcatgaactgatac
PICI	Kpn2196.16.fis	NLET01000010.1/6820-22814	GCA_002261875.1	Klebsiella pneumoniae	Enterobacteriaceae	fis		1			tacggcatgaactgatac
PICI	Kpn2201.16.fis	NLEM01000011.1/6820-22814	GCA_002261975.1	Klebsiella pneumoniae	Enterobacteriaceae	fis		1			tacggcatgaactgatac
PICI	Kpn2202.16.fis	NLEK01000007.1/6662-22656	GCA_002261985.1	Klebsiella pneumoniae	Enterobacteriaceae	fis		1			tacggcatgaactgatac
PICI	Kpn2204.16.fis	NLEL01000010.1/6662-22656	GCA_002262035.1	Klebsiella pneumoniae	Enterobacteriaceae	fis		1			tacggcatgaactgatac
PICI	Kpn2205.16.fis	NLEG01000009.1/196906-180912	GCA_002262055.1	Klebsiella pneumoniae	Enterobacteriaceae	fis		1			tacggcatgaactgatac
PICI	Kpn2207.16.fis	NLEI01000006.1/6692-22686	GCA_002262075.1	Klebsiella pneumoniae	Enterobacteriaceae	fis		1			tacggcatgaactgatac
PICI	Kpn2209.16.fis	NLEE01000010.1/6820-22814	GCA_002262135.1	Klebsiella pneumoniae	Enterobacteriaceae	fis		1			tacggcatgaactgatac
PICI	Kpn221.16.fis	CP006918.1/507858-523852	GCA_000597905.1	Klebsiella pneumoniae	Enterobacteriaceae	fis		1			tacggcatgaactgatac
PICI	Kpn2212.16.fis	NLEF01000011.1/6662-22656	GCA_002262185.1	Klebsiella pneumoniae	Enterobacteriaceae	fis		1			tacggcatgaactgatac
PICI	Kpn2213.16.fis	NLEA01000010.1/6662-22656	GCA_002262215.1	Klebsiella pneumoniae	Enterobacteriaceae	fis		1			tacggcatgaactgatac
PICI	Kpn2214.16.fis	NLDY01000006.1/6492-22486	GCA_002262225.1	Klebsiella pneumoniae	Enterobacteriaceae	fis		1			tacggcatgaactgatac
PICI	Kpn2215.16.fis	NLDZ01000011.1/6820-22814	GCA_002262235.1	Klebsiella pneumoniae	Enterobacteriaceae	fis		1			tacggcatgaactgatac
PICI	Kpn2216.16.fis	NLEB01000008.1/6492-22486	GCA_002262275.1	Klebsiella pneumoniae	Enterobacteriaceae	fis		1			tacggcatgaactgatac
PICI	Kpn2217.16.fis	NLDV01000008.1/6492-22486	GCA_002262295.1	Klebsiella pneumoniae	Enterobacteriaceae	fis		1			tacggcatgaactgatac
PICI	Kpn2218.16.fis	NLDW01000008.1/6492-22486	GCA_002262305.1	Klebsiella pneumoniae	Enterobacteriaceae	fis		1			tacggcatgaactgatac
PICI	Kpn2219.16.fis	NLDU01000075.1/213711-197717	GCA_002262335.1	Klebsiella pneumoniae	Enterobacteriaceae	fis		1			tacggcatgaactgatac
PICI	Kpn222.16.fis	CP006923.1/462811-478805	GCA_000598005.1	Klebsiella pneumoniae	Enterobacteriaceae	fis		1			tacggcatgaactgatac
PICI	Kpn2220.16.fis	NLDX01000008.1/6492-22486	GCA_002262345.1	Klebsiella pneumoniae	Enterobacteriaceae	fis		1			tacggcatgaactgatac
PICI	Kpn2221.16.fis	NLDQ01000011.1/6662-22656	GCA_002262375.1	Klebsiella pneumoniae	Enterobacteriaceae	fis		1			tacggcatgaactgatac
PICI	Kpn2224.16.fis	NLDR01000011.1/6820-22814	GCA_002262425.1	Klebsiella pneumoniae	Enterobacteriaceae	fis		1			tacggcatgaactgatac
PICI	Kpn2226.16.fis	NLDO01000006.1/6662-22656	GCA_002262465.1	Klebsiella pneumoniae	Enterobacteriaceae	fis		1			tacggcatgaactgatac
PICI	Kpn2227.16.fis	NLDM01000009.1/6662-22656	GCA_002262475.1	Klebsiella pneumoniae	Enterobacteriaceae	fis		1			tacggcatgaactgatac
PICI	Kpn2228.16.fis	NLDP01000011.1/6662-22656	GCA_002262485.1	Klebsiella pneumoniae	Enterobacteriaceae	fis		1			tacggcatgaactgatac
PICI	Kpn2229.16.fis	NLDK01000007.1/197163-181169	GCA_002262535.1	Klebsiella pneumoniae	Enterobacteriaceae	fis		1			tacggcatgaactgatac
PICI	Kpn223.16.fis	AQPG01000012.1/889056-905050	GCA_000599905.1	Klebsiella pneumoniae	Enterobacteriaceae	fis		1			tacggcatgaactgatac
PICI	Kpn2230.16.fis	NLDI01000007.1/6492-22486	GCA_002262545.1	Klebsiella pneumoniae	Enterobacteriaceae	fis		1			tacggcatgaactgatac
PICI	Kpn2231.16.fis	NLDJ01000007.1/6492-22486	GCA_002262555.1	Klebsiella pneumoniae	Enterobacteriaceae	fis		1			tacggcatgaactgatac
PICI	Kpn2233.16.fis	NLDE01000008.1/213716-197722	GCA_002262615.1	Klebsiella pneumoniae	Enterobacteriaceae	fis		1			tacggcatgaactgatac
PICI	Kpn2236.16.fis	NLDH01000006.1/6820-22814	GCA_002262675.1	Klebsiella pneumoniae	Enterobacteriaceae	fis		1			tacggcatgaactgatac
PICI	Kpn2237.16.fis	NLDA01000008.1/197163-181169	GCA_002262705.1	Klebsiella pneumoniae	Enterobacteriaceae	fis		1			tacggcatgaactgatac
PICI	Kpn2239.16.fis	NLDB01000007.1/6694-22688	GCA_002262745.1	Klebsiella pneumoniae	Enterobacteriaceae	fis		1			tacggcatgaactgatac
PICI	Kpn224.16.fis	AQRD01000007.1/4527029-4543023	GCA_000599925.1	Klebsiella pneumoniae	Enterobacteriaceae	fis		1			tacggcatgaactgatac
PICI	Kpn2242.16.fis	NLCY01000008.1/197163-181169	GCA_002262795.1	Klebsiella pneumoniae	Enterobacteriaceae	fis		1			tacggcatgaactgatac
PICI	Kpn2243.16.fis	NLCX01000004.1/6492-22486	GCA_002262805.1	Klebsiella pneumoniae	Enterobacteriaceae	fis		1			tacggcatgaactgatac
PICI	Kpn2244.16.fis	NLCW01000015.1/6500-22494	GCA_002262855.1	Klebsiella pneumoniae	Enterobacteriaceae	fis		1			tacggcatgaactgatac
PICI	Kpn2250.16.fis	NPGO01000008.1/6492-22486	GCA_002264245.1	Klebsiella pneumoniae	Enterobacteriaceae	fis		1			tacggcatgaactgatac
PICI	Kpn2251.16.fis	NPGN01000008.1/6492-22486	GCA_002264265.1	Klebsiella pneumoniae	Enterobacteriaceae	fis		1			tacggcatgaactgatac
PICI	Kpn2252.16.fis	NFUI01000008.1/213696-197702	GCA_002264315.1	Klebsiella pneumoniae	Enterobacteriaceae	fis		1			tacggcatgaactgatac
PICI	Kpn2253.16.fis	NPGQ01000008.1/6492-22486	GCA_002264365.1	Klebsiella pneumoniae	Enterobacteriaceae	fis		1			tacggcatgaactgatac
PICI	Kpn2255.16.fis	NPGT01000006.1/6673-22667	GCA_002264435.1	Klebsiella pneumoniae	Enterobacteriaceae	fis		1			tacggcatgaactgatac
PICI	Kpn2256.16.fis	NPGR01000008.1/6492-22486	GCA_002264465.1	Klebsiella pneumoniae	Enterobacteriaceae	fis		1			tacggcatgaactgatac
PICI	Kpn2257.16.fis	NPGV01000008.1/6820-22814	GCA_002264475.1	Klebsiella pneumoniae	Enterobacteriaceae	fis		1			tacggcatgaactgatac
PICI	Kpn2258.16.fis	NPGW01000002.1/6689-22683	GCA_002264505.1	Klebsiella pneumoniae	Enterobacteriaceae	fis		1			tacggcatgaactgatac
PICI	Kpn2259.16.fis	NPGS01000008.1/6492-22486	GCA_002264525.1	Klebsiella pneumoniae	Enterobacteriaceae	fis		1			tacggcatgaactgatac
PICI	Kpn226.16.fis	KK214360.1/190927-174933	GCA_000633735.1	Klebsiella pneumoniae	Enterobacteriaceae	fis		1			tacggcatgaactgatac
PICI	Kpn2260.16.fis	NPGU01000008.1/6492-22486	GCA_002264545.1	Klebsiella pneumoniae	Enterobacteriaceae	fis		1			tacggcatgaactgatac
PICI	Kpn2261.16.fis	NPGX01000028.1/59132-43138	GCA_002264605.1	Klebsiella pneumoniae	Enterobacteriaceae	fis		1			tacggcatgaactgatac
PICI	Kpn2262.16.fis	NPGZ01000010.1/176284-160290	GCA_002264645.1	Klebsiella pneumoniae	Enterobacteriaceae	fis		1			tacggcatgaactgatac
PICI	Kpn2263.16.fis	NPHC01000002.1/373541-357547	GCA_002264685.1	Klebsiella pneumoniae	Enterobacteriaceae	fis		1			tacggcatgaactgatac
PICI	Kpn2264.16.fis	NPHD01000004.1/6492-22486	GCA_002264695.1	Klebsiella pneumoniae	Enterobacteriaceae	fis		1			tacggcatgaactgatac
PICI	Kpn2265.16.fis	NPHA01000002.1/373541-357547	GCA_002264705.1	Klebsiella pneumoniae	Enterobacteriaceae	fis		1			tacggcatgaactgatac
PICI	Kpn2266.16.fis	NPHB01000002.1/373541-357547	GCA_002264715.1	Klebsiella pneumoniae	Enterobacteriaceae	fis		1			tacggcatgaactgatac
PICI	Kpn2267.16.fis	NPHI01000001.1/6820-22814	GCA_002264765.1	Klebsiella pneumoniae	Enterobacteriaceae	fis		1			tacggcatgaactgatac
PICI	Kpn2268.16.fis	NPHE01000008.1/6492-22486	GCA_002264775.1	Klebsiella pneumoniae	Enterobacteriaceae	fis		1			tacggcatgaactgatac
PICI	Kpn2269.16.fis	NPHF01000008.1/6492-22486	GCA_002264785.1	Klebsiella pneumoniae	Enterobacteriaceae	fis		1			tacggcatgaactgatac
PICI	Kpn227.16.fis	KK214470.1/143413-127419	GCA_000633755.1	Klebsiella pneumoniae	Enterobacteriaceae	fis		1			tacggcatgaactgatac
PICI	Kpn2270.16.fis	NPHG01000002.1/373857-357863	GCA_002264795.1	Klebsiella pneumoniae	Enterobacteriaceae	fis		1			tacggcatgaactgatac
PICI	Kpn2272.16.fis	NPHH01000002.1/6820-22814	GCA_002264855.1	Klebsiella pneumoniae	Enterobacteriaceae	fis		1			tacggcatgaactgatac
PICI	Kpn2273.16.fis	NPHJ01000008.1/6820-22814	GCA_002264905.1	Klebsiella pneumoniae	Enterobacteriaceae	fis		1			tacggcatgaactgatac
PICI	Kpn2274.16.fis	NPHK01000008.1/196990-180996	GCA_002264915.1	Klebsiella pneumoniae	Enterobacteriaceae	fis		1			tacggcatgaactgatac
PICI	Kpn2275.16.fis	NPHM01000008.1/6492-22486	GCA_002264925.1	Klebsiella pneumoniae	Enterobacteriaceae	fis		1			tacggcatgaactgatac
PICI	Kpn2276.16.fis	NPHN01000008.1/6492-22486	GCA_002265015.1	Klebsiella pneumoniae	Enterobacteriaceae	fis		1			tacggcatgaactgatac
PICI	Kpn2277.16.fis	NOUZ01000020.1/6564-22558	GCA_002265425.1	Klebsiella pneumoniae	Enterobacteriaceae	fis		1			tacggcatgaactgatac
PICI	Kpn2278.16.fis	NOVA01000030.1/6624-22618	GCA_002265525.1	Klebsiella pneumoniae	Enterobacteriaceae	fis		1			tacggcatgaactgatac
PICI	Kpn2279.16.fis	NOVC01000005.1/213611-197617	GCA_002265565.1	Klebsiella pneumoniae	Enterobacteriaceae	fis		1			tacggcatgaactgatac
PICI	Kpn228.16.fis	KK214610.1/143403-127409	GCA_000633775.1	Klebsiella pneumoniae	Enterobacteriaceae	fis		1			tacggcatgaactgatac
PICI	Kpn2280.16.fis	NOVB01000018.1/213377-197383	GCA_002265605.1	Klebsiella pneumoniae	Enterobacteriaceae	fis		1			tacggcatgaactgatac
PICI	Kpn2281.16.fis	NIAH01000122.1/6215-22209	GCA_002268675.1	Klebsiella pneumoniae	Enterobacteriaceae	fis		1			tacggcatgaactgatac
PICI	Kpn2282.16.fis	NIAN01000098.1/6384-22378	GCA_002268725.1	Klebsiella pneumoniae	Enterobacteriaceae	fis		1			tacggcatgaactgatac
PICI	Kpn2283.16.fis	NIAJ01000035.1/6299-22293	GCA_002268775.1	Klebsiella pneumoniae	Enterobacteriaceae	fis		1			tacggcatgaactgatac
PICI	Kpn2284.16.fis	NIAO01000228.1/6135-22129	GCA_002268785.1	Klebsiella pneumoniae	Enterobacteriaceae	fis		1			tacggcatgaactgatac
PICI	Kpn2286.16.fis	NIAG01000018.1/45702-29708	GCA_002268895.1	Klebsiella pneumoniae	Enterobacteriaceae	fis		1			tacggcatgaactgatac
PICI	Kpn2288.16.fis	NIAB01000270.1/162353-146359	GCA_002268925.1	Klebsiella pneumoniae	Enterobacteriaceae	fis		1			tacggcatgaactgatac
PICI	Kpn2289.16.fis	CP022882.1/2971692-2987686	GCA_002269295.1	Klebsiella pneumoniae	Enterobacteriaceae	fis		1			tacggcatgaactgatac
PICI	Kpn2295.16.fis	NQLM01000005.1/6491-22485	GCA_002271295.1	Klebsiella pneumoniae	Enterobacteriaceae	fis		1			tacggcatgaactgatac
PICI	Kpn2297.16.fis	NQLN01000006.1/6493-22487	GCA_002271345.1	Klebsiella pneumoniae	Enterobacteriaceae	fis		1			tacggcatgaactgatac
PICI	Kpn2298.16.fis	NIAK01000226.1/6385-22379	GCA_002271825.1	Klebsiella pneumoniae	Enterobacteriaceae	fis		1			tacggcatgaactgatac
PICI	Kpn2299.16.fis	CP022997.1/4191941-4207935	GCA_002278055.1	Klebsiella pneumoniae	Enterobacteriaceae	fis		1			tacggcatgaactgatac
PICI	Kpn2302.16.fis	NTCV01000046.1/305584-289590	GCA_002289105.1	Klebsiella pneumoniae	Enterobacteriaceae	fis		1			tacggcatgaactgatac
PICI	Kpn2303.16.fis	NTCW01000001.1/706192-690198	GCA_002289165.1	Klebsiella pneumoniae	Enterobacteriaceae	fis		1			tacggcatgaactgatac
PICI	Kpn2304.16.fis	NTGK01000008.1/276327-260333	GCA_002295145.1	Klebsiella pneumoniae	Enterobacteriaceae	fis		1			tacggcatgaactgatac
PICI	Kpn2305.16.fis	NTGJ01000009.1/224295-208301	GCA_002295185.1	Klebsiella pneumoniae	Enterobacteriaceae	fis		1			tacggcatgaactgatac
PICI	Kpn2308.16.fis	NTHT01000024.1/6697-22691	GCA_002300715.2	Klebsiella pneumoniae	Enterobacteriaceae	fis		1			tacggcatgaactgatac
PICI	Kpn2309.16.fis	NTHU02000007.1/10931-26925	GCA_002300725.2	Klebsiella pneumoniae	Enterobacteriaceae	fis		1			tacggcatgaactgatac
PICI	Kpn2310.16.fis	NTHW02000054.1/10812-26806	GCA_002300755.2	Klebsiella pneumoniae	Enterobacteriaceae	fis		1			tacggcatgaactgatac
PICI	Kpn2311.16.fis	NTHY02000057.1/200207-184213	GCA_002300765.2	Klebsiella pneumoniae	Enterobacteriaceae	fis		1			tacggcatgaactgatac
PICI	Kpn2313.16.fis	NTHX01000076.1/310229-294235	GCA_002300785.2	Klebsiella pneumoniae	Enterobacteriaceae	fis		1			tacggcatgaactgatac
PICI	Kpn2314.16.fis	NSLE01000013.1/6677-22671	GCA_002304205.1	Klebsiella pneumoniae	Enterobacteriaceae	fis		1			tacggcatgaactgatac
PICI	Kpn2321.16.fis	NJPE01000002.1/213376-197382	GCA_002369865.1	Klebsiella pneumoniae	Enterobacteriaceae	fis		1			tacggcatgaactgatac
PICI	Kpn2322.16.fis	NJPG01000002.1/321432-305438	GCA_002369875.1	Klebsiella pneumoniae	Enterobacteriaceae	fis		1			tacggcatgaactgatac
PICI	Kpn2323.16.fis	NJPH01000004.1/321432-305438	GCA_002369905.1	Klebsiella pneumoniae	Enterobacteriaceae	fis		1			tacggcatgaactgatac
PICI	Kpn2325.16.fis	NJPK01000062.1/6601-22595	GCA_002369985.1	Klebsiella pneumoniae	Enterobacteriaceae	fis		1			tacggcatgaactgatac
PICI	Kpn2326.16.fis	NJPJ01000006.1/6559-22553	GCA_002370005.1	Klebsiella pneumoniae	Enterobacteriaceae	fis		1			tacggcatgaactgatac
PICI	Kpn2327.16.fis	NJPL01000007.1/213666-197672	GCA_002370055.1	Klebsiella pneumoniae	Enterobacteriaceae	fis		1			tacggcatgaactgatac
PICI	Kpn2328.16.fis	NJPM01000006.1/213433-197439	GCA_002370065.1	Klebsiella pneumoniae	Enterobacteriaceae	fis		1			tacggcatgaactgatac
PICI	Kpn234.16.fis	JJNG01000003.1/245690-229696	GCA_000688555.1	Klebsiella pneumoniae	Enterobacteriaceae	fis		1			tacggcatgaactgatac
PICI	Kpn235.16.fis	JJNH01000003.1/227399-211405	GCA_000688635.1	Klebsiella pneumoniae	Enterobacteriaceae	fis		1			tacggcatgaactgatac
PICI	Kpn237.16.fis	KK736587.1/2550312-2534318	GCA_000692915.1	Klebsiella pneumoniae	Enterobacteriaceae	fis		1			tacggcatgaactgatac
PICI	Kpn238.16.fis	KK736599.1/835316-819322	GCA_000692935.1	Klebsiella pneumoniae	Enterobacteriaceae	fis		1			tacggcatgaactgatac
PICI	Kpn2385.16.fis	NSLF01000068.1/26484-10490	GCA_002529075.1	Klebsiella pneumoniae	Enterobacteriaceae	fis		1			tacggcatgaactgatac
PICI	Kpn2387.16.fis	CP023941.1/365934-381928	GCA_002587165.1	Klebsiella pneumoniae	Enterobacteriaceae	fis		1			tacggcatgaactgatac
PICI	Kpn2391.16.fis	MAYJ01000003.1/373621-357627	GCA_002610865.1	Klebsiella pneumoniae	Enterobacteriaceae	fis		1			tacggcatgaactgatac
PICI	Kpn2392.16.fis	MAYI01000006.1/6419-22413	GCA_002610925.1	Klebsiella pneumoniae	Enterobacteriaceae	fis		1			tacggcatgaactgatac
PICI	Kpn2393.16.fis	MAYL01000007.1/6334-22328	GCA_002610935.1	Klebsiella pneumoniae	Enterobacteriaceae	fis		1			tacggcatgaactgatac
PICI	Kpn2394.16.fis	MAYK01000003.1/6487-22481	GCA_002610945.1	Klebsiella pneumoniae	Enterobacteriaceae	fis		1			tacggcatgaactgatac
PICI	Kpn2397.16.fis	CP023907.1/905127-889133	GCA_002636095.1	Klebsiella pneumoniae	Enterobacteriaceae	fis		1			tacggcatgaactgatac
PICI	Kpn240.16.fis	KK736624.1/2639524-2623530	GCA_000692975.1	Klebsiella pneumoniae	Enterobacteriaceae	fis		1			tacggcatgaactgatac
PICI	Kpn2400.16.fis	CP023933.1/1678814-1662820	GCA_002636515.1	Klebsiella pneumoniae	Enterobacteriaceae	fis		1			tacggcatgaactgatac
PICI	Kpn2405.16.fis	PCFR01000040.1/6482-22476	GCA_002740625.1	Klebsiella pneumoniae	Enterobacteriaceae	fis		1			tacggcatgaactgatac
PICI	Kpn2406.16.fis	NXNH01000024.1/6482-22476	GCA_002740645.1	Klebsiella pneumoniae	Enterobacteriaceae	fis		1			tacggcatgaactgatac
PICI	Kpn2411.16.fis	MBNT01000018.1/97900-81906	GCA_002751155.1	Klebsiella pneumoniae	Enterobacteriaceae	fis		1			tacggcatgaactgatac
PICI	Kpn2412.16.fis	KZ344048.1/6471-22465	GCA_002751175.1	Klebsiella pneumoniae	Enterobacteriaceae	fis		1			tacggcatgaactgatac
PICI	Kpn2413.16.fis	MCQZ01000002.1/6419-22413	GCA_002751185.1	Klebsiella pneumoniae	Enterobacteriaceae	fis		1			tacggcatgaactgatac
PICI	Kpn2415.16.fis	KZ344105.1/6513-22507	GCA_002751235.1	Klebsiella pneumoniae	Enterobacteriaceae	fis		1			tacggcatgaactgatac
PICI	Kpn2416.16.fis	MCRC01000005.1/373784-357790	GCA_002751295.1	Klebsiella pneumoniae	Enterobacteriaceae	fis		1			tacggcatgaactgatac
PICI	Kpn2417.16.fis	KZ344223.1/6479-22473	GCA_002751315.1	Klebsiella pneumoniae	Enterobacteriaceae	fis		1			tacggcatgaactgatac
PICI	Kpn2418.16.fis	MBMV01000003.1/6479-22473	GCA_002751325.1	Klebsiella pneumoniae	Enterobacteriaceae	fis		1			tacggcatgaactgatac
PICI	Kpn2419.16.fis	MBNA01000003.1/6471-22465	GCA_002751355.1	Klebsiella pneumoniae	Enterobacteriaceae	fis		1			tacggcatgaactgatac
PICI	Kpn242.16.fis	KK736639.1/2642083-2626089	GCA_000693015.1	Klebsiella pneumoniae	Enterobacteriaceae	fis		1			tacggcatgaactgatac
PICI	Kpn2421.16.fis	KZ344279.1/6479-22473	GCA_002751385.1	Klebsiella pneumoniae	Enterobacteriaceae	fis		1			tacggcatgaactgatac
PICI	Kpn2422.16.fis	MBNC01000004.1/373808-357814	GCA_002751415.1	Klebsiella pneumoniae	Enterobacteriaceae	fis		1			tacggcatgaactgatac
PICI	Kpn2423.16.fis	MBMZ01000003.1/6471-22465	GCA_002751425.1	Klebsiella pneumoniae	Enterobacteriaceae	fis		1			tacggcatgaactgatac
PICI	Kpn2424.16.fis	MBND01000003.1/6471-22465	GCA_002751435.1	Klebsiella pneumoniae	Enterobacteriaceae	fis		1			tacggcatgaactgatac
PICI	Kpn2426.16.fis	MBNB01000003.1/373804-357810	GCA_002751485.1	Klebsiella pneumoniae	Enterobacteriaceae	fis		1			tacggcatgaactgatac
PICI	Kpn2435.16.fis	MBNQ01000001.1/6475-22469	GCA_002751675.1	Klebsiella pneumoniae	Enterobacteriaceae	fis		1			tacggcatgaactgatac
PICI	Kpn2437.16.fis	MBNO01000009.1/6346-22340	GCA_002751705.1	Klebsiella pneumoniae	Enterobacteriaceae	fis		1			tacggcatgaactgatac
PICI	Kpn2438.16.fis	MBNP01000002.1/6479-22473	GCA_002751715.1	Klebsiella pneumoniae	Enterobacteriaceae	fis		1			tacggcatgaactgatac
PICI	Kpn2439.16.fis	MBNS01000004.1/6483-22477	GCA_002751755.1	Klebsiella pneumoniae	Enterobacteriaceae	fis		1			tacggcatgaactgatac
PICI	Kpn244.16.fis	KK736666.1/4236478-4220484	GCA_000693055.1	Klebsiella pneumoniae	Enterobacteriaceae	fis		1			tacggcatgaactgatac
PICI	Kpn2459.16.fis	PELJ01000048.1/6443-22437	GCA_002759035.1	Klebsiella pneumoniae	Enterobacteriaceae	fis		1			tacggcatgaactgatac
PICI	Kpn246.16.fis	KK736686.1/4245876-4229882	GCA_000693095.1	Klebsiella pneumoniae	Enterobacteriaceae	fis		1			tacggcatgaactgatac
PICI	Kpn2472.16.fis	NICN01000009.1/225582-209588	GCA_002775405.1	Klebsiella pneumoniae	Enterobacteriaceae	fis		1			tacggcatgaactgatac
PICI	Kpn248.16.fis	KK736708.1/2277984-2261990	GCA_000693135.1	Klebsiella pneumoniae	Enterobacteriaceae	fis		1			tacggcatgaactgatac
PICI	Kpn249.16.fis	KK736735.1/836869-820875	GCA_000693155.1	Klebsiella pneumoniae	Enterobacteriaceae	fis		1			tacggcatgaactgatac
PICI	Kpn25.16.fis	AKAG01000002.1/6797-22791	GCA_000281595.1	Klebsiella pneumoniae	Enterobacteriaceae	fis		1			tacggcatgaactgatac
PICI	Kpn250.16.fis	OOBE01000009.1/271214-255220	GCA_000693175.1	Klebsiella pneumoniae	Enterobacteriaceae	fis		1		region TIGER only	tacggcatga
PICI	Kpn2503.16.fis	NIVD01000009.1/6662-22656	GCA_002811265.1	Klebsiella pneumoniae	Enterobacteriaceae	fis		1			tacggcatgaactgatac
PICI	Kpn2504.16.fis	NIVE01000009.1/6662-22656	GCA_002811275.1	Klebsiella pneumoniae	Enterobacteriaceae	fis		1			tacggcatgaactgatac
PICI	Kpn2505.16.fis	CP036371.1/469387-485381	GCA_002811305.2	Klebsiella pneumoniae	Enterobacteriaceae	fis		1			tacggcatgaactgatac
PICI	Kpn2506.16.fis	CP028583.1/469148-485142	GCA_002811325.2	Klebsiella pneumoniae	Enterobacteriaceae	fis		1			tacggcatgaactgatac
PICI	Kpn2509.16.fis	NIVI01000007.1/6770-22764	GCA_002811375.1	Klebsiella pneumoniae	Enterobacteriaceae	fis		1			tacggcatgaactgatac
PICI	Kpn251.16.fis	KK736760.1/2784808-2768814	GCA_000693195.1	Klebsiella pneumoniae	Enterobacteriaceae	fis		1		region TIGER only	tacggcatga
PICI	Kpn2516.16.fis	NTBE01000001.1/553919-537925	GCA_002811735.1	Klebsiella pneumoniae	Enterobacteriaceae	fis		1			tacggcatgaactgatac
PICI	Kpn2517.16.fis	CP025005.1/465138-481132	GCA_002812365.1	Klebsiella pneumoniae	Enterobacteriaceae	fis		1			tacggcatgaactgatac
PICI	Kpn2518.16.fis	CP025008.1/463942-479936	GCA_002812385.1	Klebsiella pneumoniae	Enterobacteriaceae	fis		1			tacggcatgaactgatac
PICI	Kpn2519.16.fis	CP025037.1/465310-481304	GCA_002812665.1	Klebsiella pneumoniae	Enterobacteriaceae	fis		1			tacggcatgaactgatac
PICI	Kpn252.16.fis	KK736770.1/4040691-4024697	GCA_000693215.1	Klebsiella pneumoniae	Enterobacteriaceae	fis		1			tacggcatgaactgatac
PICI	Kpn2523.16.fis	CP025143.1/512060-528054	GCA_002833425.1	Klebsiella pneumoniae	Enterobacteriaceae	fis		1			tacggcatgaactgatac
PICI	Kpn2524.16.fis	CP025140.1/512060-528054	GCA_002833445.1	Klebsiella pneumoniae	Enterobacteriaceae	fis		1			tacggcatgaactgatac
PICI	Kpn2525.16.fis	CP025146.1/512079-528073	GCA_002833465.1	Klebsiella pneumoniae	Enterobacteriaceae	fis		1			tacggcatgaactgatac
PICI	Kpn2526.16.fis	NSLD01000047.1/6506-22500	GCA_002838125.1	Klebsiella pneumoniae	Enterobacteriaceae	fis		1			tacggcatgaactgatac
PICI	Kpn2529.16.fis	PJOZ01000003.1/276036-260042	GCA_002844865.1	Klebsiella pneumoniae	Enterobacteriaceae	fis		1			tacggcatgaactgatac
PICI	Kpn253.16.fis	KK736776.1/4309617-4293623	GCA_000693235.1	Klebsiella pneumoniae	Enterobacteriaceae	fis		1			tacggcatgaactgatac
PICI	Kpn2530.16.fis	PJOY01000002.1/276269-260275	GCA_002844875.1	Klebsiella pneumoniae	Enterobacteriaceae	fis		1			tacggcatgaactgatac
PICI	Kpn2531.16.fis	PJPA01000007.1/213666-197672	GCA_002844905.1	Klebsiella pneumoniae	Enterobacteriaceae	fis		1			tacggcatgaactgatac
PICI	Kpn2532.16.fis	PJOX01000001.1/276269-260275	GCA_002844925.1	Klebsiella pneumoniae	Enterobacteriaceae	fis		1			tacggcatgaactgatac
PICI	Kpn2533.16.fis	PJOW01000002.1/310908-294914	GCA_002844935.1	Klebsiella pneumoniae	Enterobacteriaceae	fis		1			tacggcatgaactgatac
PICI	Kpn2534.16.fis	PJPB01000007.1/213666-197672	GCA_002844965.1	Klebsiella pneumoniae	Enterobacteriaceae	fis		1			tacggcatgaactgatac
PICI	Kpn2535.16.fis	PJPF01000004.1/213666-197672	GCA_002844975.1	Klebsiella pneumoniae	Enterobacteriaceae	fis		1			tacggcatgaactgatac
PICI	Kpn2536.16.fis	PJPC01000003.1/321432-305438	GCA_002844985.1	Klebsiella pneumoniae	Enterobacteriaceae	fis		1			tacggcatgaactgatac
PICI	Kpn2537.16.fis	PJPE01000004.1/213666-197672	GCA_002844995.1	Klebsiella pneumoniae	Enterobacteriaceae	fis		1			tacggcatgaactgatac
PICI	Kpn2538.16.fis	PJOU01000002.1/373491-357497	GCA_002845045.1	Klebsiella pneumoniae	Enterobacteriaceae	fis		1			tacggcatgaactgatac
PICI	Kpn254.16.fis	KK736786.1/2731651-2715657	GCA_000693255.1	Klebsiella pneumoniae	Enterobacteriaceae	fis		1			tacggcatgaactgatac
PICI	Kpn2540.16.fis	PJPD01000004.1/213666-197672	GCA_002845075.1	Klebsiella pneumoniae	Enterobacteriaceae	fis		1			tacggcatgaactgatac
PICI	Kpn2541.16.fis	PJOV01000003.1/307988-291994	GCA_002845095.1	Klebsiella pneumoniae	Enterobacteriaceae	fis		1			tacggcatgaactgatac
PICI	Kpn2542.16.fis	PJPJ01000005.1/10930-26924	GCA_002845185.1	Klebsiella pneumoniae	Enterobacteriaceae	fis		1			tacggcatgaactgatac
PICI	Kpn2543.16.fis	PJPO01000002.1/276269-260275	GCA_002845205.1	Klebsiella pneumoniae	Enterobacteriaceae	fis		1			tacggcatgaactgatac
PICI	Kpn2544.16.fis	PJPN01000006.1/213666-197672	GCA_002845225.1	Klebsiella pneumoniae	Enterobacteriaceae	fis		1			tacggcatgaactgatac
PICI	Kpn2545.16.fis	PJPP01000001.1/276269-260275	GCA_002845235.1	Klebsiella pneumoniae	Enterobacteriaceae	fis		1			tacggcatgaactgatac
PICI	Kpn2547.16.fis	PJPH01000006.1/213666-197672	GCA_002845285.1	Klebsiella pneumoniae	Enterobacteriaceae	fis		1			tacggcatgaactgatac
PICI	Kpn2548.16.fis	PJPQ01000001.1/276269-260275	GCA_002845315.1	Klebsiella pneumoniae	Enterobacteriaceae	fis		1			tacggcatgaactgatac
PICI	Kpn2549.16.fis	PJPU01000001.1/373807-357813	GCA_002845345.1	Klebsiella pneumoniae	Enterobacteriaceae	fis		1			tacggcatgaactgatac
PICI	Kpn255.16.fis	KK736796.1/839151-823157	GCA_000693275.1	Klebsiella pneumoniae	Enterobacteriaceae	fis		1			tacggcatgaactgatac
PICI	Kpn2557.16.fis	CP025456.1/5026257-5010263	GCA_002848545.1	Klebsiella pneumoniae	Enterobacteriaceae	fis		1			tacggcatgaactgatac
PICI	Kpn2558.16.fis	CP025466.1/4897280-4881286	GCA_002848565.1	Klebsiella pneumoniae	Enterobacteriaceae	fis		1			tacggcatgaactgatac
PICI	Kpn2559.16.fis	CP025461.1/4992497-4976503	GCA_002848585.1	Klebsiella pneumoniae	Enterobacteriaceae	fis		1			tacggcatgaactgatac
PICI	Kpn256.16.fis	KK736804.1/2779181-2763187	GCA_000693295.1	Klebsiella pneumoniae	Enterobacteriaceae	fis		1			tacggcatgaactgatac
PICI	Kpn2567.16.fis	NWMX01000010.1/6366-22360	GCA_002850635.1	Klebsiella pneumoniae	Enterobacteriaceae	fis		1			tacggcatgaactgatac
PICI	Kpn257.16.fis	KK736814.1/4075155-4059161	GCA_000693315.1	Klebsiella pneumoniae	Enterobacteriaceae	fis		1			tacggcatgaactgatac
PICI	Kpn2579.16.fis	NCLZ01000006.1/142109-126115	GCA_002851035.1	Klebsiella pneumoniae	Enterobacteriaceae	fis		1			tacggcatgaactgatac
PICI	Kpn258.16.fis	KK736824.1/2278709-2262715	GCA_000693335.1	Klebsiella pneumoniae	Enterobacteriaceae	fis		1			tacggcatgaactgatac
PICI	Kpn2584.16.fis	NCLT01000022.1/6383-22377	GCA_002851175.1	Klebsiella pneumoniae	Enterobacteriaceae	fis		1			tacggcatgaactgatac
PICI	Kpn259.16.fis	KK736835.1/834361-818367	GCA_000693355.1	Klebsiella pneumoniae	Enterobacteriaceae	fis		1			tacggcatgaactgatac
PICI	Kpn2591.16.fis	NCMR01000004.1/142139-126145	GCA_002851375.1	Klebsiella pneumoniae	Enterobacteriaceae	fis		1			tacggcatgaactgatac
PICI	Kpn260.16.fis	KK736844.1/2291771-2275777	GCA_000693375.1	Klebsiella pneumoniae	Enterobacteriaceae	fis		1			tacggcatgaactgatac
PICI	Kpn2603.16.fis	NWCD01000009.1/6639-22633	GCA_002851875.1	Klebsiella pneumoniae	Enterobacteriaceae	fis		1			tacggcatgaactgatac
PICI	Kpn2604.16.fis	NWCE01000010.1/6639-22633	GCA_002851895.1	Klebsiella pneumoniae	Enterobacteriaceae	fis		1			tacggcatgaactgatac
PICI	Kpn2605.16.fis	NWCF01000008.1/6770-22764	GCA_002851905.1	Klebsiella pneumoniae	Enterobacteriaceae	fis		1			tacggcatgaactgatac
PICI	Kpn2606.16.fis	NWCG01000010.1/6639-22633	GCA_002851935.1	Klebsiella pneumoniae	Enterobacteriaceae	fis		1			tacggcatgaactgatac
PICI	Kpn2607.16.fis	NWCH01000009.1/6662-22656	GCA_002851955.1	Klebsiella pneumoniae	Enterobacteriaceae	fis		1			tacggcatgaactgatac
PICI	Kpn2608.16.fis	NWCI01000008.1/6662-22656	GCA_002851975.1	Klebsiella pneumoniae	Enterobacteriaceae	fis		1			tacggcatgaactgatac
PICI	Kpn2609.16.fis	NWCJ01000008.1/6639-22633	GCA_002851995.1	Klebsiella pneumoniae	Enterobacteriaceae	fis		1			tacggcatgaactgatac
PICI	Kpn261.16.fis	KK736858.1/836204-820210	GCA_000693395.1	Klebsiella pneumoniae	Enterobacteriaceae	fis		1			tacggcatgaactgatac
PICI	Kpn2610.16.fis	NWCK01000009.1/6662-22656	GCA_002852015.1	Klebsiella pneumoniae	Enterobacteriaceae	fis		1			tacggcatgaactgatac
PICI	Kpn2612.16.fis	NWCL01000009.1/6441-22435	GCA_002852055.1	Klebsiella pneumoniae	Enterobacteriaceae	fis		1			tacggcatgaactgatac
PICI	Kpn2615.16.fis	NWCP01000009.1/6662-22656	GCA_002852105.1	Klebsiella pneumoniae	Enterobacteriaceae	fis		1			tacggcatgaactgatac
PICI	Kpn2616.16.fis	NWCQ01000010.1/6662-22656	GCA_002852135.1	Klebsiella pneumoniae	Enterobacteriaceae	fis		1			tacggcatgaactgatac
PICI	Kpn2617.16.fis	NWCR01000009.1/6639-22633	GCA_002852155.1	Klebsiella pneumoniae	Enterobacteriaceae	fis		1			tacggcatgaactgatac
PICI	Kpn2618.16.fis	NWCS01000027.1/6639-22633	GCA_002852175.1	Klebsiella pneumoniae	Enterobacteriaceae	fis		1			tacggcatgaactgatac
PICI	Kpn2619.16.fis	NWCT01000009.1/6639-22633	GCA_002852195.1	Klebsiella pneumoniae	Enterobacteriaceae	fis		1			tacggcatgaactgatac
PICI	Kpn262.16.fis	KK736869.1/2987133-2971139	GCA_000693415.1	Klebsiella pneumoniae	Enterobacteriaceae	fis		1			tacggcatgaactgatac
PICI	Kpn2620.16.fis	NWCU01000008.1/6662-22656	GCA_002852215.1	Klebsiella pneumoniae	Enterobacteriaceae	fis		1			tacggcatgaactgatac
PICI	Kpn2621.16.fis	NWCV01000010.1/6770-22764	GCA_002852235.1	Klebsiella pneumoniae	Enterobacteriaceae	fis		1			tacggcatgaactgatac
PICI	Kpn2622.16.fis	NWCW01000009.1/6770-22764	GCA_002852245.1	Klebsiella pneumoniae	Enterobacteriaceae	fis		1			tacggcatgaactgatac
PICI	Kpn2623.16.fis	NWCX01000009.1/6662-22656	GCA_002852275.1	Klebsiella pneumoniae	Enterobacteriaceae	fis		1			tacggcatgaactgatac
PICI	Kpn2624.16.fis	NWCY01000009.1/6662-22656	GCA_002852285.1	Klebsiella pneumoniae	Enterobacteriaceae	fis		1			tacggcatgaactgatac
PICI	Kpn2625.16.fis	NWCZ01000009.1/6662-22656	GCA_002852315.1	Klebsiella pneumoniae	Enterobacteriaceae	fis		1			tacggcatgaactgatac
PICI	Kpn2627.16.fis	NWDB01000008.1/6662-22656	GCA_002852355.1	Klebsiella pneumoniae	Enterobacteriaceae	fis		1			tacggcatgaactgatac
PICI	Kpn2628.16.fis	CP036300.1/466193-482187	GCA_002852365.2	Klebsiella pneumoniae	Enterobacteriaceae	fis		1			tacggcatgaactgatac
PICI	Kpn2629.16.fis	NWDD01000008.1/6441-22435	GCA_002852395.1	Klebsiella pneumoniae	Enterobacteriaceae	fis		1			tacggcatgaactgatac
PICI	Kpn263.16.fis	KK736888.1/836167-820173	GCA_000693435.1	Klebsiella pneumoniae	Enterobacteriaceae	fis		1			tacggcatgaactgatac
PICI	Kpn2630.16.fis	NWDE01000009.1/6441-22435	GCA_002852415.1	Klebsiella pneumoniae	Enterobacteriaceae	fis		1			tacggcatgaactgatac
PICI	Kpn2631.16.fis	NWDG01000009.1/6692-22686	GCA_002852435.1	Klebsiella pneumoniae	Enterobacteriaceae	fis		1			tacggcatgaactgatac
PICI	Kpn2632.16.fis	NWDF01000008.1/6441-22435	GCA_002852455.1	Klebsiella pneumoniae	Enterobacteriaceae	fis		1			tacggcatgaactgatac
PICI	Kpn2633.16.fis	NWDH01000008.1/6662-22656	GCA_002852475.1	Klebsiella pneumoniae	Enterobacteriaceae	fis		1			tacggcatgaactgatac
PICI	Kpn2634.16.fis	NWDI01000008.1/6639-22633	GCA_002852485.1	Klebsiella pneumoniae	Enterobacteriaceae	fis		1			tacggcatgaactgatac
PICI	Kpn2635.16.fis	NWDJ01000007.1/6639-22633	GCA_002852515.1	Klebsiella pneumoniae	Enterobacteriaceae	fis		1			tacggcatgaactgatac
PICI	Kpn2636.16.fis	NWDK01000009.1/6662-22656	GCA_002852535.1	Klebsiella pneumoniae	Enterobacteriaceae	fis		1			tacggcatgaactgatac
PICI	Kpn2637.16.fis	NWDL01000009.1/6770-22764	GCA_002852545.1	Klebsiella pneumoniae	Enterobacteriaceae	fis		1			tacggcatgaactgatac
PICI	Kpn2639.16.fis	NWDN01000007.1/213666-197672	GCA_002852585.1	Klebsiella pneumoniae	Enterobacteriaceae	fis		1			tacggcatgaactgatac
PICI	Kpn264.16.fis	KK736897.1/4085420-4069426	GCA_000693455.1	Klebsiella pneumoniae	Enterobacteriaceae	fis		1			tacggcatgaactgatac
PICI	Kpn2641.16.fis	NWDQ01000008.1/213666-197672	GCA_002852635.1	Klebsiella pneumoniae	Enterobacteriaceae	fis		1			tacggcatgaactgatac
PICI	Kpn2642.16.fis	NWDR01000010.1/6662-22656	GCA_002852645.1	Klebsiella pneumoniae	Enterobacteriaceae	fis		1			tacggcatgaactgatac
PICI	Kpn2643.16.fis	NWDP01000006.1/213666-197672	GCA_002852675.1	Klebsiella pneumoniae	Enterobacteriaceae	fis		1			tacggcatgaactgatac
PICI	Kpn2644.16.fis	NWDS01000010.1/6639-22633	GCA_002852695.1	Klebsiella pneumoniae	Enterobacteriaceae	fis		1			tacggcatgaactgatac
PICI	Kpn2645.16.fis	NWDT01000010.1/6639-22633	GCA_002852715.1	Klebsiella pneumoniae	Enterobacteriaceae	fis		1			tacggcatgaactgatac
PICI	Kpn2647.16.fis	NWDV01000010.1/6639-22633	GCA_002852755.1	Klebsiella pneumoniae	Enterobacteriaceae	fis		1			tacggcatgaactgatac
PICI	Kpn2648.16.fis	NWDW01000009.1/6662-22656	GCA_002852775.1	Klebsiella pneumoniae	Enterobacteriaceae	fis		1			tacggcatgaactgatac
PICI	Kpn2649.16.fis	NWDX01000010.1/10416-26410	GCA_002852785.1	Klebsiella pneumoniae	Enterobacteriaceae	fis		1			tacggcatgaactgatac
PICI	Kpn265.16.fis	KK736911.1/3933790-3917796	GCA_000693475.1	Klebsiella pneumoniae	Enterobacteriaceae	fis		1			tacggcatgaactgatac
PICI	Kpn2650.16.fis	NWDY01000003.1/303797-287803	GCA_002852815.1	Klebsiella pneumoniae	Enterobacteriaceae	fis		1			tacggcatgaactgatac
PICI	Kpn2651.16.fis	NWDZ01000003.1/303797-287803	GCA_002852825.1	Klebsiella pneumoniae	Enterobacteriaceae	fis		1			tacggcatgaactgatac
PICI	Kpn2652.16.fis	NWEA01000002.1/303797-287803	GCA_002852855.1	Klebsiella pneumoniae	Enterobacteriaceae	fis		1			tacggcatgaactgatac
PICI	Kpn2654.16.fis	CP028783.1/463887-479881	GCA_002852945.2	Klebsiella pneumoniae	Enterobacteriaceae	fis		1			tacggcatgaactgatac
PICI	Kpn2655.16.fis	CP029384.1/468820-484814	GCA_002852975.2	Klebsiella pneumoniae	Enterobacteriaceae	fis		1			tacggcatgaactgatac
PICI	Kpn266.16.fis	KK736922.1/22637960-2621966	GCA_000693495.1	Klebsiella pneumoniae	Enterobacteriaceae	fis		1		region TIGER only	tacggcatga
PICI	Kpn2662.16.fis	NWET01000006.1/213666-197672	GCA_002853235.1	Klebsiella pneumoniae	Enterobacteriaceae	fis		1			tacggcatgaactgatac
PICI	Kpn2663.16.fis	NWEU01000030.1/63007-47013	GCA_002853255.1	Klebsiella pneumoniae	Enterobacteriaceae	fis		1			tacggcatgaactgatac
PICI	Kpn2664.16.fis	NWEV01000031.1/63007-47013	GCA_002853285.1	Klebsiella pneumoniae	Enterobacteriaceae	fis		1			tacggcatgaactgatac
PICI	Kpn2665.16.fis	NWEX01000009.1/10416-26410	GCA_002853315.1	Klebsiella pneumoniae	Enterobacteriaceae	fis		1			tacggcatgaactgatac
PICI	Kpn2666.16.fis	NWEY01000009.1/6692-22686	GCA_002853335.1	Klebsiella pneumoniae	Enterobacteriaceae	fis		1			tacggcatgaactgatac
PICI	Kpn2668.16.fis	NWEZ01000008.1/6662-22656	GCA_002853375.1	Klebsiella pneumoniae	Enterobacteriaceae	fis		1			tacggcatgaactgatac
PICI	Kpn267.16.fis	KK736937.1/2645096-2629102	GCA_000693515.1	Klebsiella pneumoniae	Enterobacteriaceae	fis		1		region TIGER only	tacggcatga
PICI	Kpn2671.16.fis	CP028548.1/467493-483487	GCA_002853435.2	Klebsiella pneumoniae	Enterobacteriaceae	fis		1			tacggcatgaactgatac
PICI	Kpn268.16.fis	KK736953.1/22281194-2265200	GCA_000693535.1	Klebsiella pneumoniae	Enterobacteriaceae	fis		1		region TIGER only	tacggcatga
PICI	Kpn269.16.fis	KK736971.1/837338-821344	GCA_000693555.1	Klebsiella pneumoniae	Enterobacteriaceae	fis		1			tacggcatgaactgatac
PICI	Kpn270.16.fis	KK736979.1/4482210-4466216	GCA_000693575.1	Klebsiella pneumoniae	Enterobacteriaceae	fis		1			tacggcatgaactgatac
PICI	Kpn2700.16.fis	NCOP01000005.1/832850-816856	GCA_002854235.1	Klebsiella pneumoniae	Enterobacteriaceae	fis		1			tacggcatgaactgatac
PICI	Kpn2702.16.fis	NCOM01000029.1/821-16815	GCA_002854275.1	Klebsiella pneumoniae	Enterobacteriaceae	fis		1			tacggcatgaactgatac
PICI	Kpn2704.16.fis	NCOJ01000007.1/822-16816	GCA_002854295.1	Klebsiella pneumoniae	Enterobacteriaceae	fis		1			tacggcatgaactgatac
PICI	Kpn2705.16.fis	NCOI01000017.1/819-16813	GCA_002854335.1	Klebsiella pneumoniae	Enterobacteriaceae	fis		1			tacggcatgaactgatac
PICI	Kpn2707.16.fis	NCOD01000004.1/832850-816856	GCA_002854375.1	Klebsiella pneumoniae	Enterobacteriaceae	fis		1			tacggcatgaactgatac
PICI	Kpn2708.16.fis	NCOB01000005.1/823-16817	GCA_002854385.1	Klebsiella pneumoniae	Enterobacteriaceae	fis		1			tacggcatgaactgatac
PICI	Kpn2709.16.fis	NCOA01000002.1/823-16817	GCA_002854415.1	Klebsiella pneumoniae	Enterobacteriaceae	fis		1			tacggcatgaactgatac
PICI	Kpn271.16.fis	KK736984.1/3945511-3929517	GCA_000693595.1	Klebsiella pneumoniae	Enterobacteriaceae	fis		1			tacggcatgaactgatac
PICI	Kpn2710.16.fis	NCNX01000020.1/832838-816844	GCA_002854435.1	Klebsiella pneumoniae	Enterobacteriaceae	fis		1			tacggcatgaactgatac
PICI	Kpn2711.16.fis	NCNV01000001.1/6384-22378	GCA_002854455.1	Klebsiella pneumoniae	Enterobacteriaceae	fis		1			tacggcatgaactgatac
PICI	Kpn2712.16.fis	NCNW01000009.1/553851-537857	GCA_002854465.1	Klebsiella pneumoniae	Enterobacteriaceae	fis		1			tacggcatgaactgatac
PICI	Kpn2713.16.fis	NCNR01000008.1/822-16816	GCA_002854495.1	Klebsiella pneumoniae	Enterobacteriaceae	fis		1			tacggcatgaactgatac
PICI	Kpn2715.16.fis	NCNP01000001.1/832856-816862	GCA_002854525.1	Klebsiella pneumoniae	Enterobacteriaceae	fis		1			tacggcatgaactgatac
PICI	Kpn272.16.fis	KK737000.1/2763826-2747832	GCA_000693615.1	Klebsiella pneumoniae	Enterobacteriaceae	fis		1			tacggcatgaactgatac
PICI	Kpn2723.16.fis	NCNA01000049.1/822-16816	GCA_002854735.1	Klebsiella pneumoniae	Enterobacteriaceae	fis		1			tacggcatgaactgatac
PICI	Kpn2728.16.fis	NCPD01000027.1/213597-197603	GCA_002854865.1	Klebsiella pneumoniae	Enterobacteriaceae	fis		1			tacggcatgaactgatac
PICI	Kpn2729.16.fis	NCPB01000013.1/422970-406976	GCA_002854895.1	Klebsiella pneumoniae	Enterobacteriaceae	fis		1			tacggcatgaactgatac
PICI	Kpn273.16.fis	KK737013.1/2277736-2261742	GCA_000693635.1	Klebsiella pneumoniae	Enterobacteriaceae	fis		1			tacggcatgaactgatac
PICI	Kpn2733.16.fis	NCOW01000008.1/213597-197603	GCA_002854975.1	Klebsiella pneumoniae	Enterobacteriaceae	fis		1			tacggcatgaactgatac
PICI	Kpn2734.16.fis	NCOS01000006.1/822-16816	GCA_002854995.1	Klebsiella pneumoniae	Enterobacteriaceae	fis		1			tacggcatgaactgatac
PICI	Kpn2736.16.fis	NCOR01000048.1/822-16816	GCA_002855035.1	Klebsiella pneumoniae	Enterobacteriaceae	fis		1			tacggcatgaactgatac
PICI	Kpn2737.16.fis	NCOO01000037.1/213580-197586	GCA_002855045.1	Klebsiella pneumoniae	Enterobacteriaceae	fis		1			tacggcatgaactgatac
PICI	Kpn2738.16.fis	NCOK01000013.1/821-16815	GCA_002855075.1	Klebsiella pneumoniae	Enterobacteriaceae	fis		1			tacggcatgaactgatac
PICI	Kpn2739.16.fis	NCOF01000004.1/823-16817	GCA_002855115.1	Klebsiella pneumoniae	Enterobacteriaceae	fis		1			tacggcatgaactgatac
PICI	Kpn274.16.fis	KK737028.1/4331267-4315273	GCA_000693655.1	Klebsiella pneumoniae	Enterobacteriaceae	fis		1			tacggcatgaactgatac
PICI	Kpn2740.16.fis	NCOE01000020.1/821-16815	GCA_002855125.1	Klebsiella pneumoniae	Enterobacteriaceae	fis		1			tacggcatgaactgatac
PICI	Kpn2743.16.fis	NCNY01000008.1/822-16816	GCA_002855195.1	Klebsiella pneumoniae	Enterobacteriaceae	fis		1			tacggcatgaactgatac
PICI	Kpn2744.16.fis	NCNU01000019.1/6384-22378	GCA_002855215.1	Klebsiella pneumoniae	Enterobacteriaceae	fis		1			tacggcatgaactgatac
PICI	Kpn2746.16.fis	NCNS01000015.1/553861-537867	GCA_002855275.1	Klebsiella pneumoniae	Enterobacteriaceae	fis		1			tacggcatgaactgatac
PICI	Kpn275.16.fis	KK737037.1/2278864-2262870	GCA_000693675.1	Klebsiella pneumoniae	Enterobacteriaceae	fis		1			tacggcatgaactgatac
PICI	Kpn2759.16.fis	PJPG01000004.1/213666-197672	GCA_002861655.1	Klebsiella pneumoniae	Enterobacteriaceae	fis		1			tacggcatgaactgatac
PICI	Kpn276.16.fis	KK737050.1/4319440-4303446	GCA_000693695.1	Klebsiella pneumoniae	Enterobacteriaceae	fis		1			tacggcatgaactgatac
PICI	Kpn2760.16.fis	PJPL01000005.1/6252-22246	GCA_002861705.1	Klebsiella pneumoniae	Enterobacteriaceae	fis		1			tacggcatgaactgatac
PICI	Kpn2761.16.fis	PJPS01000002.1/373491-357497	GCA_002861725.1	Klebsiella pneumoniae	Enterobacteriaceae	fis		1			tacggcatgaactgatac
PICI	Kpn2762.16.fis	PJPT01000002.1/373375-357381	GCA_002861745.1	Klebsiella pneumoniae	Enterobacteriaceae	fis		1			tacggcatgaactgatac
PICI	Kpn277.16.fis	KK737061.1/2862452-2846458	GCA_000693715.1	Klebsiella pneumoniae	Enterobacteriaceae	fis		1			tacggcatgaactgatac
PICI	Kpn278.16.fis	KK737072.1/2277141-2261147	GCA_000693735.1	Klebsiella pneumoniae	Enterobacteriaceae	fis		1			tacggcatgaactgatac
PICI	Kpn2781.16.fis	PGHC01000020.1/97951-81957	GCA_002886365.1	Klebsiella pneumoniae	Enterobacteriaceae	fis		1			tacggcatgaactgatac
PICI	Kpn2782.16.fis	PGHD01000020.1/6662-22656	GCA_002886375.1	Klebsiella pneumoniae	Enterobacteriaceae	fis		1			tacggcatgaactgatac
PICI	Kpn2784.16.fis	PGHQ01000019.1/6617-22611	GCA_002886705.1	Klebsiella pneumoniae	Enterobacteriaceae	fis		1			tacggcatgaactgatac
PICI	Kpn2786.16.fis	CP025816.1/796815-780821	GCA_002887435.1	Klebsiella pneumoniae	Enterobacteriaceae	fis		1			tacggcatgaactgatac
PICI	Kpn279.16.fis	KK737090.1/2765924-2749930	GCA_000693755.1	Klebsiella pneumoniae	Enterobacteriaceae	fis		1			tacggcatgaactgatac
PICI	Kpn2790.16.fis	POUY01000040.1/6564-22558	GCA_002890815.1	Klebsiella pneumoniae	Enterobacteriaceae	fis		1			tacggcatgaactgatac
PICI	Kpn2791.16.fis	POUX01000006.1/213377-197383	GCA_002890965.1	Klebsiella pneumoniae	Enterobacteriaceae	fis		1			tacggcatgaactgatac
PICI	Kpn2792.16.fis	CP025951.1/4394816-4410810	GCA_002893825.1	Klebsiella pneumoniae	Enterobacteriaceae	fis		1			tacggcatgaactgatac
PICI	Kpn2793.16.fis	PGOK01000002.1/310830-294836	GCA_002894385.1	Klebsiella pneumoniae	Enterobacteriaceae	fis		1			tacggcatgaactgatac
PICI	Kpn2796.16.fis	POWK01000046.1/6624-22618	GCA_002894885.1	Klebsiella pneumoniae	Enterobacteriaceae	fis		1			tacggcatgaactgatac
PICI	Kpn2797.16.fis	POWJ01000081.1/213611-197617	GCA_002894935.1	Klebsiella pneumoniae	Enterobacteriaceae	fis		1			tacggcatgaactgatac
PICI	Kpn2799.16.fis	JTFR01000028.1/197563-181569	GCA_002900015.1	Klebsiella pneumoniae	Enterobacteriaceae	fis		1			tacggcatgaactgatac
PICI	Kpn280.16.fis	KK737103.1/2280778-2264784	GCA_000693775.1	Klebsiella pneumoniae	Enterobacteriaceae	fis		1			tacggcatgaactgatac
PICI	Kpn2800.16.fis	JTFQ01000011.1/321373-305379	GCA_002900035.1	Klebsiella pneumoniae	Enterobacteriaceae	fis		1			tacggcatgaactgatac
PICI	Kpn2801.16.fis	JTFS01000036.1/305773-289779	GCA_002900135.1	Klebsiella pneumoniae	Enterobacteriaceae	fis		1			tacggcatgaactgatac
PICI	Kpn2802.16.fis	JTFT01000043.1/321373-305379	GCA_002900145.1	Klebsiella pneumoniae	Enterobacteriaceae	fis		1			tacggcatgaactgatac
PICI	Kpn2806.16.fis	PDLS01000003.1/302802-286808	GCA_002903895.1	Klebsiella pneumoniae	Enterobacteriaceae	fis		1			tacggcatgaactgatac
PICI	Kpn2807.16.fis	PDLU01000003.1/6692-22686	GCA_002903925.1	Klebsiella pneumoniae	Enterobacteriaceae	fis		1			tacggcatgaactgatac
PICI	Kpn2808.16.fis	PDLV01000002.1/302802-286808	GCA_002903945.1	Klebsiella pneumoniae	Enterobacteriaceae	fis		1			tacggcatgaactgatac
PICI	Kpn2809.16.fis	PDLT01000007.1/6661-22656	GCA_002903965.1	Klebsiella pneumoniae	Enterobacteriaceae	fis		1			tacggcatgaactgatac
PICI	Kpn281.16.fis	KK737113.1/2766321-2750327	GCA_000693795.1	Klebsiella pneumoniae	Enterobacteriaceae	fis		1			tacggcatgaactgatac
PICI	Kpn2815.16.fis	PPYM01000010.1/196901-180907	GCA_002909895.1	Klebsiella pneumoniae	Enterobacteriaceae	fis		1			tacggcatgaactgatac
PICI	Kpn2816.16.fis	PPYL01000012.1/196668-180674	GCA_002909905.1	Klebsiella pneumoniae	Enterobacteriaceae	fis		1			tacggcatgaactgatac
PICI	Kpn2817.16.fis	PPYH01000009.1/196901-180907	GCA_002909935.1	Klebsiella pneumoniae	Enterobacteriaceae	fis		1			tacggcatgaactgatac
PICI	Kpn2818.16.fis	PPYK01000009.1/196668-180674	GCA_002909945.1	Klebsiella pneumoniae	Enterobacteriaceae	fis		1			tacggcatgaactgatac
PICI	Kpn2819.16.fis	PPYO01000010.1/196901-180907	GCA_002909975.1	Klebsiella pneumoniae	Enterobacteriaceae	fis		1			tacggcatgaactgatac
PICI	Kpn2820.16.fis	PPYP01000009.1/196784-180790	GCA_002909995.1	Klebsiella pneumoniae	Enterobacteriaceae	fis		1			tacggcatgaactgatac
PICI	Kpn2821.16.fis	PPYT01000010.1/196906-180912	GCA_002910015.1	Klebsiella pneumoniae	Enterobacteriaceae	fis		1			tacggcatgaactgatac
PICI	Kpn2822.16.fis	PPYV01000011.1/196906-180912	GCA_002910035.1	Klebsiella pneumoniae	Enterobacteriaceae	fis		1			tacggcatgaactgatac
PICI	Kpn2823.16.fis	PPYW01000010.1/196906-180912	GCA_002910055.1	Klebsiella pneumoniae	Enterobacteriaceae	fis		1			tacggcatgaactgatac
PICI	Kpn2824.16.fis	PPYY01000009.1/196673-180679	GCA_002910075.1	Klebsiella pneumoniae	Enterobacteriaceae	fis		1			tacggcatgaactgatac
PICI	Kpn2825.16.fis	PPYX01000008.1/196906-180912	GCA_002910085.1	Klebsiella pneumoniae	Enterobacteriaceae	fis		1			tacggcatgaactgatac
PICI	Kpn2826.16.fis	PPYZ01000013.1/143542-127548	GCA_002910115.1	Klebsiella pneumoniae	Enterobacteriaceae	fis		1			tacggcatgaactgatac
PICI	Kpn2827.16.fis	PPZA01000011.1/196858-180864	GCA_002910125.1	Klebsiella pneumoniae	Enterobacteriaceae	fis		1			tacggcatgaactgatac
PICI	Kpn2828.16.fis	PPZB01000010.1/196858-180864	GCA_002910155.1	Klebsiella pneumoniae	Enterobacteriaceae	fis		1			tacggcatgaactgatac
PICI	Kpn2829.16.fis	PPZD01000010.1/196858-180864	GCA_002910165.1	Klebsiella pneumoniae	Enterobacteriaceae	fis		1			tacggcatgaactgatac
PICI	Kpn283.16.fis	KK737140.1/2142556-2126562	GCA_000693835.1	Klebsiella pneumoniae	Enterobacteriaceae	fis		1			tacggcatgaactgatac
PICI	Kpn2830.16.fis	PPZH01000011.1/143446-127452	GCA_002910195.1	Klebsiella pneumoniae	Enterobacteriaceae	fis		1			tacggcatgaactgatac
PICI	Kpn2831.16.fis	PPZI01000009.1/196673-180679	GCA_002910205.1	Klebsiella pneumoniae	Enterobacteriaceae	fis		1			tacggcatgaactgatac
PICI	Kpn2832.16.fis	PPZG01000010.1/196906-180912	GCA_002910235.1	Klebsiella pneumoniae	Enterobacteriaceae	fis		1			tacggcatgaactgatac
PICI	Kpn2833.16.fis	PPZJ01000010.1/196906-180912	GCA_002910255.1	Klebsiella pneumoniae	Enterobacteriaceae	fis		1			tacggcatgaactgatac
PICI	Kpn2834.16.fis	PPYG01000010.1/196785-180791	GCA_002910335.1	Klebsiella pneumoniae	Enterobacteriaceae	fis		1			tacggcatgaactgatac
PICI	Kpn2835.16.fis	PPYI01000010.1/196901-180907	GCA_002910345.1	Klebsiella pneumoniae	Enterobacteriaceae	fis		1			tacggcatgaactgatac
PICI	Kpn2836.16.fis	PPYN01000011.1/196901-180907	GCA_002910375.1	Klebsiella pneumoniae	Enterobacteriaceae	fis		1			tacggcatgaactgatac
PICI	Kpn2837.16.fis	PPYJ01000009.1/196901-180907	GCA_002910385.1	Klebsiella pneumoniae	Enterobacteriaceae	fis		1			tacggcatgaactgatac
PICI	Kpn2838.16.fis	PPYQ01000010.1/196901-180907	GCA_002910415.1	Klebsiella pneumoniae	Enterobacteriaceae	fis		1			tacggcatgaactgatac
PICI	Kpn284.16.fis	KK737157.1/837552-821558	GCA_000693855.1	Klebsiella pneumoniae	Enterobacteriaceae	fis		1			tacggcatgaactgatac
PICI	Kpn2840.16.fis	PPYU01000011.1/196906-180912	GCA_002910455.1	Klebsiella pneumoniae	Enterobacteriaceae	fis		1			tacggcatgaactgatac
PICI	Kpn2841.16.fis	PPYS01000010.1/196906-180912	GCA_002910465.1	Klebsiella pneumoniae	Enterobacteriaceae	fis		1			tacggcatgaactgatac
PICI	Kpn2842.16.fis	PPZO01000013.1/143408-127414	GCA_002910495.1	Klebsiella pneumoniae	Enterobacteriaceae	fis		1			tacggcatgaactgatac
PICI	Kpn2843.16.fis	PPZN01000009.1/196907-180913	GCA_002910515.1	Klebsiella pneumoniae	Enterobacteriaceae	fis		1			tacggcatgaactgatac
PICI	Kpn2844.16.fis	PPZP01000010.1/196673-180679	GCA_002910535.1	Klebsiella pneumoniae	Enterobacteriaceae	fis		1			tacggcatgaactgatac
PICI	Kpn2845.16.fis	PPZM01000011.1/196907-180913	GCA_002910555.1	Klebsiella pneumoniae	Enterobacteriaceae	fis		1			tacggcatgaactgatac
PICI	Kpn2846.16.fis	PPZQ01000010.1/197029-181035	GCA_002910565.1	Klebsiella pneumoniae	Enterobacteriaceae	fis		1			tacggcatgaactgatac
PICI	Kpn2847.16.fis	PPZT01000010.1/196906-180912	GCA_002910595.1	Klebsiella pneumoniae	Enterobacteriaceae	fis		1			tacggcatgaactgatac
PICI	Kpn2848.16.fis	PPZR01000011.1/196906-180912	GCA_002910615.1	Klebsiella pneumoniae	Enterobacteriaceae	fis		1			tacggcatgaactgatac
PICI	Kpn2849.16.fis	PPZV01000011.1/196906-180912	GCA_002910635.1	Klebsiella pneumoniae	Enterobacteriaceae	fis		1			tacggcatgaactgatac
PICI	Kpn285.16.fis	KK737167.1/2664162-2648168	GCA_000693875.1	Klebsiella pneumoniae	Enterobacteriaceae	fis		1			tacggcatgaactgatac
PICI	Kpn2850.16.fis	PPZX01000008.1/6800-22794	GCA_002910655.1	Klebsiella pneumoniae	Enterobacteriaceae	fis		1			tacggcatgaactgatac
PICI	Kpn2851.16.fis	PPZY01000010.1/196906-180912	GCA_002910675.1	Klebsiella pneumoniae	Enterobacteriaceae	fis		1			tacggcatgaactgatac
PICI	Kpn2852.16.fis	PQAA01000010.1/196906-180912	GCA_002910695.1	Klebsiella pneumoniae	Enterobacteriaceae	fis		1			tacggcatgaactgatac
PICI	Kpn2853.16.fis	PQAD01000009.1/196906-180912	GCA_002910715.1	Klebsiella pneumoniae	Enterobacteriaceae	fis		1			tacggcatgaactgatac
PICI	Kpn2854.16.fis	PPZC01000010.1/196625-180631	GCA_002911035.1	Klebsiella pneumoniae	Enterobacteriaceae	fis		1			tacggcatgaactgatac
PICI	Kpn2855.16.fis	PPZE01000010.1/196906-180912	GCA_002911055.1	Klebsiella pneumoniae	Enterobacteriaceae	fis		1			tacggcatgaactgatac
PICI	Kpn2856.16.fis	PPZL01000011.1/143521-127527	GCA_002911065.1	Klebsiella pneumoniae	Enterobacteriaceae	fis		1			tacggcatgaactgatac
PICI	Kpn2857.16.fis	PPZF01000009.1/196906-180912	GCA_002911095.1	Klebsiella pneumoniae	Enterobacteriaceae	fis		1			tacggcatgaactgatac
PICI	Kpn2858.16.fis	PPZS01000009.1/196673-180679	GCA_002911115.1	Klebsiella pneumoniae	Enterobacteriaceae	fis		1			tacggcatgaactgatac
PICI	Kpn2859.16.fis	PPZU01000012.1/196906-180912	GCA_002911135.1	Klebsiella pneumoniae	Enterobacteriaceae	fis		1			tacggcatgaactgatac
PICI	Kpn2861.16.fis	PPZW01000011.1/196789-180795	GCA_002911165.1	Klebsiella pneumoniae	Enterobacteriaceae	fis		1			tacggcatgaactgatac
PICI	Kpn2862.16.fis	CP036450.1/5168436-5152442	GCA_002918585.2	Klebsiella pneumoniae	Enterobacteriaceae	fis		1			tacggcatgaactgatac
PICI	Kpn2864.16.fis	PQKJ01000001.1/6820-22814	GCA_002919565.1	Klebsiella pneumoniae	Enterobacteriaceae	fis		1			tacggcatgaactgatac
PICI	Kpn2865.16.fis	PQKI01000001.1/6820-22814	GCA_002919575.1	Klebsiella pneumoniae	Enterobacteriaceae	fis		1			tacggcatgaactgatac
PICI	Kpn2866.16.fis	PQJQ01000011.1/168009-152015	GCA_002920135.1	Klebsiella pneumoniae	Enterobacteriaceae	fis		1			tacggcatgaactgatac
PICI	Kpn2869.16.fis	PQAB01000010.1/196906-180912	GCA_002925665.1	Klebsiella pneumoniae	Enterobacteriaceae	fis		1			tacggcatgaactgatac
PICI	Kpn287.16.fis	KK737183.1/4044320-4028326	GCA_000693915.1	Klebsiella pneumoniae	Enterobacteriaceae	fis		1			tacggcatgaactgatac
PICI	Kpn2870.16.fis	PQAC01000009.1/196906-180912	GCA_002925675.1	Klebsiella pneumoniae	Enterobacteriaceae	fis		1			tacggcatgaactgatac
PICI	Kpn2873.16.fis	PPZK01000009.1/196673-180679	GCA_002925975.1	Klebsiella pneumoniae	Enterobacteriaceae	fis		1			tacggcatgaactgatac
PICI	Kpn288.16.fis	KK737192.1/2811938-2795944	GCA_000693935.1	Klebsiella pneumoniae	Enterobacteriaceae	fis		1			tacggcatgaactgatac
PICI	Kpn289.16.fis	KK737198.1/2644052-2628058	GCA_000693955.1	Klebsiella pneumoniae	Enterobacteriaceae	fis		1			tacggcatgaactgatac
PICI	Kpn2897.16.fis	PTFX02000026.1/306565-290571	GCA_002935365.2	Klebsiella pneumoniae	Enterobacteriaceae	fis		1			tacggcatgaactgatac
PICI	Kpn290.16.fis	KK737216.1/2745601-2729607	GCA_000693975.1	Klebsiella pneumoniae	Enterobacteriaceae	fis		1			tacggcatgaactgatac
PICI	Kpn2900.16.fis	PTGA02000112.1/306728-290734	GCA_002935425.2	Klebsiella pneumoniae	Enterobacteriaceae	fis		1			tacggcatgaactgatac
PICI	Kpn2902.16.fis	PTGD02000033.1/306565-290571	GCA_002935485.2	Klebsiella pneumoniae	Enterobacteriaceae	fis		1			tacggcatgaactgatac
PICI	Kpn2904.16.fis	PTGI02000089.1/306565-290571	GCA_002935515.2	Klebsiella pneumoniae	Enterobacteriaceae	fis		1			tacggcatgaactgatac
PICI	Kpn291.16.fis	KK737226.1/838546-822552	GCA_000693995.1	Klebsiella pneumoniae	Enterobacteriaceae	fis		1			tacggcatgaactgatac
PICI	Kpn2919.16.fis	PTHH02000015.1/275570-259576	GCA_002935815.2	Klebsiella pneumoniae	Enterobacteriaceae	fis		1			tacggcatgaactgatac
PICI	Kpn292.16.fis	KK737268.1/4290988-4274994	GCA_000694015.1	Klebsiella pneumoniae	Enterobacteriaceae	fis		1			tacggcatgaactgatac
PICI	Kpn2920.16.fis	PTHI02000028.1/455419-439425	GCA_002935865.2	Klebsiella pneumoniae	Enterobacteriaceae	fis		1			tacggcatgaactgatac
PICI	Kpn2923.16.fis	PTHM02000049.1/322007-306013	GCA_002935915.2	Klebsiella pneumoniae	Enterobacteriaceae	fis		1			tacggcatgaactgatac
PICI	Kpn2924.16.fis	PTHN02000043.1/203398-187404	GCA_002935945.2	Klebsiella pneumoniae	Enterobacteriaceae	fis		1			tacggcatgaactgatac
PICI	Kpn2925.16.fis	PTHO02000023.1/306693-290699	GCA_002935955.2	Klebsiella pneumoniae	Enterobacteriaceae	fis		1			tacggcatgaactgatac
PICI	Kpn2926.16.fis	PTHQ02000053.1/306565-290571	GCA_002935985.2	Klebsiella pneumoniae	Enterobacteriaceae	fis		1			tacggcatgaactgatac
PICI	Kpn2927.16.fis	PTHT02000031.1/306332-290338	GCA_002936025.2	Klebsiella pneumoniae	Enterobacteriaceae	fis		1			tacggcatgaactgatac
PICI	Kpn2929.16.fis	PTIK02000070.1/306565-290571	GCA_002936185.2	Klebsiella pneumoniae	Enterobacteriaceae	fis		1			tacggcatgaactgatac
PICI	Kpn293.16.fis	KK737273.1/4276519-4260525	GCA_000694035.1	Klebsiella pneumoniae	Enterobacteriaceae	fis		1			tacggcatgaactgatac
PICI	Kpn2932.16.fis	PTIL02000019.1/4088-20082	GCA_002936265.2	Klebsiella pneumoniae	Enterobacteriaceae	fis		1			tacggcatgaactgatac
PICI	Kpn294.16.fis	KK737277.1/3939477-3923483	GCA_000694055.1	Klebsiella pneumoniae	Enterobacteriaceae	fis		1			tacggcatgaactgatac
PICI	Kpn2940.16.fis	PTGE02000028.1/306565-290571	GCA_002936435.2	Klebsiella pneumoniae	Enterobacteriaceae	fis		1			tacggcatgaactgatac
PICI	Kpn2943.16.fis	PTGF02000086.1/306565-290571	GCA_002936515.2	Klebsiella pneumoniae	Enterobacteriaceae	fis		1			tacggcatgaactgatac
PICI	Kpn295.16.fis	KK737292.1/836849-820855	GCA_000694075.1	Klebsiella pneumoniae	Enterobacteriaceae	fis		1			tacggcatgaactgatac
PICI	Kpn2952.16.fis	PTHG02000061.1/306565-290571	GCA_002936685.2	Klebsiella pneumoniae	Enterobacteriaceae	fis		1			tacggcatgaactgatac
PICI	Kpn2953.16.fis	PTHP02000066.1/306565-290571	GCA_002936705.2	Klebsiella pneumoniae	Enterobacteriaceae	fis		1			tacggcatgaactgatac
PICI	Kpn2954.16.fis	PTHU02000038.1/306332-290338	GCA_002936735.2	Klebsiella pneumoniae	Enterobacteriaceae	fis		1			tacggcatgaactgatac
PICI	Kpn2955.16.fis	PTHS02000019.1/306565-290571	GCA_002936755.2	Klebsiella pneumoniae	Enterobacteriaceae	fis		1			tacggcatgaactgatac
PICI	Kpn2957.16.fis	PTIN02000101.1/306565-290571	GCA_002936895.2	Klebsiella pneumoniae	Enterobacteriaceae	fis		1			tacggcatgaactgatac
PICI	Kpn2958.16.fis	PTIM02000076.1/306565-290571	GCA_002936905.2	Klebsiella pneumoniae	Enterobacteriaceae	fis		1			tacggcatgaactgatac
PICI	Kpn296.16.fis	KK737307.1/4149426-4133432	GCA_000694095.1	Klebsiella pneumoniae	Enterobacteriaceae	fis		1			tacggcatgaactgatac
PICI	Kpn2960.16.fis	PTGC02000083.1/306564-290570	GCA_002941005.2	Klebsiella pneumoniae	Enterobacteriaceae	fis		1			tacggcatgaactgatac
PICI	Kpn2964.16.fis	CP018883.1/4330216-4346210	GCA_002951555.1	Klebsiella pneumoniae	Enterobacteriaceae	fis		1			tacggcatgaactgatac
PICI	Kpn2965.16.fis	CP018885.1/981410-965416	GCA_002951595.1	Klebsiella pneumoniae	Enterobacteriaceae	fis		1			tacggcatgaactgatac
PICI	Kpn297.16.fis	KK737323.1/4163193-4147199	GCA_000694115.1	Klebsiella pneumoniae	Enterobacteriaceae	fis		1			tacggcatgaactgatac
PICI	Kpn2970.16.fis	CP027160.1/3782941-3766947	GCA_002968495.1	Klebsiella pneumoniae	Enterobacteriaceae	fis		1			tacggcatgaactgatac
PICI	Kpn2973.16.fis	PUYD02000056.1/664924-648930	GCA_002969255.2	Klebsiella pneumoniae	Enterobacteriaceae	fis		1			tacggcatgaactgatac
PICI	Kpn2974.16.fis	PUYE02000108.1/448990-432996	GCA_002969265.2	Klebsiella pneumoniae	Enterobacteriaceae	fis		1			tacggcatgaactgatac
PICI	Kpn2975.16.fis	PUYB02000025.1/306702-290708	GCA_002969295.2	Klebsiella pneumoniae	Enterobacteriaceae	fis		1			tacggcatgaactgatac
PICI	Kpn2976.16.fis	PUYC02000071.1/309680-293686	GCA_002969315.2	Klebsiella pneumoniae	Enterobacteriaceae	fis		1			tacggcatgaactgatac
PICI	Kpn2977.16.fis	PUYF02000098.1/664924-648930	GCA_002969335.2	Klebsiella pneumoniae	Enterobacteriaceae	fis		1			tacggcatgaactgatac
PICI	Kpn2978.16.fis	PUYG02000044.1/309680-293686	GCA_002969355.2	Klebsiella pneumoniae	Enterobacteriaceae	fis		1			tacggcatgaactgatac
PICI	Kpn2979.16.fis	PUYH02000097.1/664923-648929	GCA_002969375.2	Klebsiella pneumoniae	Enterobacteriaceae	fis		1			tacggcatgaactgatac
PICI	Kpn298.16.fis	KK737332.1/2775142-2759148	GCA_000694135.1	Klebsiella pneumoniae	Enterobacteriaceae	fis		1			tacggcatgaactgatac
PICI	Kpn2980.16.fis	PUYK02000055.1/537096-521102	GCA_002969385.2	Klebsiella pneumoniae	Enterobacteriaceae	fis		1			tacggcatgaactgatac
PICI	Kpn2981.16.fis	PUYJ02000031.1/309680-293686	GCA_002969405.2	Klebsiella pneumoniae	Enterobacteriaceae	fis		1			tacggcatgaactgatac
PICI	Kpn2982.16.fis	PUYL02000038.1/309680-293686	GCA_002969435.2	Klebsiella pneumoniae	Enterobacteriaceae	fis		1			tacggcatgaactgatac
PICI	Kpn2983.16.fis	PUYM02000025.1/309563-293569	GCA_002969455.2	Klebsiella pneumoniae	Enterobacteriaceae	fis		1			tacggcatgaactgatac
PICI	Kpn2984.16.fis	PUYQ02000044.1/707638-691644	GCA_002969475.2	Klebsiella pneumoniae	Enterobacteriaceae	fis		1			tacggcatgaactgatac
PICI	Kpn2985.16.fis	PUYO02000062.1/664923-648929	GCA_002969495.2	Klebsiella pneumoniae	Enterobacteriaceae	fis		1			tacggcatgaactgatac
PICI	Kpn2986.16.fis	PUYI02000087.1/6468-22462	GCA_002969515.2	Klebsiella pneumoniae	Enterobacteriaceae	fis		1			tacggcatgaactgatac
PICI	Kpn2987.16.fis	PUYS02000060.1/664923-648929	GCA_002969535.2	Klebsiella pneumoniae	Enterobacteriaceae	fis		1			tacggcatgaactgatac
PICI	Kpn2988.16.fis	PUYA02000050.1/6662-22656	GCA_002969555.2	Klebsiella pneumoniae	Enterobacteriaceae	fis		1			tacggcatgaactgatac
PICI	Kpn2989.16.fis	PUYN02000004.1/537096-521102	GCA_002969575.2	Klebsiella pneumoniae	Enterobacteriaceae	fis		1			tacggcatgaactgatac
PICI	Kpn299.16.fis	KK737340.1/2764353-2748359	GCA_000694155.1	Klebsiella pneumoniae	Enterobacteriaceae	fis		1			tacggcatgaactgatac
PICI	Kpn2990.16.fis	PUYP02000091.1/6562-22556	GCA_002969595.2	Klebsiella pneumoniae	Enterobacteriaceae	fis		1			tacggcatgaactgatac
PICI	Kpn2991.16.fis	PUYR02000071.1/443425-427431	GCA_002969615.2	Klebsiella pneumoniae	Enterobacteriaceae	fis		1			tacggcatgaactgatac
PICI	Kpn2992.16.fis	PUYU02000107.1/448874-432880	GCA_002969635.2	Klebsiella pneumoniae	Enterobacteriaceae	fis		1			tacggcatgaactgatac
PICI	Kpn2993.16.fis	PUYV02000027.1/309680-293686	GCA_002969655.2	Klebsiella pneumoniae	Enterobacteriaceae	fis		1			tacggcatgaactgatac
PICI	Kpn2994.16.fis	PUYT02000036.1/664923-648929	GCA_002969675.2	Klebsiella pneumoniae	Enterobacteriaceae	fis		1			tacggcatgaactgatac
PICI	Kpn2995.16.fis	PUYZ02000062.1/309680-293686	GCA_002969695.2	Klebsiella pneumoniae	Enterobacteriaceae	fis		1			tacggcatgaactgatac
PICI	Kpn2996.16.fis	PUYW02000015.1/306565-290571	GCA_002969715.2	Klebsiella pneumoniae	Enterobacteriaceae	fis		1			tacggcatgaactgatac
PICI	Kpn2997.16.fis	PUZJ02000111.1/306520-290526	GCA_002969735.2	Klebsiella pneumoniae	Enterobacteriaceae	fis		1			tacggcatgaactgatac
PICI	Kpn2998.16.fis	PUZD02000053.1/306702-290708	GCA_002969755.2	Klebsiella pneumoniae	Enterobacteriaceae	fis		1			tacggcatgaactgatac
PICI	Kpn2999.16.fis	PUZN02000074.1/309680-293686	GCA_002969775.2	Klebsiella pneumoniae	Enterobacteriaceae	fis		1			tacggcatgaactgatac
PICI	Kpn300.16.fis	KK737350.1/4317204-4301210	GCA_000694175.1	Klebsiella pneumoniae	Enterobacteriaceae	fis		1			tacggcatgaactgatac
PICI	Kpn3000.16.fis	PUZL02000076.1/664952-648958	GCA_002969795.2	Klebsiella pneumoniae	Enterobacteriaceae	fis		1			tacggcatgaactgatac
PICI	Kpn3001.16.fis	PUZP02000075.1/706267-690273	GCA_002969815.2	Klebsiella pneumoniae	Enterobacteriaceae	fis		1			tacggcatgaactgatac
PICI	Kpn3002.16.fis	PUZO02000039.1/309678-293684	GCA_002969835.2	Klebsiella pneumoniae	Enterobacteriaceae	fis		1			tacggcatgaactgatac
PICI	Kpn3003.16.fis	PUZW02000113.1/599350-583356	GCA_002969855.2	Klebsiella pneumoniae	Enterobacteriaceae	fis		1			tacggcatgaactgatac
PICI	Kpn3004.16.fis	PUZZ02000046.1/309563-293569	GCA_002969875.2	Klebsiella pneumoniae	Enterobacteriaceae	fis		1			tacggcatgaactgatac
PICI	Kpn3005.16.fis	PUZR02000036.1/449660-433666	GCA_002969895.2	Klebsiella pneumoniae	Enterobacteriaceae	fis		1			tacggcatgaactgatac
PICI	Kpn3006.16.fis	PVAB02000086.1/456600-440606	GCA_002969915.2	Klebsiella pneumoniae	Enterobacteriaceae	fis		1			tacggcatgaactgatac
PICI	Kpn3007.16.fis	PUZT02000039.1/6662-22656	GCA_002969935.2	Klebsiella pneumoniae	Enterobacteriaceae	fis		1			tacggcatgaactgatac
PICI	Kpn3008.16.fis	PVAA02000059.1/456600-440606	GCA_002969955.2	Klebsiella pneumoniae	Enterobacteriaceae	fis		1			tacggcatgaactgatac
PICI	Kpn3009.16.fis	PVAF02000002.1/589837-573843	GCA_002969965.2	Klebsiella pneumoniae	Enterobacteriaceae	fis		1			tacggcatgaactgatac
PICI	Kpn301.16.fis	KK737354.1/2766000-2750006	GCA_000694195.1	Klebsiella pneumoniae	Enterobacteriaceae	fis		1			tacggcatgaactgatac
PICI	Kpn3010.16.fis	PVAE02000036.1/6443-22437	GCA_002969975.2	Klebsiella pneumoniae	Enterobacteriaceae	fis		1			tacggcatgaactgatac
PICI	Kpn3011.16.fis	PVAG02000027.1/309680-293686	GCA_002970015.2	Klebsiella pneumoniae	Enterobacteriaceae	fis		1			tacggcatgaactgatac
PICI	Kpn3012.16.fis	PVAH02000033.1/309680-293686	GCA_002970035.2	Klebsiella pneumoniae	Enterobacteriaceae	fis		1			tacggcatgaactgatac
PICI	Kpn3013.16.fis	PVAJ02000083.1/306702-290708	GCA_002970055.2	Klebsiella pneumoniae	Enterobacteriaceae	fis		1			tacggcatgaactgatac
PICI	Kpn3014.16.fis	PVAK02000078.1/306702-290708	GCA_002970075.2	Klebsiella pneumoniae	Enterobacteriaceae	fis		1			tacggcatgaactgatac
PICI	Kpn3015.16.fis	PVAL02000067.1/448983-432989	GCA_002970085.2	Klebsiella pneumoniae	Enterobacteriaceae	fis		1			tacggcatgaactgatac
PICI	Kpn3016.16.fis	PVAM02000128.1/213725-197731	GCA_002970115.2	Klebsiella pneumoniae	Enterobacteriaceae	fis		1			tacggcatgaactgatac
PICI	Kpn3017.16.fis	PVAO02000036.1/306700-290706	GCA_002970135.2	Klebsiella pneumoniae	Enterobacteriaceae	fis		1			tacggcatgaactgatac
PICI	Kpn3018.16.fis	PVAP02000032.1/664923-648929	GCA_002970155.2	Klebsiella pneumoniae	Enterobacteriaceae	fis		1			tacggcatgaactgatac
PICI	Kpn3019.16.fis	PVAQ02000037.1/6468-22462	GCA_002970175.2	Klebsiella pneumoniae	Enterobacteriaceae	fis		1			tacggcatgaactgatac
PICI	Kpn302.16.fis	KK737366.1/837139-821145	GCA_000694215.1	Klebsiella pneumoniae	Enterobacteriaceae	fis		1			tacggcatgaactgatac
PICI	Kpn3020.16.fis	PVAR02000079.1/664923-648929	GCA_002970195.2	Klebsiella pneumoniae	Enterobacteriaceae	fis		1			tacggcatgaactgatac
PICI	Kpn3021.16.fis	PVAS02000054.1/448984-432990	GCA_002970215.2	Klebsiella pneumoniae	Enterobacteriaceae	fis		1			tacggcatgaactgatac
PICI	Kpn3022.16.fis	PVAT02000035.1/309678-293684	GCA_002970235.2	Klebsiella pneumoniae	Enterobacteriaceae	fis		1			tacggcatgaactgatac
PICI	Kpn3023.16.fis	PVAW02000093.1/537096-521102	GCA_002970255.2	Klebsiella pneumoniae	Enterobacteriaceae	fis		1			tacggcatgaactgatac
PICI	Kpn3024.16.fis	PVAU02000073.1/213549-197555	GCA_002970275.2	Klebsiella pneumoniae	Enterobacteriaceae	fis		1			tacggcatgaactgatac
PICI	Kpn3025.16.fis	PVAX02000043.1/664803-648809	GCA_002970295.2	Klebsiella pneumoniae	Enterobacteriaceae	fis		1			tacggcatgaactgatac
PICI	Kpn3026.16.fis	PVAY02000032.1/664920-648926	GCA_002970315.2	Klebsiella pneumoniae	Enterobacteriaceae	fis		1			tacggcatgaactgatac
PICI	Kpn3027.16.fis	PVAZ02000103.1/6496-22490	GCA_002970335.2	Klebsiella pneumoniae	Enterobacteriaceae	fis		1			tacggcatgaactgatac
PICI	Kpn3032.16.fis	PUYX02000031.1/6468-22462	GCA_002970425.2	Klebsiella pneumoniae	Enterobacteriaceae	fis		1			tacggcatgaactgatac
PICI	Kpn3033.16.fis	PUZA02000074.1/448983-432989	GCA_002970455.2	Klebsiella pneumoniae	Enterobacteriaceae	fis		1			tacggcatgaactgatac
PICI	Kpn3034.16.fis	PUYY02000128.1/664923-648929	GCA_002970475.2	Klebsiella pneumoniae	Enterobacteriaceae	fis		1			tacggcatgaactgatac
PICI	Kpn3035.16.fis	PUZB02000054.1/448983-432989	GCA_002970485.2	Klebsiella pneumoniae	Enterobacteriaceae	fis		1			tacggcatgaactgatac
PICI	Kpn3036.16.fis	PUZC02000091.1/306520-290526	GCA_002970515.2	Klebsiella pneumoniae	Enterobacteriaceae	fis		1			tacggcatgaactgatac
PICI	Kpn3037.16.fis	PUZE02000098.1/309668-293674	GCA_002970525.2	Klebsiella pneumoniae	Enterobacteriaceae	fis		1			tacggcatgaactgatac
PICI	Kpn3038.16.fis	PUZF02000143.1/306520-290526	GCA_002970555.2	Klebsiella pneumoniae	Enterobacteriaceae	fis		1			tacggcatgaactgatac
PICI	Kpn3039.16.fis	PUZG02000118.1/664923-648929	GCA_002970575.2	Klebsiella pneumoniae	Enterobacteriaceae	fis		1			tacggcatgaactgatac
PICI	Kpn304.16.fis	KK737388.1/838969-822975	GCA_000694255.1	Klebsiella pneumoniae	Enterobacteriaceae	fis		1			tacggcatgaactgatac
PICI	Kpn3040.16.fis	PUZH02000019.1/306520-290526	GCA_002970595.2	Klebsiella pneumoniae	Enterobacteriaceae	fis		1			tacggcatgaactgatac
PICI	Kpn3041.16.fis	PUZI02000089.1/664923-648929	GCA_002970615.2	Klebsiella pneumoniae	Enterobacteriaceae	fis		1			tacggcatgaactgatac
PICI	Kpn3042.16.fis	PUZK02000096.1/665086-649092	GCA_002970625.2	Klebsiella pneumoniae	Enterobacteriaceae	fis		1			tacggcatgaactgatac
PICI	Kpn3043.16.fis	PUZM02000095.1/309680-293686	GCA_002970655.2	Klebsiella pneumoniae	Enterobacteriaceae	fis		1			tacggcatgaactgatac
PICI	Kpn3044.16.fis	PUZQ02000062.1/309670-293676	GCA_002970675.2	Klebsiella pneumoniae	Enterobacteriaceae	fis		1			tacggcatgaactgatac
PICI	Kpn3045.16.fis	PUZS02000070.1/449660-433666	GCA_002970695.2	Klebsiella pneumoniae	Enterobacteriaceae	fis		1			tacggcatgaactgatac
PICI	Kpn3046.16.fis	PUZU02000117.1/6662-22656	GCA_002970715.2	Klebsiella pneumoniae	Enterobacteriaceae	fis		1			tacggcatgaactgatac
PICI	Kpn3047.16.fis	PUZV02000030.1/309680-293686	GCA_002970735.2	Klebsiella pneumoniae	Enterobacteriaceae	fis		1			tacggcatgaactgatac
PICI	Kpn3048.16.fis	PUZX02000057.1/309680-293686	GCA_002970745.2	Klebsiella pneumoniae	Enterobacteriaceae	fis		1			tacggcatgaactgatac
PICI	Kpn3049.16.fis	PUZY02000050.1/306683-290689	GCA_002970755.2	Klebsiella pneumoniae	Enterobacteriaceae	fis		1			tacggcatgaactgatac
PICI	Kpn305.16.fis	KK737398.1/2295660-2279666	GCA_000694275.1	Klebsiella pneumoniae	Enterobacteriaceae	fis		1			tacggcatgaactgatac
PICI	Kpn3052.16.fis	PVAN02000040.1/448984-432990	GCA_002970835.2	Klebsiella pneumoniae	Enterobacteriaceae	fis		1			tacggcatgaactgatac
PICI	Kpn3053.16.fis	PVAV02000089.1/306585-290591	GCA_002970855.2	Klebsiella pneumoniae	Enterobacteriaceae	fis		1			tacggcatgaactgatac
PICI	Kpn3054.16.fis	PVAI02000086.1/320998-305004	GCA_002970875.2	Klebsiella pneumoniae	Enterobacteriaceae	fis		1			tacggcatgaactgatac
PICI	Kpn3056.16.fis	PVDO02000040.1/536532-520538	GCA_002973835.2	Klebsiella pneumoniae	Enterobacteriaceae	fis		1			tacggcatgaactgatac
PICI	Kpn3057.16.fis	PVDK02000029.1/6443-22437	GCA_002973855.2	Klebsiella pneumoniae	Enterobacteriaceae	fis		1			tacggcatgaactgatac
PICI	Kpn3058.16.fis	PVDN02000094.1/536532-520538	GCA_002973875.2	Klebsiella pneumoniae	Enterobacteriaceae	fis		1			tacggcatgaactgatac
PICI	Kpn3059.16.fis	PVDL02000066.1/664923-648929	GCA_002973895.2	Klebsiella pneumoniae	Enterobacteriaceae	fis		1			tacggcatgaactgatac
PICI	Kpn306.16.fis	KK737405.1/2279091-2263097	GCA_000694295.1	Klebsiella pneumoniae	Enterobacteriaceae	fis		1			tacggcatgaactgatac
PICI	Kpn3060.16.fis	PVDP02000044.1/537396-521402	GCA_002973915.2	Klebsiella pneumoniae	Enterobacteriaceae	fis		1			tacggcatgaactgatac
PICI	Kpn3061.16.fis	PVDM02000076.1/664922-648928	GCA_002973925.2	Klebsiella pneumoniae	Enterobacteriaceae	fis		1			tacggcatgaactgatac
PICI	Kpn3062.16.fis	PVDS02000116.1/319892-303898	GCA_002973955.2	Klebsiella pneumoniae	Enterobacteriaceae	fis		1			tacggcatgaactgatac
PICI	Kpn3063.16.fis	PVDQ02000013.1/664922-648928	GCA_002973975.2	Klebsiella pneumoniae	Enterobacteriaceae	fis		1			tacggcatgaactgatac
PICI	Kpn3064.16.fis	PVDT02000122.1/448742-432748	GCA_002973995.2	Klebsiella pneumoniae	Enterobacteriaceae	fis		1			tacggcatgaactgatac
PICI	Kpn3065.16.fis	PVDU02000075.1/537559-521565	GCA_002974005.2	Klebsiella pneumoniae	Enterobacteriaceae	fis		1			tacggcatgaactgatac
PICI	Kpn3066.16.fis	PVDY02000087.1/448873-432879	GCA_002974015.2	Klebsiella pneumoniae	Enterobacteriaceae	fis		1			tacggcatgaactgatac
PICI	Kpn3067.16.fis	PVDW02000091.1/537396-521402	GCA_002974055.2	Klebsiella pneumoniae	Enterobacteriaceae	fis		1			tacggcatgaactgatac
PICI	Kpn3068.16.fis	PVDZ02000014.1/537280-521286	GCA_002974075.2	Klebsiella pneumoniae	Enterobacteriaceae	fis		1			tacggcatgaactgatac
PICI	Kpn3069.16.fis	PVEC02000045.1/537116-521122	GCA_002974095.2	Klebsiella pneumoniae	Enterobacteriaceae	fis		1			tacggcatgaactgatac
PICI	Kpn307.16.fis	KK737414.1/4318858-4302864	GCA_000694315.1	Klebsiella pneumoniae	Enterobacteriaceae	fis		1			tacggcatgaactgatac
PICI	Kpn3070.16.fis	PVEB02000047.1/537279-521285	GCA_002974115.2	Klebsiella pneumoniae	Enterobacteriaceae	fis		1			tacggcatgaactgatac
PICI	Kpn3071.16.fis	PVED02000073.1/537396-521402	GCA_002974135.2	Klebsiella pneumoniae	Enterobacteriaceae	fis		1			tacggcatgaactgatac
PICI	Kpn3072.16.fis	PVEG02000043.1/255171-239177	GCA_002974155.2	Klebsiella pneumoniae	Enterobacteriaceae	fis		1			tacggcatgaactgatac
PICI	Kpn3073.16.fis	PVEE02000030.1/537397-521403	GCA_002974165.2	Klebsiella pneumoniae	Enterobacteriaceae	fis		1			tacggcatgaactgatac
PICI	Kpn3074.16.fis	PVEH02000084.1/537396-521402	GCA_002974195.2	Klebsiella pneumoniae	Enterobacteriaceae	fis		1			tacggcatgaactgatac
PICI	Kpn3075.16.fis	PVEK02000016.1/306702-290708	GCA_002974215.2	Klebsiella pneumoniae	Enterobacteriaceae	fis		1			tacggcatgaactgatac
PICI	Kpn3076.16.fis	PVEI02000110.1/10376-26370	GCA_002974235.2	Klebsiella pneumoniae	Enterobacteriaceae	fis		1			tacggcatgaactgatac
PICI	Kpn3077.16.fis	PVDR02000041.1/664805-648811	GCA_002974255.2	Klebsiella pneumoniae	Enterobacteriaceae	fis		1			tacggcatgaactgatac
PICI	Kpn3078.16.fis	PVDX02000082.1/664923-648929	GCA_002974275.2	Klebsiella pneumoniae	Enterobacteriaceae	fis		1			tacggcatgaactgatac
PICI	Kpn3079.16.fis	PVDV02000103.1/537396-521402	GCA_002974285.2	Klebsiella pneumoniae	Enterobacteriaceae	fis		1			tacggcatgaactgatac
PICI	Kpn308.16.fis	KK737419.1/2276448-2260454	GCA_000694335.1	Klebsiella pneumoniae	Enterobacteriaceae	fis		1			tacggcatgaactgatac
PICI	Kpn3080.16.fis	PVEA02000001.1/10376-26370	GCA_002974315.2	Klebsiella pneumoniae	Enterobacteriaceae	fis		1			tacggcatgaactgatac
PICI	Kpn3081.16.fis	PVEF02000013.1/537396-521402	GCA_002974335.2	Klebsiella pneumoniae	Enterobacteriaceae	fis		1			tacggcatgaactgatac
PICI	Kpn3082.16.fis	PVEJ02000043.1/306702-290708	GCA_002976515.2	Klebsiella pneumoniae	Enterobacteriaceae	fis		1			tacggcatgaactgatac
PICI	Kpn309.16.fis	KK737427.1/2261634-2245640	GCA_000694355.1	Klebsiella pneumoniae	Enterobacteriaceae	fis		1			tacggcatgaactgatac
PICI	Kpn3095.16.fis	CP028180.1/577608-593602	GCA_003030045.1	Klebsiella pneumoniae	Enterobacteriaceae	fis		1			tacggcatgaactgatac
PICI	Kpn310.16.fis	KK737447.1/4347750-4331756	GCA_000694375.1	Klebsiella pneumoniae	Enterobacteriaceae	fis		1			tacggcatgaactgatac
PICI	Kpn311.16.fis	KK737461.1/2281783-2265789	GCA_000694395.1	Klebsiella pneumoniae	Enterobacteriaceae	fis		1			tacggcatgaactgatac
PICI	Kpn3110.16.fis	PWAM01000009.1/196873-180879	GCA_003036465.1	Klebsiella pneumoniae	Enterobacteriaceae	fis		1			tacggcatgaactgatac
PICI	Kpn3113.16.fis	PWAY01000008.1/6463-22457	GCA_003036545.1	Klebsiella pneumoniae	Enterobacteriaceae	fis		1			tacggcatgaactgatac
PICI	Kpn3114.16.fis	PWBB01000008.1/6366-22360	GCA_003036565.1	Klebsiella pneumoniae	Enterobacteriaceae	fis		1			tacggcatgaactgatac
PICI	Kpn3116.16.fis	PWBE01000010.1/196873-180879	GCA_003036605.1	Klebsiella pneumoniae	Enterobacteriaceae	fis		1			tacggcatgaactgatac
PICI	Kpn3119.16.fis	PWBO01000008.1/6366-22360	GCA_003036665.1	Klebsiella pneumoniae	Enterobacteriaceae	fis		1			tacggcatgaactgatac
PICI	Kpn312.16.fis	KK737466.1/4303070-4287076	GCA_000694415.1	Klebsiella pneumoniae	Enterobacteriaceae	fis		1			tacggcatgaactgatac
PICI	Kpn3121.16.fis	PWBS01000007.1/6366-22360	GCA_003036705.1	Klebsiella pneumoniae	Enterobacteriaceae	fis		1			tacggcatgaactgatac
PICI	Kpn3122.16.fis	PWBW01000028.1/63029-47035	GCA_003036725.1	Klebsiella pneumoniae	Enterobacteriaceae	fis		1			tacggcatgaactgatac
PICI	Kpn3124.16.fis	PWCC01000010.1/6463-22457	GCA_003036765.1	Klebsiella pneumoniae	Enterobacteriaceae	fis		1			tacggcatgaactgatac
PICI	Kpn3125.16.fis	PWBV01000009.1/196779-180785	GCA_003036785.1	Klebsiella pneumoniae	Enterobacteriaceae	fis		1			tacggcatgaactgatac
PICI	Kpn3126.16.fis	PWCF01000010.1/6463-22457	GCA_003036805.1	Klebsiella pneumoniae	Enterobacteriaceae	fis		1			tacggcatgaactgatac
PICI	Kpn3127.16.fis	PWCJ01000010.1/196873-180879	GCA_003036815.1	Klebsiella pneumoniae	Enterobacteriaceae	fis		1			tacggcatgaactgatac
PICI	Kpn3128.16.fis	PWCK01000010.1/6463-22457	GCA_003036845.1	Klebsiella pneumoniae	Enterobacteriaceae	fis		1			tacggcatgaactgatac
PICI	Kpn3129.16.fis	PWCI01000010.1/6463-22457	GCA_003036865.1	Klebsiella pneumoniae	Enterobacteriaceae	fis		1			tacggcatgaactgatac
PICI	Kpn313.16.fis	KK737472.1/526417-510423	GCA_000694435.1	Klebsiella pneumoniae	Enterobacteriaceae	fis		1			tacggcatgaactgatac
PICI	Kpn3130.16.fis	PWCM01000010.1/196873-180879	GCA_003036885.1	Klebsiella pneumoniae	Enterobacteriaceae	fis		1			tacggcatgaactgatac
PICI	Kpn3131.16.fis	PWCP01000010.1/196873-180879	GCA_003036895.1	Klebsiella pneumoniae	Enterobacteriaceae	fis		1			tacggcatgaactgatac
PICI	Kpn3132.16.fis	PWCR01000010.1/6463-22457	GCA_003036925.1	Klebsiella pneumoniae	Enterobacteriaceae	fis		1			tacggcatgaactgatac
PICI	Kpn3133.16.fis	PWCS01000010.1/6463-22457	GCA_003036945.1	Klebsiella pneumoniae	Enterobacteriaceae	fis		1			tacggcatgaactgatac
PICI	Kpn3134.16.fis	PWCW01000010.1/6463-22457	GCA_003036965.1	Klebsiella pneumoniae	Enterobacteriaceae	fis		1			tacggcatgaactgatac
PICI	Kpn3136.16.fis	CP036305.1/463112-479106	GCA_003037005.2	Klebsiella pneumoniae	Enterobacteriaceae	fis		1			tacggcatgaactgatac
PICI	Kpn3137.16.fis	PWDE01000009.1/196775-180781	GCA_003037025.1	Klebsiella pneumoniae	Enterobacteriaceae	fis		1			tacggcatgaactgatac
PICI	Kpn3138.16.fis	PWDK01000010.1/6464-22458	GCA_003037045.1	Klebsiella pneumoniae	Enterobacteriaceae	fis		1			tacggcatgaactgatac
PICI	Kpn3139.16.fis	PWDM01000008.1/213688-197694	GCA_003037055.1	Klebsiella pneumoniae	Enterobacteriaceae	fis		1			tacggcatgaactgatac
PICI	Kpn3140.16.fis	PWDH01000003.1/303819-287825	GCA_003037065.1	Klebsiella pneumoniae	Enterobacteriaceae	fis		1			tacggcatgaactgatac
PICI	Kpn3141.16.fis	PWDN01000004.1/196922-180928	GCA_003037105.1	Klebsiella pneumoniae	Enterobacteriaceae	fis		1			tacggcatgaactgatac
PICI	Kpn3142.16.fis	PWDS01000009.1/196779-180785	GCA_003037125.1	Klebsiella pneumoniae	Enterobacteriaceae	fis		1			tacggcatgaactgatac
PICI	Kpn3143.16.fis	PWDR01000010.1/6464-22458	GCA_003037145.1	Klebsiella pneumoniae	Enterobacteriaceae	fis		1			tacggcatgaactgatac
PICI	Kpn3146.16.fis	PWBK01000010.1/196873-180879	GCA_003037205.1	Klebsiella pneumoniae	Enterobacteriaceae	fis		1			tacggcatgaactgatac
PICI	Kpn3147.16.fis	PWBD01000008.1/6366-22360	GCA_003037225.1	Klebsiella pneumoniae	Enterobacteriaceae	fis		1			tacggcatgaactgatac
PICI	Kpn3149.16.fis	PWBL01000009.1/6366-22360	GCA_003037265.1	Klebsiella pneumoniae	Enterobacteriaceae	fis		1			tacggcatgaactgatac
PICI	Kpn315.16.fis	JMYX02000002.1/3563773-3547779	GCA_000694475.2	Klebsiella pneumoniae	Enterobacteriaceae	fis		1			tacggcatgaactgatac
PICI	Kpn3151.16.fis	PWBZ01000009.1/6366-22360	GCA_003037305.1	Klebsiella pneumoniae	Enterobacteriaceae	fis		1			tacggcatgaactgatac
PICI	Kpn3154.16.fis	PWCE01000010.1/6463-22457	GCA_003037365.1	Klebsiella pneumoniae	Enterobacteriaceae	fis		1			tacggcatgaactgatac
PICI	Kpn3155.16.fis	PWCH01000010.1/196873-180879	GCA_003037385.1	Klebsiella pneumoniae	Enterobacteriaceae	fis		1			tacggcatgaactgatac
PICI	Kpn3156.16.fis	PWCL01000011.1/6463-22457	GCA_003037395.1	Klebsiella pneumoniae	Enterobacteriaceae	fis		1			tacggcatgaactgatac
PICI	Kpn3157.16.fis	PWCQ01000010.1/6463-22457	GCA_003037435.1	Klebsiella pneumoniae	Enterobacteriaceae	fis		1			tacggcatgaactgatac
PICI	Kpn3158.16.fis	PWDD01000009.1/6365-22359	GCA_003037455.1	Klebsiella pneumoniae	Enterobacteriaceae	fis		1			tacggcatgaactgatac
PICI	Kpn3159.16.fis	PWCT01000010.1/196873-180879	GCA_003037475.1	Klebsiella pneumoniae	Enterobacteriaceae	fis		1			tacggcatgaactgatac
PICI	Kpn3160.16.fis	PWDG01000008.1/6366-22360	GCA_003037485.1	Klebsiella pneumoniae	Enterobacteriaceae	fis		1			tacggcatgaactgatac
PICI	Kpn3161.16.fis	PWCZ01000010.1/196873-180879	GCA_003037515.1	Klebsiella pneumoniae	Enterobacteriaceae	fis		1			tacggcatgaactgatac
PICI	Kpn3163.16.fis	PWDL01000007.1/196779-180785	GCA_003037555.1	Klebsiella pneumoniae	Enterobacteriaceae	fis		1			tacggcatgaactgatac
PICI	Kpn3164.16.fis	PWDU01000007.1/6097-22091	GCA_003037565.1	Klebsiella pneumoniae	Enterobacteriaceae	fis		1			tacggcatgaactgatac
PICI	Kpn3165.16.fis	PWDJ01000009.1/196873-180879	GCA_003037585.1	Klebsiella pneumoniae	Enterobacteriaceae	fis		1			tacggcatgaactgatac
PICI	Kpn3172.16.fis	PWAX01000027.1/6366-22360	GCA_003037735.1	Klebsiella pneumoniae	Enterobacteriaceae	fis		1			tacggcatgaactgatac
PICI	Kpn3174.16.fis	PWBC01000008.1/6463-22457	GCA_003037805.1	Klebsiella pneumoniae	Enterobacteriaceae	fis		1			tacggcatgaactgatac
PICI	Kpn3175.16.fis	PWBF01000008.1/196775-180781	GCA_003037835.1	Klebsiella pneumoniae	Enterobacteriaceae	fis		1			tacggcatgaactgatac
PICI	Kpn3176.16.fis	PWBN01000007.1/6056-22050	GCA_003037855.1	Klebsiella pneumoniae	Enterobacteriaceae	fis		1			tacggcatgaactgatac
PICI	Kpn3177.16.fis	PWBI01000008.1/196873-180879	GCA_003037865.1	Klebsiella pneumoniae	Enterobacteriaceae	fis		1			tacggcatgaactgatac
PICI	Kpn3179.16.fis	PWBU01000010.1/6463-22457	GCA_003037915.1	Klebsiella pneumoniae	Enterobacteriaceae	fis		1			tacggcatgaactgatac
PICI	Kpn3181.16.fis	PWBX01000003.1/303720-287726	GCA_003037955.1	Klebsiella pneumoniae	Enterobacteriaceae	fis		1			tacggcatgaactgatac
PICI	Kpn3183.16.fis	PWCD01000010.1/196873-180879	GCA_003037995.1	Klebsiella pneumoniae	Enterobacteriaceae	fis		1			tacggcatgaactgatac
PICI	Kpn3184.16.fis	PWCG01000008.1/6463-22457	GCA_003038015.1	Klebsiella pneumoniae	Enterobacteriaceae	fis		1			tacggcatgaactgatac
PICI	Kpn3185.16.fis	PWCN01000008.1/6463-22457	GCA_003038035.1	Klebsiella pneumoniae	Enterobacteriaceae	fis		1			tacggcatgaactgatac
PICI	Kpn3187.16.fis	PWCU01000010.1/6463-22457	GCA_003038075.1	Klebsiella pneumoniae	Enterobacteriaceae	fis		1			tacggcatgaactgatac
PICI	Kpn3188.16.fis	PWCV01000010.1/196873-180879	GCA_003038095.1	Klebsiella pneumoniae	Enterobacteriaceae	fis		1			tacggcatgaactgatac
PICI	Kpn3190.16.fis	PWCY01000007.1/6463-22457	GCA_003038135.1	Klebsiella pneumoniae	Enterobacteriaceae	fis		1			tacggcatgaactgatac
PICI	Kpn3191.16.fis	PWDA01000010.1/196873-180879	GCA_003038155.1	Klebsiella pneumoniae	Enterobacteriaceae	fis		1			tacggcatgaactgatac
PICI	Kpn3192.16.fis	PWDO01000023.1/61427-45433	GCA_003038175.1	Klebsiella pneumoniae	Enterobacteriaceae	fis		1			tacggcatgaactgatac
PICI	Kpn3193.16.fis	PWDP01000010.1/196873-180879	GCA_003038195.1	Klebsiella pneumoniae	Enterobacteriaceae	fis		1			tacggcatgaactgatac
PICI	Kpn3194.16.fis	CP028793.1/501095-517089	GCA_003038215.2	Klebsiella pneumoniae	Enterobacteriaceae	fis		1			tacggcatgaactgatac
PICI	Kpn3195.16.fis	PWDQ01000010.1/6463-22457	GCA_003038235.1	Klebsiella pneumoniae	Enterobacteriaceae	fis		1			tacggcatgaactgatac
PICI	Kpn3196.16.fis	PWDT01000008.1/196779-180785	GCA_003038255.1	Klebsiella pneumoniae	Enterobacteriaceae	fis		1			tacggcatgaactgatac
PICI	Kpn3197.16.fis	PWDV01000003.1/303720-287726	GCA_003038265.1	Klebsiella pneumoniae	Enterobacteriaceae	fis		1			tacggcatgaactgatac
PICI	Kpn32.16.fis	CP003200.1/4835153-4819159	GCA_000240185.2	Klebsiella pneumoniae	Enterobacteriaceae	fis		1			tacggcatgaactgatac
PICI	Kpn320.16.fis	KK737554.1/834968-818974	GCA_000694575.1	Klebsiella pneumoniae	Enterobacteriaceae	fis		1			tacggcatgaactgatac
PICI	Kpn322.16.fis	KK737589.1/2588519-2572525	GCA_000694615.1	Klebsiella pneumoniae	Enterobacteriaceae	fis		1			tacggcatgaactgatac
PICI	Kpn324.16.fis	KK737611.1/2393020-2377026	GCA_000694655.1	Klebsiella pneumoniae	Enterobacteriaceae	fis		1			tacggcatgaactgatac
PICI	Kpn3259.16.fis	CP028994.1/47150-31156	GCA_003073335.1	Klebsiella pneumoniae	Enterobacteriaceae	fis		1			tacggcatgaactgatac
PICI	Kpn326.16.fis	KK737636.1/2562459-2546465	GCA_000694695.1	Klebsiella pneumoniae	Enterobacteriaceae	fis		1			tacggcatgaactgatac
PICI	Kpn3265.16.fis	CP029216.1/4489812-4473818	GCA_003111805.1	Klebsiella pneumoniae	Enterobacteriaceae	fis		1			tacggcatgaactgatac
PICI	Kpn3266.16.fis	CP029226.1/1035483-1051477	GCA_003111885.1	Klebsiella pneumoniae	Enterobacteriaceae	fis		1			tacggcatgaactgatac
PICI	Kpn3267.16.fis	CP029220.1/2420489-2404495	GCA_003112125.1	Klebsiella pneumoniae	Enterobacteriaceae	fis		1			tacggcatgaactgatac
PICI	Kpn3269.16.fis	BFCP01000061.1/24154-8160	GCA_003114995.1	Klebsiella pneumoniae	Enterobacteriaceae	fis		1			tacggcatgaactgatac
PICI	Kpn3270.16.fis	BFCQ01000004.1/6383-22377	GCA_003115015.1	Klebsiella pneumoniae	Enterobacteriaceae	fis		1			tacggcatgaactgatac
PICI	Kpn3271.16.fis	BFCR01000072.1/6423-22417	GCA_003115035.1	Klebsiella pneumoniae	Enterobacteriaceae	fis		1			tacggcatgaactgatac
PICI	Kpn329.16.fis	KK737674.1/420025-404031	GCA_000694755.1	Klebsiella pneumoniae	Enterobacteriaceae	fis		1			tacggcatgaactgatac
PICI	Kpn331.16.fis	KK737696.1/4209299-4193305	GCA_000694795.1	Klebsiella pneumoniae	Enterobacteriaceae	fis		1			tacggcatgaactgatac
PICI	Kpn3325.16.fis	BGMA01000025.1/58813-42819	GCA_003176475.1	Klebsiella pneumoniae	Enterobacteriaceae	fis		1			tacggcatgaactgatac
PICI	Kpn333.16.fis	KK737711.1/3972505-3956511	GCA_000694835.1	Klebsiella pneumoniae	Enterobacteriaceae	fis		1			tacggcatgaactgatac
PICI	Kpn3335.16.fis	QHMJ01000001.1/833613-817619	GCA_003186645.1	Klebsiella pneumoniae	Enterobacteriaceae	fis		1			tacggcatgaactgatac
PICI	Kpn3336.16.fis	QHML01000003.1/282303-266309	GCA_003186705.1	Klebsiella pneumoniae	Enterobacteriaceae	fis		1			tacggcatgaactgatac
PICI	Kpn334.16.fis	KK737720.1/214652-198658	GCA_000694855.1	Klebsiella pneumoniae	Enterobacteriaceae	fis		1			tacggcatgaactgatac
PICI	Kpn336.16.fis	KK737742.1/3792679-3776685	GCA_000694895.1	Klebsiella pneumoniae	Enterobacteriaceae	fis		1			tacggcatgaactgatac
PICI	Kpn337.16.fis	KK737755.1/811834-795840	GCA_000694915.1	Klebsiella pneumoniae	Enterobacteriaceae	fis		1			tacggcatgaactgatac
PICI	Kpn3376.16.fis	QIWK01000002.1/240685-224691	GCA_003195835.1	Klebsiella pneumoniae	Enterobacteriaceae	fis		1			tacggcatgaactgatac
PICI	Kpn3377.16.fis	QIWP01000002.1/307430-291436	GCA_003195855.1	Klebsiella pneumoniae	Enterobacteriaceae	fis		1			tacggcatgaactgatac
PICI	Kpn3378.16.fis	QIWR01000001.1/706274-690281	GCA_003195875.1	Klebsiella pneumoniae	Enterobacteriaceae	fis		1			tacggcatgaactgatac
PICI	Kpn3379.16.fis	QIWL01000005.1/213666-197672	GCA_003195895.1	Klebsiella pneumoniae	Enterobacteriaceae	fis		1			tacggcatgaactgatac
PICI	Kpn3380.16.fis	QIWS01000007.1/6662-22656	GCA_003195915.1	Klebsiella pneumoniae	Enterobacteriaceae	fis		1			tacggcatgaactgatac
PICI	Kpn3387.16.fis	QIUZ01000001.1/705815-689822	GCA_003196615.1	Klebsiella pneumoniae	Enterobacteriaceae	fis		1			tacggcatgaactgatac
PICI	Kpn339.16.fis	AYOV01000002.1/6361-22355	GCA_000695285.2	Klebsiella pneumoniae	Enterobacteriaceae	fis		1			tacggcatgaactgatac
PICI	Kpn3390.16.fis	QIVG01000001.1/706267-690274	GCA_003196715.1	Klebsiella pneumoniae	Enterobacteriaceae	fis		1			tacggcatgaactgatac
PICI	Kpn340.16.fis	AYOW01000001.1/538593-522599	GCA_000695305.2	Klebsiella pneumoniae	Enterobacteriaceae	fis		1			tacggcatgaactgatac
PICI	Kpn3407.16.fis	QKNM01000001.1/462391-478385	GCA_003225835.1	Klebsiella pneumoniae	Enterobacteriaceae	fis		1			tacggcatgaactgatac
PICI	Kpn3453.16.fis	BGOA01000045.1/6493-22487	GCA_003227895.1	Klebsiella pneumoniae	Enterobacteriaceae	fis		1			tacggcatgaactgatac
PICI	Kpn3456.16.fis	MDTK01000039.1/6662-22656	GCA_003244935.1	Klebsiella pneumoniae	Enterobacteriaceae	fis		1			tacggcatgaactgatac
PICI	Kpn3457.16.fis	MDTL01000023.1/6468-22462	GCA_003244945.1	Klebsiella pneumoniae	Enterobacteriaceae	fis		1			tacggcatgaactgatac
PICI	Kpn3458.16.fis	MDTM01000027.1/6662-22656	GCA_003244955.1	Klebsiella pneumoniae	Enterobacteriaceae	fis		1			tacggcatgaactgatac
PICI	Kpn3459.16.fis	NEKU01000037.1/6662-22656	GCA_003244975.1	Klebsiella pneumoniae	Enterobacteriaceae	fis		1			tacggcatgaactgatac
PICI	Kpn3460.16.fis	NEKV01000016.1/6692-22686	GCA_003245015.1	Klebsiella pneumoniae	Enterobacteriaceae	fis		1			tacggcatgaactgatac
PICI	Kpn3461.16.fis	NEKW01000048.1/6662-22656	GCA_003245025.1	Klebsiella pneumoniae	Enterobacteriaceae	fis		1			tacggcatgaactgatac
PICI	Kpn3462.16.fis	NELD01000036.1/6617-22611	GCA_003245035.1	Klebsiella pneumoniae	Enterobacteriaceae	fis		1			tacggcatgaactgatac
PICI	Kpn3463.16.fis	NELE01000023.1/6662-22656	GCA_003245045.1	Klebsiella pneumoniae	Enterobacteriaceae	fis		1			tacggcatgaactgatac
PICI	Kpn3464.16.fis	NELG01000033.1/6662-22656	GCA_003245095.1	Klebsiella pneumoniae	Enterobacteriaceae	fis		1			tacggcatgaactgatac
PICI	Kpn3465.16.fis	NELH01000011.1/6662-22656	GCA_003245105.1	Klebsiella pneumoniae	Enterobacteriaceae	fis		1			tacggcatgaactgatac
PICI	Kpn3466.16.fis	NELI01000018.1/94616-78622	GCA_003245125.1	Klebsiella pneumoniae	Enterobacteriaceae	fis		1			tacggcatgaactgatac
PICI	Kpn3467.16.fis	NELK01000041.1/6662-22656	GCA_003245135.1	Klebsiella pneumoniae	Enterobacteriaceae	fis		1			tacggcatgaactgatac
PICI	Kpn3468.16.fis	NELL01000028.1/6662-22656	GCA_003245175.1	Klebsiella pneumoniae	Enterobacteriaceae	fis		1			tacggcatgaactgatac
PICI	Kpn3469.16.fis	NEKT01000035.1/6662-22656	GCA_003245185.1	Klebsiella pneumoniae	Enterobacteriaceae	fis		1			tacggcatgaactgatac
PICI	Kpn347.16.fis	KL407321.1/1661556-1645562	GCA_000706605.1	Klebsiella pneumoniae	Enterobacteriaceae	fis		1			tacggcatgaactgatac
PICI	Kpn3470.16.fis	NEKX01000042.1/6662-22656	GCA_003245195.1	Klebsiella pneumoniae	Enterobacteriaceae	fis		1			tacggcatgaactgatac
PICI	Kpn3471.16.fis	NEKY01000042.1/6662-22656	GCA_003245205.1	Klebsiella pneumoniae	Enterobacteriaceae	fis		1			tacggcatgaactgatac
PICI	Kpn3472.16.fis	NEKZ01000020.1/6496-22490	GCA_003245255.1	Klebsiella pneumoniae	Enterobacteriaceae	fis		1			tacggcatgaactgatac
PICI	Kpn3473.16.fis	NELC01000037.1/6617-22611	GCA_003245275.1	Klebsiella pneumoniae	Enterobacteriaceae	fis		1			tacggcatgaactgatac
PICI	Kpn3474.16.fis	NELF01000031.1/6662-22656	GCA_003245295.1	Klebsiella pneumoniae	Enterobacteriaceae	fis		1			tacggcatgaactgatac
PICI	Kpn3475.16.fis	NELA01000039.1/6662-22656	GCA_003245305.1	Klebsiella pneumoniae	Enterobacteriaceae	fis		1			tacggcatgaactgatac
PICI	Kpn3476.16.fis	NELB01000036.1/6662-22656	GCA_003245315.1	Klebsiella pneumoniae	Enterobacteriaceae	fis		1			tacggcatgaactgatac
PICI	Kpn3477.16.fis	NELJ01000038.1/6692-22686	GCA_003245355.1	Klebsiella pneumoniae	Enterobacteriaceae	fis		1			tacggcatgaactgatac
PICI	Kpn3482.16.fis	QJNO01000005.1/196775-180781	GCA_003261655.1	Klebsiella pneumoniae	Enterobacteriaceae	fis		1			tacggcatgaactgatac
PICI	Kpn3483.16.fis	QJNN01000009.1/6366-22360	GCA_003261695.1	Klebsiella pneumoniae	Enterobacteriaceae	fis		1			tacggcatgaactgatac
PICI	Kpn3484.16.fis	QJNM01000009.1/6366-22360	GCA_003261705.1	Klebsiella pneumoniae	Enterobacteriaceae	fis		1			tacggcatgaactgatac
PICI	Kpn3485.16.fis	QJNL01000032.1/59753-43759	GCA_003261715.1	Klebsiella pneumoniae	Enterobacteriaceae	fis		1			tacggcatgaactgatac
PICI	Kpn3486.16.fis	QJNK01000009.1/6366-22360	GCA_003261745.1	Klebsiella pneumoniae	Enterobacteriaceae	fis		1			tacggcatgaactgatac
PICI	Kpn3488.16.fis	QJNH01000008.1/6366-22360	GCA_003261785.1	Klebsiella pneumoniae	Enterobacteriaceae	fis		1			tacggcatgaactgatac
PICI	Kpn349.16.fis	JMMY01000001.1/702130-686135	GCA_000709165.1	Klebsiella pneumoniae	Enterobacteriaceae	fis		1			tacggcatgaactgatac
PICI	Kpn3491.16.fis	QJND01000009.1/196774-180780	GCA_003261855.1	Klebsiella pneumoniae	Enterobacteriaceae	fis		1			tacggcatgaactgatac
PICI	Kpn3492.16.fis	QJNC01000005.1/6366-22360	GCA_003261865.1	Klebsiella pneumoniae	Enterobacteriaceae	fis		1			tacggcatgaactgatac
PICI	Kpn3493.16.fis	QJNB01000008.1/6366-22360	GCA_003261875.1	Klebsiella pneumoniae	Enterobacteriaceae	fis		1			tacggcatgaactgatac
PICI	Kpn3494.16.fis	QJMZ01000006.1/6366-22360	GCA_003261895.1	Klebsiella pneumoniae	Enterobacteriaceae	fis		1			tacggcatgaactgatac
PICI	Kpn3495.16.fis	QJMX01000008.1/196779-180785	GCA_003261935.1	Klebsiella pneumoniae	Enterobacteriaceae	fis		1			tacggcatgaactgatac
PICI	Kpn3496.16.fis	CP033396.1/469149-485143	GCA_003261955.2	Klebsiella pneumoniae	Enterobacteriaceae	fis		1			tacggcatgaactgatac
PICI	Kpn3498.16.fis	QJMT01000004.1/6366-22360	GCA_003261975.1	Klebsiella pneumoniae	Enterobacteriaceae	fis		1			tacggcatgaactgatac
PICI	Kpn35.16.fis	CAJM02000099.1/163464-147470	GCA_000309505.2	Klebsiella pneumoniae	Enterobacteriaceae	fis		1			tacggcatgaactgatac
PICI	Kpn350.16.fis	JMSW01000001.1/3051412-3035418	GCA_000709185.1	Klebsiella pneumoniae	Enterobacteriaceae	fis		1			tacggcatgaactgatac
PICI	Kpn3500.16.fis	QJMR01000007.1/213589-197595	GCA_003262035.1	Klebsiella pneumoniae	Enterobacteriaceae	fis		1			tacggcatgaactgatac
PICI	Kpn3502.16.fis	QJMQ01000007.1/6366-22360	GCA_003262055.1	Klebsiella pneumoniae	Enterobacteriaceae	fis		1			tacggcatgaactgatac
PICI	Kpn3503.16.fis	QJMN01000005.1/6366-22360	GCA_003262095.1	Klebsiella pneumoniae	Enterobacteriaceae	fis		1			tacggcatgaactgatac
PICI	Kpn3504.16.fis	QJML01000005.1/6366-22360	GCA_003262105.1	Klebsiella pneumoniae	Enterobacteriaceae	fis		1			tacggcatgaactgatac
PICI	Kpn3505.16.fis	QJMK01000008.1/6366-22360	GCA_003262135.1	Klebsiella pneumoniae	Enterobacteriaceae	fis		1			tacggcatgaactgatac
PICI	Kpn3506.16.fis	QJMJ01000008.1/6366-22360	GCA_003262145.1	Klebsiella pneumoniae	Enterobacteriaceae	fis		1			tacggcatgaactgatac
PICI	Kpn3509.16.fis	QJMG01000005.1/196779-180785	GCA_003262205.1	Klebsiella pneumoniae	Enterobacteriaceae	fis		1			tacggcatgaactgatac
PICI	Kpn351.16.fis	JMSX01000001.1/2552092-2536099	GCA_000709205.1	Klebsiella pneumoniae	Enterobacteriaceae	fis		1			tacggcatgaactgatac
PICI	Kpn3510.16.fis	QJMF01000004.1/213589-197595	GCA_003262215.1	Klebsiella pneumoniae	Enterobacteriaceae	fis		1			tacggcatgaactgatac
PICI	Kpn3511.16.fis	QJMC01000008.1/196779-180785	GCA_003262255.1	Klebsiella pneumoniae	Enterobacteriaceae	fis		1			tacggcatgaactgatac
PICI	Kpn3513.16.fis	QJMB01000005.1/6366-22360	GCA_003262275.1	Klebsiella pneumoniae	Enterobacteriaceae	fis		1			tacggcatgaactgatac
PICI	Kpn3514.16.fis	QJMA01000007.1/213589-197595	GCA_003262285.1	Klebsiella pneumoniae	Enterobacteriaceae	fis		1			tacggcatgaactgatac
PICI	Kpn3515.16.fis	QJLV01000008.1/196775-180781	GCA_003262335.1	Klebsiella pneumoniae	Enterobacteriaceae	fis		1			tacggcatgaactgatac
PICI	Kpn3516.16.fis	QJLU01000008.1/196779-180785	GCA_003262345.1	Klebsiella pneumoniae	Enterobacteriaceae	fis		1			tacggcatgaactgatac
PICI	Kpn3517.16.fis	QJLT01000006.1/196779-180785	GCA_003262365.1	Klebsiella pneumoniae	Enterobacteriaceae	fis		1			tacggcatgaactgatac
PICI	Kpn3519.16.fis	QJLR01000008.1/196780-180786	GCA_003262415.1	Klebsiella pneumoniae	Enterobacteriaceae	fis		1			tacggcatgaactgatac
PICI	Kpn352.16.fis	JMSY01000001.1/2828950-2812956	GCA_000709225.1	Klebsiella pneumoniae	Enterobacteriaceae	fis		1			tacggcatgaactgatac
PICI	Kpn3520.16.fis	QJLQ01000005.1/196779-180785	GCA_003262425.1	Klebsiella pneumoniae	Enterobacteriaceae	fis		1			tacggcatgaactgatac
PICI	Kpn3521.16.fis	QJLN01000005.1/196775-180781	GCA_003262445.1	Klebsiella pneumoniae	Enterobacteriaceae	fis		1			tacggcatgaactgatac
PICI	Kpn3522.16.fis	QJLM01000003.1/6366-22360	GCA_003262475.1	Klebsiella pneumoniae	Enterobacteriaceae	fis		1			tacggcatgaactgatac
PICI	Kpn3523.16.fis	QJLK01000005.1/196779-180785	GCA_003262485.1	Klebsiella pneumoniae	Enterobacteriaceae	fis		1			tacggcatgaactgatac
PICI	Kpn3524.16.fis	QJLI01000008.1/196775-180781	GCA_003262505.1	Klebsiella pneumoniae	Enterobacteriaceae	fis		1			tacggcatgaactgatac
PICI	Kpn3525.16.fis	QJLG01000008.1/196775-180781	GCA_003262535.1	Klebsiella pneumoniae	Enterobacteriaceae	fis		1			tacggcatgaactgatac
PICI	Kpn3526.16.fis	QJLF01000008.1/6366-22360	GCA_003262545.1	Klebsiella pneumoniae	Enterobacteriaceae	fis		1			tacggcatgaactgatac
PICI	Kpn3527.16.fis	QJLE01000005.1/196775-180781	GCA_003262575.1	Klebsiella pneumoniae	Enterobacteriaceae	fis		1			tacggcatgaactgatac
PICI	Kpn3528.16.fis	QJLB01000008.1/6366-22360	GCA_003262585.1	Klebsiella pneumoniae	Enterobacteriaceae	fis		1			tacggcatgaactgatac
PICI	Kpn3529.16.fis	QJKV01000009.1/196775-180781	GCA_003262615.1	Klebsiella pneumoniae	Enterobacteriaceae	fis		1			tacggcatgaactgatac
PICI	Kpn353.16.fis	JNBM01000007.1/1261939-1245946	GCA_000709245.1	Klebsiella pneumoniae	Enterobacteriaceae	fis		1			tacggcatgaactgatac
PICI	Kpn3530.16.fis	QJKU01000009.1/6366-22360	GCA_003262625.1	Klebsiella pneumoniae	Enterobacteriaceae	fis		1			tacggcatgaactgatac
PICI	Kpn3531.16.fis	QJKR01000008.1/6366-22360	GCA_003262655.1	Klebsiella pneumoniae	Enterobacteriaceae	fis		1			tacggcatgaactgatac
PICI	Kpn3533.16.fis	QJKN01000008.1/6366-22360	GCA_003262705.1	Klebsiella pneumoniae	Enterobacteriaceae	fis		1			tacggcatgaactgatac
PICI	Kpn3534.16.fis	QJNP01000005.1/6366-22360	GCA_003262725.1	Klebsiella pneumoniae	Enterobacteriaceae	fis		1			tacggcatgaactgatac
PICI	Kpn3535.16.fis	QJNJ01000004.1/196779-180785	GCA_003262755.1	Klebsiella pneumoniae	Enterobacteriaceae	fis		1			tacggcatgaactgatac
PICI	Kpn3536.16.fis	QJNG01000005.1/196779-180785	GCA_003262765.1	Klebsiella pneumoniae	Enterobacteriaceae	fis		1			tacggcatgaactgatac
PICI	Kpn3537.16.fis	QJNA01000005.1/6366-22360	GCA_003262795.1	Klebsiella pneumoniae	Enterobacteriaceae	fis		1			tacggcatgaactgatac
PICI	Kpn3538.16.fis	QJMY01000006.1/6366-22360	GCA_003262805.1	Klebsiella pneumoniae	Enterobacteriaceae	fis		1			tacggcatgaactgatac
PICI	Kpn3540.16.fis	QJMP01000001.1/6366-22360	GCA_003262845.1	Klebsiella pneumoniae	Enterobacteriaceae	fis		1			tacggcatgaactgatac
PICI	Kpn3541.16.fis	QJMM01000008.1/196779-180785	GCA_003262875.1	Klebsiella pneumoniae	Enterobacteriaceae	fis		1			tacggcatgaactgatac
PICI	Kpn3542.16.fis	QJMD01000005.1/6366-22360	GCA_003262885.1	Klebsiella pneumoniae	Enterobacteriaceae	fis		1			tacggcatgaactgatac
PICI	Kpn3543.16.fis	QJLZ01000004.1/6366-22360	GCA_003262905.1	Klebsiella pneumoniae	Enterobacteriaceae	fis		1			tacggcatgaactgatac
PICI	Kpn3544.16.fis	QJLY01000008.1/6366-22360	GCA_003262915.1	Klebsiella pneumoniae	Enterobacteriaceae	fis		1			tacggcatgaactgatac
PICI	Kpn3545.16.fis	QJLX01000015.1/6279-22273	GCA_003262955.1	Klebsiella pneumoniae	Enterobacteriaceae	fis		1			tacggcatgaactgatac
PICI	Kpn3546.16.fis	QJLP01000008.1/6366-22360	GCA_003262965.1	Klebsiella pneumoniae	Enterobacteriaceae	fis		1			tacggcatgaactgatac
PICI	Kpn3547.16.fis	QJLW01000008.1/6366-22360	GCA_003262975.1	Klebsiella pneumoniae	Enterobacteriaceae	fis		1			tacggcatgaactgatac
PICI	Kpn3548.16.fis	QJLO01000008.1/6366-22360	GCA_003262995.1	Klebsiella pneumoniae	Enterobacteriaceae	fis		1			tacggcatgaactgatac
PICI	Kpn3549.16.fis	QJLJ01000006.1/6366-22360	GCA_003263035.1	Klebsiella pneumoniae	Enterobacteriaceae	fis		1			tacggcatgaactgatac
PICI	Kpn3550.16.fis	QJLL01000005.1/196779-180785	GCA_003263045.1	Klebsiella pneumoniae	Enterobacteriaceae	fis		1			tacggcatgaactgatac
PICI	Kpn3551.16.fis	QJLH01000005.1/196774-180780	GCA_003263055.1	Klebsiella pneumoniae	Enterobacteriaceae	fis		1			tacggcatgaactgatac
PICI	Kpn3552.16.fis	QJLD01000008.1/6366-22360	GCA_003263065.1	Klebsiella pneumoniae	Enterobacteriaceae	fis		1			tacggcatgaactgatac
PICI	Kpn3553.16.fis	QJLC01000008.1/6366-22360	GCA_003263115.1	Klebsiella pneumoniae	Enterobacteriaceae	fis		1			tacggcatgaactgatac
PICI	Kpn3554.16.fis	QJLA01000006.1/196774-180780	GCA_003263125.1	Klebsiella pneumoniae	Enterobacteriaceae	fis		1			tacggcatgaactgatac
PICI	Kpn3555.16.fis	QJKY01000009.1/6366-22360	GCA_003263135.1	Klebsiella pneumoniae	Enterobacteriaceae	fis		1			tacggcatgaactgatac
PICI	Kpn3556.16.fis	QJKZ01000008.1/6366-22360	GCA_003263145.1	Klebsiella pneumoniae	Enterobacteriaceae	fis		1			tacggcatgaactgatac
PICI	Kpn3557.16.fis	QJKW01000008.1/196781-180787	GCA_003263195.1	Klebsiella pneumoniae	Enterobacteriaceae	fis		1			tacggcatgaactgatac
PICI	Kpn3558.16.fis	QJKX01000009.1/6366-22360	GCA_003263205.1	Klebsiella pneumoniae	Enterobacteriaceae	fis		1			tacggcatgaactgatac
PICI	Kpn3559.16.fis	QJKT01000009.1/6366-22360	GCA_003263215.1	Klebsiella pneumoniae	Enterobacteriaceae	fis		1			tacggcatgaactgatac
PICI	Kpn3560.16.fis	QJKS01000010.1/6366-22360	GCA_003263225.1	Klebsiella pneumoniae	Enterobacteriaceae	fis		1			tacggcatgaactgatac
PICI	Kpn3561.16.fis	QJKO01000029.1/70027-54033	GCA_003263275.1	Klebsiella pneumoniae	Enterobacteriaceae	fis		1			tacggcatgaactgatac
PICI	Kpn3566.16.fis	CP030341.1/756726-772720	GCA_003288375.1	Klebsiella pneumoniae	Enterobacteriaceae	fis		1			tacggcatgaactgatac
PICI	Kpn3570.16.fis	QMKA01000008.1/6356-22350	GCA_003312125.1	Klebsiella pneumoniae	Enterobacteriaceae	fis		1			tacggcatgaactgatac
PICI	Kpn3571.16.fis	QMKB01000047.1/25359-9365	GCA_003312135.1	Klebsiella pneumoniae	Enterobacteriaceae	fis		1			tacggcatgaactgatac
PICI	Kpn3581.16.fis	QOHS01000001.1/779585-763591	GCA_003321135.1	Klebsiella pneumoniae	Enterobacteriaceae	fis		1			tacggcatgaactgatac
PICI	Kpn3582.16.fis	QOHV01000001.1/6662-22656	GCA_003321155.1	Klebsiella pneumoniae	Enterobacteriaceae	fis		1			tacggcatgaactgatac
PICI	Kpn3583.16.fis	QOHU01000001.1/425135-409141	GCA_003321195.1	Klebsiella pneumoniae	Enterobacteriaceae	fis		1			tacggcatgaactgatac
PICI	Kpn3584.16.fis	QOHW01000001.1/6820-22814	GCA_003321215.1	Klebsiella pneumoniae	Enterobacteriaceae	fis		1			tacggcatgaactgatac
PICI	Kpn3585.16.fis	PYBC01000021.1/6662-22656	GCA_003323855.1	Klebsiella pneumoniae	Enterobacteriaceae	fis		1			tacggcatgaactgatac
PICI	Kpn3586.16.fis	PYAZ01000020.1/6662-22656	GCA_003323865.1	Klebsiella pneumoniae	Enterobacteriaceae	fis		1			tacggcatgaactgatac
PICI	Kpn3587.16.fis	PYBF01000022.1/6662-22656	GCA_003323895.1	Klebsiella pneumoniae	Enterobacteriaceae	fis		1			tacggcatgaactgatac
PICI	Kpn3588.16.fis	PYBA01000020.1/6639-22633	GCA_003323905.1	Klebsiella pneumoniae	Enterobacteriaceae	fis		1			tacggcatgaactgatac
PICI	Kpn3589.16.fis	PYAY01000016.1/6662-22656	GCA_003323935.1	Klebsiella pneumoniae	Enterobacteriaceae	fis		1			tacggcatgaactgatac
PICI	Kpn359.16.fis	CP008797.1/1015277-1031271	GCA_000714675.1	Klebsiella pneumoniae	Enterobacteriaceae	fis		1			tacggcatgaactgatac
PICI	Kpn3590.16.fis	PYBD01000019.1/6662-22656	GCA_003323955.1	Klebsiella pneumoniae	Enterobacteriaceae	fis		1			tacggcatgaactgatac
PICI	Kpn3591.16.fis	PYBB01000019.1/6692-22686	GCA_003323965.1	Klebsiella pneumoniae	Enterobacteriaceae	fis		1			tacggcatgaactgatac
PICI	Kpn3592.16.fis	PYBE01000022.1/6692-22686	GCA_003323985.1	Klebsiella pneumoniae	Enterobacteriaceae	fis		1			tacggcatgaactgatac
PICI	Kpn3593.16.fis	QMGN01000002.1/3488392-3472398	GCA_003324315.1	Klebsiella pneumoniae	Enterobacteriaceae	fis		1			tacggcatgaactgatac
PICI	Kpn3595.16.fis	QOUA01000001.1/462563-446569	GCA_003326285.1	Klebsiella pneumoniae	Enterobacteriaceae	fis		1			tacggcatgaactgatac
PICI	Kpn3596.16.fis	QOTX01000010.1/211942-195948	GCA_003326295.1	Klebsiella pneumoniae	Enterobacteriaceae	fis		1			tacggcatgaactgatac
PICI	Kpn3597.16.fis	QOTY01000001.1/779585-763591	GCA_003326305.1	Klebsiella pneumoniae	Enterobacteriaceae	fis		1			tacggcatgaactgatac
PICI	Kpn3598.16.fis	QOUB01000001.1/779584-763590	GCA_003326315.1	Klebsiella pneumoniae	Enterobacteriaceae	fis		1			tacggcatgaactgatac
PICI	Kpn3599.16.fis	QOTZ01000001.1/779585-763591	GCA_003326365.1	Klebsiella pneumoniae	Enterobacteriaceae	fis		1			tacggcatgaactgatac
PICI	Kpn36.16.fis	CANS01000017.1/79725-63731	GCA_000313365.1	Klebsiella pneumoniae	Enterobacteriaceae	fis		1			tacggcatgaactgatac
PICI	Kpn360.16.fis	CP008831.1/4810968-4794974	GCA_000717515.1	Klebsiella pneumoniae	Enterobacteriaceae	fis		1			tacggcatgaactgatac
PICI	Kpn3600.16.fis	QOUD01000001.1/832998-817004	GCA_003326375.1	Klebsiella pneumoniae	Enterobacteriaceae	fis		1			tacggcatgaactgatac
PICI	Kpn3603.16.fis	JNGV01000007.1/6366-22360	GCA_003332095.1	Klebsiella pneumoniae	Enterobacteriaceae	fis		1			tacggcatgaactgatac
PICI	Kpn361.16.fis	JNHB01000009.1/6366-22360	GCA_000722485.1	Klebsiella pneumoniae	Enterobacteriaceae	fis		1			tacggcatgaactgatac
PICI	Kpn3631.16.fis	QRAC01000016.1/7277-23271	GCA_003353255.1	Klebsiella pneumoniae	Enterobacteriaceae	fis		1			tacggcatgaactgatac
PICI	Kpn3632.16.fis	QRAE01000119.1/6789-22783	GCA_003353295.1	Klebsiella pneumoniae	Enterobacteriaceae	fis		1			tacggcatgaactgatac
PICI	Kpn3633.16.fis	QRAD01000052.1/6462-22456	GCA_003353335.1	Klebsiella pneumoniae	Enterobacteriaceae	fis		1			tacggcatgaactgatac
PICI	Kpn3635.16.fis	QRAG01000040.1/7278-23272	GCA_003353375.1	Klebsiella pneumoniae	Enterobacteriaceae	fis		1			tacggcatgaactgatac
PICI	Kpn3636.16.fis	QRAH01000020.1/276345-260351	GCA_003353395.1	Klebsiella pneumoniae	Enterobacteriaceae	fis		1			tacggcatgaactgatac
PICI	Kpn3637.16.fis	QRCD01000010.1/6573-22567	GCA_003363315.1	Klebsiella pneumoniae	Enterobacteriaceae	fis		1			tacggcatgaactgatac
PICI	Kpn3638.16.fis	QRCE01000011.1/6603-22597	GCA_003363345.1	Klebsiella pneumoniae	Enterobacteriaceae	fis		1			tacggcatgaactgatac
PICI	Kpn3639.16.fis	QRCF01000009.1/176155-160161	GCA_003363395.1	Klebsiella pneumoniae	Enterobacteriaceae	fis		1			tacggcatgaactgatac
PICI	Kpn3640.16.fis	QRCG01000008.1/6569-22563	GCA_003363415.1	Klebsiella pneumoniae	Enterobacteriaceae	fis		1			tacggcatgaactgatac
PICI	Kpn3641.16.fis	QRCH01000009.1/6584-22578	GCA_003363445.1	Klebsiella pneumoniae	Enterobacteriaceae	fis		1			tacggcatgaactgatac
PICI	Kpn3646.16.fis	QTKN01000003.1/276308-260314	GCA_003363565.1	Klebsiella pneumoniae	Enterobacteriaceae	fis		1			tacggcatgaactgatac
PICI	Kpn365.16.fis	JPGT01000006.1/142159-126165	GCA_000738865.1	Klebsiella pneumoniae	Enterobacteriaceae	fis		1			tacggcatgaactgatac
PICI	Kpn3651.16.fis	QTKS01000004.1/276308-260314	GCA_003363665.1	Klebsiella pneumoniae	Enterobacteriaceae	fis		1			tacggcatgaactgatac
PICI	Kpn3653.16.fis	CP026130.1/468689-484683	GCA_003367555.1	Klebsiella pneumoniae	Enterobacteriaceae	fis		1			tacggcatgaactgatac
PICI	Kpn366.16.fis	JPGS01000005.1/142137-126143	GCA_000738875.1	Klebsiella pneumoniae	Enterobacteriaceae	fis		1			tacggcatgaactgatac
PICI	Kpn3667.16.fis	QDDY01000009.1/6639-22633	GCA_003402175.1	Klebsiella pneumoniae	Enterobacteriaceae	fis		1			tacggcatgaactgatac
PICI	Kpn3668.16.fis	BFCA01000001.1/2757243-2741249	GCA_003402495.1	Klebsiella pneumoniae	Enterobacteriaceae	fis		1			tacggcatgaactgatac
PICI	Kpn3669.16.fis	QURI01000001.1/2864222-2880216	GCA_003402995.1	Klebsiella pneumoniae	Enterobacteriaceae	fis		1		region TIGER only	tacggcatga
PICI	Kpn3671.16.fis	QUWO01000001.1/456542-440548	GCA_003403215.1	Klebsiella pneumoniae	Enterobacteriaceae	fis		1			tacggcatgaactgatac
PICI	Kpn3683.16.fis	CP029689.1/1746393-1730400	GCA_003429545.1	Klebsiella pneumoniae	Enterobacteriaceae	fis		1		region TIGER only	tacggcatga
PICI	Kpn3684.16.fis	QWDG01000081.1/6267-22261	GCA_003432105.1	Klebsiella pneumoniae	Enterobacteriaceae	fis		1			tacggcatgaactgatac
PICI	Kpn3712.16.fis	KZ984062.1/213716-197722	GCA_003569825.1	Klebsiella pneumoniae	Enterobacteriaceae	fis		1			tacggcatgaactgatac
PICI	Kpn3724.16.fis	CP032207.1/1473118-1457124	GCA_003571705.1	Klebsiella pneumoniae	Enterobacteriaceae	fis		1			tacggcatgaactgatac
PICI	Kpn3734.16.fis	PVNV01000009.1/203752-187758	GCA_003574335.1	Klebsiella pneumoniae	Enterobacteriaceae	fis		1			tacggcatgaactgatac
PICI	Kpn3735.16.fis	QXGQ01000138.1/273356-257362	GCA_003576025.1	Klebsiella pneumoniae	Enterobacteriaceae	fis		1			tacggcatgaactgatac
PICI	Kpn3738.16.fis	QWWA01000008.1/6492-22486	GCA_003583155.1	Klebsiella pneumoniae	Enterobacteriaceae	fis		1			tacggcatgaactgatac
PICI	Kpn3741.16.fis	QWWF01000010.1/6492-22486	GCA_003583235.1	Klebsiella pneumoniae	Enterobacteriaceae	fis		1			tacggcatgaactgatac
PICI	Kpn3744.16.fis	QYCO01000004.1/6506-22500	GCA_003586155.1	Klebsiella pneumoniae	Enterobacteriaceae	fis		1			tacggcatgaactgatac
PICI	Kpn3753.16.fis	CP022916.1/462624-478618	GCA_003597695.1	Klebsiella pneumoniae	Enterobacteriaceae	fis		1			tacggcatgaactgatac
PICI	Kpn3754.16.fis	CP022922.1/462624-478618	GCA_003597715.1	Klebsiella pneumoniae	Enterobacteriaceae	fis		1			tacggcatgaactgatac
PICI	Kpn3755.16.fis	CP022919.1/462623-478617	GCA_003597735.1	Klebsiella pneumoniae	Enterobacteriaceae	fis		1			tacggcatgaactgatac
PICI	Kpn3756.16.fis	CP022924.1/462610-478604	GCA_003597755.1	Klebsiella pneumoniae	Enterobacteriaceae	fis		1			tacggcatgaactgatac
PICI	Kpn3761.16.fis	RCGE01000029.1/6450-22444	GCA_003664705.1	Klebsiella pneumoniae	Enterobacteriaceae	fis		1			tacggcatgaactgatac
PICI	Kpn3762.16.fis	RCGF01000009.1/692948-676954	GCA_003664715.1	Klebsiella pneumoniae	Enterobacteriaceae	fis		1			tacggcatgaactgatac
PICI	Kpn3774.16.fis	NXED01000008.1/213696-197702	GCA_003666705.1	Klebsiella pneumoniae	Enterobacteriaceae	fis		1			tacggcatgaactgatac
PICI	Kpn3776.16.fis	NXEB01000008.1/213696-197702	GCA_003666735.1	Klebsiella pneumoniae	Enterobacteriaceae	fis		1			tacggcatgaactgatac
PICI	Kpn3777.16.fis	NXDZ01000005.1/213708-197714	GCA_003666765.1	Klebsiella pneumoniae	Enterobacteriaceae	fis		1			tacggcatgaactgatac
PICI	Kpn3778.16.fis	NXDY01000006.1/6483-22477	GCA_003666785.1	Klebsiella pneumoniae	Enterobacteriaceae	fis		1			tacggcatgaactgatac
PICI	Kpn3779.16.fis	NXDX01000009.1/213696-197702	GCA_003666795.1	Klebsiella pneumoniae	Enterobacteriaceae	fis		1			tacggcatgaactgatac
PICI	Kpn378.16.fis	CP009771.1/5058071-5042077	GCA_000775375.1	Klebsiella pneumoniae	Enterobacteriaceae	fis		1			tacggcatgaactgatac
PICI	Kpn3780.16.fis	NXEA01000007.1/6471-22465	GCA_003666825.1	Klebsiella pneumoniae	Enterobacteriaceae	fis		1			tacggcatgaactgatac
PICI	Kpn3781.16.fis	NXDW01000015.1/143461-127467	GCA_003666835.1	Klebsiella pneumoniae	Enterobacteriaceae	fis		1			tacggcatgaactgatac
PICI	Kpn3782.16.fis	NXEE01000006.1/213708-197714	GCA_003666845.1	Klebsiella pneumoniae	Enterobacteriaceae	fis		1			tacggcatgaactgatac
PICI	Kpn379.16.fis	CP009775.1/5019394-5003400	GCA_000775395.1	Klebsiella pneumoniae	Enterobacteriaceae	fis		1			tacggcatgaactgatac
PICI	Kpn3799.16.fis	CP033405.1/464996-480990	GCA_003711065.1	Klebsiella pneumoniae	Enterobacteriaceae	fis		1			tacggcatgaactgatac
PICI	Kpn3801.16.fis	RHFM01000007.1/6491-22485	GCA_003789125.1	Klebsiella pneumoniae	Enterobacteriaceae	fis		1			tacggcatgaactgatac
PICI	Kpn3832.16.fis	CP034123.1/466281-482275	GCA_003856475.1	Klebsiella pneumoniae	Enterobacteriaceae	fis		1			tacggcatgaactgatac
PICI	Kpn3842.16.fis	RDAP01000001.1/2567636-2551642	GCA_003860885.1	Klebsiella pneumoniae	Enterobacteriaceae	fis		1			tacggcatgaactgatac
PICI	Kpn3846.16.fis	RDAD01000001.1/4950376-4934385	GCA_003860955.1	Klebsiella pneumoniae	Enterobacteriaceae	fis		1			tacggcatgaactgatac
PICI	Kpn3848.16.fis	RCZW01000001.1/2891870-2907864	GCA_003860995.1	Klebsiella pneumoniae	Enterobacteriaceae	fis		1			tacggcatgaactgatac
PICI	Kpn3850.16.fis	RCZV01000001.1/4629389-4645383	GCA_003861035.1	Klebsiella pneumoniae	Enterobacteriaceae	fis		1			tacggcatgaactgatac
PICI	Kpn3854.16.fis	RDAQ01000001.1/2126038-2110044	GCA_003861135.1	Klebsiella pneumoniae	Enterobacteriaceae	fis		1			tacggcatgaactgatac
PICI	Kpn3855.16.fis	RDAM01000001.1/2246158-2230164	GCA_003861165.1	Klebsiella pneumoniae	Enterobacteriaceae	fis		1			tacggcatgaactgatac
PICI	Kpn3856.16.fis	RDAK01000005.1/2737138-2753132	GCA_003861175.1	Klebsiella pneumoniae	Enterobacteriaceae	fis		1			tacggcatgaactgatac
PICI	Kpn3867.16.fis	RDAR01000001.1/982579-966585	GCA_003861435.1	Klebsiella pneumoniae	Enterobacteriaceae	fis		1			tacggcatgaactgatac
PICI	Kpn3870.16.fis	RDAJ01000001.1/4532627-4516634	GCA_003861495.1	Klebsiella pneumoniae	Enterobacteriaceae	fis		1			tacggcatgaactgatac
PICI	Kpn3876.16.fis	CP034249.1/463407-479401	GCA_003931835.1	Klebsiella pneumoniae	Enterobacteriaceae	fis		1			tacggcatgaactgatac
PICI	Kpn389.16.fis	JSZI01000014.1/832625-816631	GCA_000788015.1	Klebsiella pneumoniae	Enterobacteriaceae	fis		1			tacggcatgaactgatac
PICI	Kpn39.16.fis	ANGI02000112.1/6463-22457	GCA_000316245.2	Klebsiella pneumoniae	Enterobacteriaceae	fis		1			tacggcatgaactgatac
PICI	Kpn3910.16.fis	CP034327.1/1871961-1855967	GCA_003940845.1	Klebsiella pneumoniae	Enterobacteriaceae	fis		1			tacggcatgaactgatac
PICI	Kpn392.16.fis	CP010361.1/463908-479902	GCA_000807395.3	Klebsiella pneumoniae	Enterobacteriaceae	fis		1			tacggcatgaactgatac
PICI	Kpn3927.16.fis	RWXX01000154.1/299042-283048	GCA_003954715.1	Klebsiella pneumoniae	Enterobacteriaceae	fis		1			tacggcatgaactgatac
PICI	Kpn3929.16.fis	RWYL01000094.1/449964-433970	GCA_003954825.1	Klebsiella pneumoniae	Enterobacteriaceae	fis		1			tacggcatgaactgatac
PICI	Kpn3949.16.fis	RYXJ01000066.1/282419-266425	GCA_003977085.1	Klebsiella pneumoniae	Enterobacteriaceae	fis		1			tacggcatgaactgatac
PICI	Kpn3950.16.fis	RYXL01000078.1/282093-266099	GCA_003977125.1	Klebsiella pneumoniae	Enterobacteriaceae	fis		1			tacggcatgaactgatac
PICI	Kpn3953.16.fis	RYXS01000074.1/282416-266422	GCA_003977205.1	Klebsiella pneumoniae	Enterobacteriaceae	fis		1			tacggcatgaactgatac
PICI	Kpn3959.16.fis	RZIT01000005.1/6356-22350	GCA_003992585.1	Klebsiella pneumoniae	Enterobacteriaceae	fis		1			tacggcatgaactgatac
PICI	Kpn3960.16.fis	RXFV01000001.1/9598-25592	GCA_004004615.1	Klebsiella pneumoniae	Enterobacteriaceae	fis		1			tacggcatgaactgatac
PICI	Kpn3966.16.fis	RZVH01000017.1/6157-22151	GCA_004005285.1	Klebsiella pneumoniae	Enterobacteriaceae	fis		1			tacggcatgaactgatac
PICI	Kpn3968.16.fis	RZVB01000016.1/117441-101447	GCA_004005355.1	Klebsiella pneumoniae	Enterobacteriaceae	fis		1			tacggcatgaactgatac
PICI	Kpn3970.16.fis	RZUV01000008.1/6495-22489	GCA_004005745.1	Klebsiella pneumoniae	Enterobacteriaceae	fis		1			tacggcatgaactgatac
PICI	Kpn3971.16.fis	DQKM01000011.1/6369-22363	GCA_004005825.1	Klebsiella pneumoniae	Enterobacteriaceae	fis		1			tacggcatgaactgatac
PICI	Kpn3972.16.fis	CP034760.1/462792-478786	GCA_004006035.1	Klebsiella pneumoniae	Enterobacteriaceae	fis		1			tacggcatgaactgatac
PICI	Kpn3974.16.fis	RXHG01000005.1/200191-184197	GCA_004011615.1	Klebsiella pneumoniae	Enterobacteriaceae	fis		1			tacggcatgaactgatac
PICI	Kpn3975.16.fis	RXHF01000011.1/200191-184197	GCA_004011635.1	Klebsiella pneumoniae	Enterobacteriaceae	fis		1			tacggcatgaactgatac
PICI	Kpn3984.16.fis	CP026132.1/467490-483484	GCA_004119955.1	Klebsiella pneumoniae	Enterobacteriaceae	fis		1			tacggcatgaactgatac
PICI	Kpn3985.16.fis	CP026136.1/467493-483487	GCA_004119975.1	Klebsiella pneumoniae	Enterobacteriaceae	fis		1			tacggcatgaactgatac
PICI	Kpn3986.16.fis	CP026140.1/468689-484683	GCA_004119995.1	Klebsiella pneumoniae	Enterobacteriaceae	fis		1			tacggcatgaactgatac
PICI	Kpn3990.16.fis	CP026145.1/467479-483473	GCA_004120075.1	Klebsiella pneumoniae	Enterobacteriaceae	fis		1			tacggcatgaactgatac
PICI	Kpn3991.16.fis	CP026149.1/468270-484264	GCA_004120095.1	Klebsiella pneumoniae	Enterobacteriaceae	fis		1			tacggcatgaactgatac
PICI	Kpn3992.16.fis	CP026155.1/462793-478787	GCA_004120115.1	Klebsiella pneumoniae	Enterobacteriaceae	fis		1			tacggcatgaactgatac
PICI	Kpn4004.16.fis	CP035540.1/462807-478801	GCA_004141975.1	Klebsiella pneumoniae	Enterobacteriaceae	fis		1			tacggcatgaactgatac
PICI	Kpn4016.16.fis	SEKE01000005.1/224325-208331	GCA_004146185.1	Klebsiella pneumoniae	Enterobacteriaceae	fis		1			tacggcatgaactgatac
PICI	Kpn4033.16.fis	SHLW01000034.1/72059-56065	GCA_004284565.1	Klebsiella pneumoniae	Enterobacteriaceae	fis		1			tacggcatgaactgatac
PICI	Kpn4040.16.fis	SHTX01000006.1/284423-268429	GCA_004294685.1	Klebsiella pneumoniae	Enterobacteriaceae	fis		1			tacggcatgaactgatac
PICI	Kpn4041.16.fis	SHTY01000005.1/6420-22414	GCA_004294725.1	Klebsiella pneumoniae	Enterobacteriaceae	fis		1			tacggcatgaactgatac
PICI	Kpn4043.16.fis	SHUC01000010.1/144233-128239	GCA_004294785.1	Klebsiella pneumoniae	Enterobacteriaceae	fis		1			tacggcatgaactgatac
PICI	Kpn407.16.fis	CCFO01000001.1/75150-91144	GCA_000821445.1	Klebsiella pneumoniae	Enterobacteriaceae	fis		1			tacggcatgaactgatac
PICI	Kpn409.16.fis	CCFQ01000007.1/76699-60705	GCA_000821485.1	Klebsiella pneumoniae	Enterobacteriaceae	fis		1			tacggcatgaactgatac
PICI	Kpn410.16.fis	CCFR01000018.1/69095-53101	GCA_000821505.1	Klebsiella pneumoniae	Enterobacteriaceae	fis		1			tacggcatgaactgatac
PICI	Kpn411.16.fis	CCFT01000003.1/81077-97071	GCA_000821525.1	Klebsiella pneumoniae	Enterobacteriaceae	fis		1			tacggcatgaactgatac
PICI	Kpn4156.16.fis	CP036365.1/375940-359946	GCA_004322795.1	Klebsiella pneumoniae	Enterobacteriaceae	fis		1			tacggcatgaactgatac
PICI	Kpn4161.16.fis	RZHQ01000007.1/213665-197671	GCA_004323165.1	Klebsiella pneumoniae	Enterobacteriaceae	fis		1			tacggcatgaactgatac
PICI	Kpn4162.16.fis	SJEH01000003.1/321189-305195	GCA_004327725.1	Klebsiella pneumoniae	Enterobacteriaceae	fis		1			tacggcatgaactgatac
PICI	Kpn4164.16.fis	QOVH01000001.1/3225671-3241665	GCA_004332095.1	Klebsiella pneumoniae	Enterobacteriaceae	fis		1			tacggcatgaactgatac
PICI	Kpn4165.16.fis	SKFD01000003.1/213666-197672	GCA_004343685.1	Klebsiella pneumoniae	Enterobacteriaceae	fis		1			tacggcatgaactgatac
PICI	Kpn4166.16.fis	SKFF01000004.1/6356-22350	GCA_004344895.1	Klebsiella pneumoniae	Enterobacteriaceae	fis		1			tacggcatgaactgatac
PICI	Kpn4167.16.fis	SKFE01000002.1/213666-197672	GCA_004344945.1	Klebsiella pneumoniae	Enterobacteriaceae	fis		1			tacggcatgaactgatac
PICI	Kpn4178.16.fis	SDUE01000009.1/207964-191970	GCA_004522415.1	Klebsiella pneumoniae	Enterobacteriaceae	fis		1			tacggcatgaactgatac
PICI	Kpn4183.16.fis	SSDA01000030.1/6366-22360	GCA_004795625.1	Klebsiella pneumoniae	Enterobacteriaceae	fis		1			tacggcatgaactgatac
PICI	Kpn4191.16.fis	SSTV01000004.1/276493-260499	GCA_004802925.1	Klebsiella pneumoniae	Enterobacteriaceae	fis		1			tacggcatgaactgatac
PICI	Kpn4196.16.fis	SSTW01000006.1/272613-256619	GCA_004803075.1	Klebsiella pneumoniae	Enterobacteriaceae	fis		1			tacggcatgaactgatac
PICI	Kpn422.16.fis	CCGH01000005.1/273661-257667	GCA_000821745.1	Klebsiella pneumoniae	Enterobacteriaceae	fis		1			tacggcatgaactgatac
PICI	Kpn428.16.fis	CCGK01000005.1/6646-22640	GCA_000821865.1	Klebsiella pneumoniae	Enterobacteriaceae	fis		1			tacggcatgaactgatac
PICI	Kpn4320.16.fis	STEH01000001.1/276493-260499	GCA_004832575.1	Klebsiella pneumoniae	Enterobacteriaceae	fis		1			tacggcatgaactgatac
PICI	Kpn4339.16.fis	STCO01000002.1/6356-22350	GCA_004832985.1	Klebsiella pneumoniae	Enterobacteriaceae	fis		1			tacggcatgaactgatac
PICI	Kpn4348.16.fis	STEI01000004.1/181762-165768	GCA_004833175.1	Klebsiella pneumoniae	Enterobacteriaceae	fis		1			tacggcatgaactgatac
PICI	Kpn4357.16.fis	STEF01000002.1/6356-22350	GCA_004833385.1	Klebsiella pneumoniae	Enterobacteriaceae	fis		1			tacggcatgaactgatac
PICI	Kpn4362.16.fis	STEJ01000001.1/6356-22350	GCA_004833485.1	Klebsiella pneumoniae	Enterobacteriaceae	fis		1			tacggcatgaactgatac
PICI	Kpn4384.16.fis	STEG01000003.1/276493-260499	GCA_004833905.1	Klebsiella pneumoniae	Enterobacteriaceae	fis		1			tacggcatgaactgatac
PICI	Kpn44.16.fis	AOGQ01000004.1/276270-260276	GCA_000349265.2	Klebsiella pneumoniae	Enterobacteriaceae	fis		1			tacggcatgaactgatac
PICI	Kpn4421.16.fis	SSBB01000043.1/276531-260537	GCA_005184305.1	Klebsiella pneumoniae	Enterobacteriaceae	fis		1			tacggcatgaactgatac
PICI	Kpn4423.16.fis	CP039968.1/462790-478784	GCA_005239265.1	Klebsiella pneumoniae	Enterobacteriaceae	fis		1			tacggcatgaactgatac
PICI	Kpn4424.16.fis	CP039974.1/462812-478806	GCA_005239285.1	Klebsiella pneumoniae	Enterobacteriaceae	fis		1			tacggcatgaactgatac
PICI	Kpn4425.16.fis	CP037927.1/4819286-4803292	GCA_005347525.1	Klebsiella pneumoniae	Enterobacteriaceae	fis		1			tacggcatgaactgatac
PICI	Kpn4436.16.fis	RXMS01000034.1/6506-22500	GCA_005503975.1	Klebsiella pneumoniae	Enterobacteriaceae	fis		1			tacggcatgaactgatac
PICI	Kpn4437.16.fis	RXNA01000023.1/176155-160161	GCA_005504005.1	Klebsiella pneumoniae	Enterobacteriaceae	fis		1			tacggcatgaactgatac
PICI	Kpn4438.16.fis	RXMX01000004.1/6523-22517	GCA_005504015.1	Klebsiella pneumoniae	Enterobacteriaceae	fis		1			tacggcatgaactgatac
PICI	Kpn4439.16.fis	RXNB01000006.1/176155-160161	GCA_005504055.1	Klebsiella pneumoniae	Enterobacteriaceae	fis		1			tacggcatgaactgatac
PICI	Kpn4440.16.fis	RXNG01000024.1/213610-197616	GCA_005504075.1	Klebsiella pneumoniae	Enterobacteriaceae	fis		1			tacggcatgaactgatac
PICI	Kpn4441.16.fis	RXND01000008.1/213560-197566	GCA_005504085.1	Klebsiella pneumoniae	Enterobacteriaceae	fis		1			tacggcatgaactgatac
PICI	Kpn4442.16.fis	RXNF01000014.1/6554-22548	GCA_005504095.1	Klebsiella pneumoniae	Enterobacteriaceae	fis		1			tacggcatgaactgatac
PICI	Kpn4444.16.fis	RXMK01000028.1/6548-22542	GCA_005504185.1	Klebsiella pneumoniae	Enterobacteriaceae	fis		1			tacggcatgaactgatac
PICI	Kpn4445.16.fis	RXMU01000002.1/213610-197616	GCA_005504235.1	Klebsiella pneumoniae	Enterobacteriaceae	fis		1			tacggcatgaactgatac
PICI	Kpn4446.16.fis	RXMT01000045.1/6504-22498	GCA_005504255.1	Klebsiella pneumoniae	Enterobacteriaceae	fis		1			tacggcatgaactgatac
PICI	Kpn4448.16.fis	RXMY01000014.1/78552-62558	GCA_005504295.1	Klebsiella pneumoniae	Enterobacteriaceae	fis		1			tacggcatgaactgatac
PICI	Kpn4449.16.fis	RXMZ01000047.1/25087-9093	GCA_005504305.1	Klebsiella pneumoniae	Enterobacteriaceae	fis		1			tacggcatgaactgatac
PICI	Kpn445.16.fis	CCHA01000001.1/601349-617343	GCA_000822205.1	Klebsiella pneumoniae	Enterobacteriaceae	fis		1			tacggcatgaactgatac
PICI	Kpn4451.16.fis	RXNC01000008.1/6416-22410	GCA_005504355.1	Klebsiella pneumoniae	Enterobacteriaceae	fis		1			tacggcatgaactgatac
PICI	Kpn4452.16.fis	RXNE01000004.1/6506-22500	GCA_005504365.1	Klebsiella pneumoniae	Enterobacteriaceae	fis		1			tacggcatgaactgatac
PICI	Kpn4454.16.fis	LT216436.1/740296-756290	GCA_900069965.1	Klebsiella pneumoniae	Enterobacteriaceae	fis		1			tacggcatgaactgatac
PICI	Kpn4457.16.fis	FUKL01000100.1/169124-153130	GCA_900091665.1	Klebsiella pneumoniae	Enterobacteriaceae	fis		1			tacggcatgaactgatac
PICI	Kpn449.16.fis	CCHD01000001.1/492110-508104	GCA_000822285.1	Klebsiella pneumoniae	Enterobacteriaceae	fis		1			tacggcatgaactgatac
PICI	Kpn45.16.fis	AOCV01000027.1/832700-816706	GCA_000349285.2	Klebsiella pneumoniae	Enterobacteriaceae	fis		1			tacggcatgaactgatac
PICI	Kpn451.16.fis	CCHE01000001.1/392238-376244	GCA_000822325.1	Klebsiella pneumoniae	Enterobacteriaceae	fis		1			tacggcatgaactgatac
PICI	Kpn4545.16.fis	FWJF01000001.1/6484-22478	GCA_900172795.1	Klebsiella pneumoniae	Enterobacteriaceae	fis		1			tacggcatgaactgatac
PICI	Kpn4550.16.fis	FWJR01000001.1/6484-22478	GCA_900172845.1	Klebsiella pneumoniae	Enterobacteriaceae	fis		1			tacggcatgaactgatac
PICI	Kpn461.16.fis	CCHU01000021.1/134589-118595	GCA_000822585.1	Klebsiella pneumoniae	Enterobacteriaceae	fis		1			tacggcatgaactgatac
PICI	Kpn462.16.fis	CCHT01000014.1/144280-128286	GCA_000822605.1	Klebsiella pneumoniae	Enterobacteriaceae	fis		1			tacggcatgaactgatac
PICI	Kpn464.16.fis	CCHW01000005.1/268903-252909	GCA_000822645.1	Klebsiella pneumoniae	Enterobacteriaceae	fis		1			tacggcatgaactgatac
PICI	Kpn47.16.fis	CP006659.2/4935333-4919339	GCA_000364385.3	Klebsiella pneumoniae	Enterobacteriaceae	fis		1			tacggcatgaactgatac
PICI	Kpn473.16.fis	CCIF01000007.1/52162-68156	GCA_000822845.1	Klebsiella pneumoniae	Enterobacteriaceae	fis		1			tacggcatgaactgatac
PICI	Kpn475.16.fis	CCIG01000005.1/6909-22903	GCA_000822885.1	Klebsiella pneumoniae	Enterobacteriaceae	fis		1			tacggcatgaactgatac
PICI	Kpn476.16.fis	CCII01000004.1/154429-138435	GCA_000822905.1	Klebsiella pneumoniae	Enterobacteriaceae	fis		1			tacggcatgaactgatac
PICI	Kpn4777.16.fis	FXOV01000001.1/1007685-991691	GCA_900181325.1	Klebsiella pneumoniae	Enterobacteriaceae	fis		1			tacggcatgaactgatac
PICI	Kpn4778.16.fis	FXPK01000001.1/791384-775390	GCA_900181335.1	Klebsiella pneumoniae	Enterobacteriaceae	fis		1			tacggcatgaactgatac
PICI	Kpn4847.16.fis	OOAB01000006.1/263635-247641	GCA_900322575.1	Klebsiella pneumoniae	Enterobacteriaceae	fis		1			tacggcatgaactgatac
PICI	Kpn4848.16.fis	OOAR01000025.1/6590-22584	GCA_900322595.1	Klebsiella pneumoniae	Enterobacteriaceae	fis		1			tacggcatgaactgatac
PICI	Kpn4849.16.fis	OOAS01000003.1/48815-32821	GCA_900322605.1	Klebsiella pneumoniae	Enterobacteriaceae	fis		1		region TIGER only	tacggcatga
PICI	Kpn4850.16.fis	OOAV01000012.1/276010-260016	GCA_900322615.1	Klebsiella pneumoniae	Enterobacteriaceae	fis		1			tacggcatgaactgatac
PICI	Kpn4851.16.fis	OOAX01000003.1/7079-23073	GCA_900322625.1	Klebsiella pneumoniae	Enterobacteriaceae	fis		1			tacggcatgaactgatac
PICI	Kpn4853.16.fis	OOBC01000038.1/58620-42626	GCA_900322645.1	Klebsiella pneumoniae	Enterobacteriaceae	fis		1		region TIGER only	tacggcatga
PICI	Kpn4855.16.fis	OOBE01000009.1/271214-255220	GCA_900322665.1	Klebsiella pneumoniae	Enterobacteriaceae	fis		1		region TIGER only	tacggcatga
PICI	Kpn4857.16.fis	OOBG01000006.1/6106-22100	GCA_900322685.1	Klebsiella pneumoniae	Enterobacteriaceae	fis		1		region TIGER only	tacggcatga
PICI	Kpn4859.16.fis	OOBL01000003.1/6915-22909	GCA_900322705.1	Klebsiella pneumoniae	Enterobacteriaceae	fis		1		region TIGER only	tacggcatga
PICI	Kpn489.16.fis	CDNA01000029.1/553842-537848	GCA_000826605.1	Klebsiella pneumoniae	Enterobacteriaceae	fis		1			tacggcatgaactgatac
PICI	Kpn4895.16.fis	UGKP01000001.1/465093-481087	GCA_900451445.1	Klebsiella pneumoniae	Enterobacteriaceae	fis		1			tacggcatgaactgatac
PICI	Kpn4912.16.fis	UGKS01000001.1/465022-481016	GCA_900451625.1	Klebsiella pneumoniae	Enterobacteriaceae	fis		1			tacggcatgaactgatac
PICI	Kpn4990.16.fis	UFAR01000009.1/6662-22656	GCA_900492795.1	Klebsiella pneumoniae	Enterobacteriaceae	fis		1			tacggcatgaactgatac
PICI	Kpn50.16.fis	AQQA01000039.1/143323-127329	GCA_000401195.1	Klebsiella pneumoniae	Enterobacteriaceae	fis		1			tacggcatgaactgatac
PICI	Kpn5035.16.fis	UFCL01000002.1/796616-780622	GCA_900493265.1	Klebsiella pneumoniae	Enterobacteriaceae	fis		1			tacggcatgaactgatac
PICI	Kpn504.16.fis	LART01000024.1/6790-22784	GCA_000971075.1	Klebsiella pneumoniae	Enterobacteriaceae	fis		1			tacggcatgaactgatac
PICI	Kpn507.16.fis	LBLU01000069.1/331353-315359	GCA_000982045.1	Klebsiella pneumoniae	Enterobacteriaceae	fis		1			tacggcatgaactgatac
PICI	Kpn51.16.fis	AQOT01000143.1/143323-127329	GCA_000406405.1	Klebsiella pneumoniae	Enterobacteriaceae	fis		1			tacggcatgaactgatac
PICI	Kpn5109.16.fis	UFFI01000005.1/11978-27972	GCA_900494065.1	Klebsiella pneumoniae	Enterobacteriaceae	fis		1			tacggcatgaactgatac
PICI	Kpn5141.16.fis	UFJA01000002.1/840093-824099	GCA_900494535.1	Klebsiella pneumoniae	Enterobacteriaceae	fis		1			tacggcatgaactgatac
PICI	Kpn515.16.fis	LAKK01000012.1/463329-479323	GCA_001008725.1	Klebsiella pneumoniae	Enterobacteriaceae	fis		1			tacggcatgaactgatac
PICI	Kpn516.16.fis	CP011578.1/2985217-2969223	GCA_001022035.1	Klebsiella pneumoniae	Enterobacteriaceae	fis		1			tacggcatgaactgatac
PICI	Kpn518.16.fis	CP011647.1/681114-665120	GCA_001022235.1	Klebsiella pneumoniae	Enterobacteriaceae	fis		1			tacggcatgaactgatac
PICI	Kpn519.16.fis	KQ088039.1/2277335-2261341	GCA_001030795.1	Klebsiella pneumoniae	Enterobacteriaceae	fis		1			tacggcatgaactgatac
PICI	Kpn52.16.fis	APVO01000122.1/143323-127329	GCA_000406425.1	Klebsiella pneumoniae	Enterobacteriaceae	fis		1			tacggcatgaactgatac
PICI	Kpn520.16.fis	KQ088049.1/2457589-2441595	GCA_001030825.1	Klebsiella pneumoniae	Enterobacteriaceae	fis		1			tacggcatgaactgatac
PICI	Kpn521.16.fis	KQ088057.1/2278436-2262442	GCA_001030835.1	Klebsiella pneumoniae	Enterobacteriaceae	fis		1			tacggcatgaactgatac
PICI	Kpn5219.16.fis	UIRL01000005.1/6646-22640	GCA_900500695.1	Klebsiella pneumoniae	Enterobacteriaceae	fis		1			tacggcatgaactgatac
PICI	Kpn522.16.fis	KQ088068.1/839181-823187	GCA_001030845.1	Klebsiella pneumoniae	Enterobacteriaceae	fis		1			tacggcatgaactgatac
PICI	Kpn5220.16.fis	UIRM01000002.1/6764-22758	GCA_900500715.1	Klebsiella pneumoniae	Enterobacteriaceae	fis		1			tacggcatgaactgatac
PICI	Kpn5221.16.fis	UIRS01000001.1/6786-22780	GCA_900500735.1	Klebsiella pneumoniae	Enterobacteriaceae	fis		1			tacggcatgaactgatac
PICI	Kpn5222.16.fis	UIRN01000010.1/6458-22452	GCA_900500745.1	Klebsiella pneumoniae	Enterobacteriaceae	fis		1			tacggcatgaactgatac
PICI	Kpn5224.16.fis	UIRT01000005.1/6646-22640	GCA_900500765.1	Klebsiella pneumoniae	Enterobacteriaceae	fis		1			tacggcatgaactgatac
PICI	Kpn5225.16.fis	UIRX01000001.1/6646-22640	GCA_900500775.1	Klebsiella pneumoniae	Enterobacteriaceae	fis		1			tacggcatgaactgatac
PICI	Kpn5227.16.fis	UIRY01000001.1/6646-22640	GCA_900500795.1	Klebsiella pneumoniae	Enterobacteriaceae	fis		1			tacggcatgaactgatac
PICI	Kpn5229.16.fis	UIRV01000001.1/449631-433637	GCA_900500815.1	Klebsiella pneumoniae	Enterobacteriaceae	fis		1			tacggcatgaactgatac
PICI	Kpn523.16.fis	KQ088081.1/4233543-4217549	GCA_001030875.1	Klebsiella pneumoniae	Enterobacteriaceae	fis		1			tacggcatgaactgatac
PICI	Kpn5231.16.fis	UISJ01000001.1/6646-22640	GCA_900500835.1	Klebsiella pneumoniae	Enterobacteriaceae	fis		1			tacggcatgaactgatac
PICI	Kpn5237.16.fis	UISD01000008.1/6786-22780	GCA_900500895.1	Klebsiella pneumoniae	Enterobacteriaceae	fis		1			tacggcatgaactgatac
PICI	Kpn524.16.fis	KQ088088.1/836203-820209	GCA_001030905.1	Klebsiella pneumoniae	Enterobacteriaceae	fis		1			tacggcatgaactgatac
PICI	Kpn5242.16.fis	UISM01000001.1/6496-22490	GCA_900500965.1	Klebsiella pneumoniae	Enterobacteriaceae	fis		1			tacggcatgaactgatac
PICI	Kpn525.16.fis	KQ088097.1/2768435-2752441	GCA_001030915.1	Klebsiella pneumoniae	Enterobacteriaceae	fis		1			tacggcatgaactgatac
PICI	Kpn5256.16.fis	UITK01000006.1/6646-22640	GCA_900501195.1	Klebsiella pneumoniae	Enterobacteriaceae	fis		1			tacggcatgaactgatac
PICI	Kpn5259.16.fis	UIUB01000001.1/6646-22640	GCA_900501245.1	Klebsiella pneumoniae	Enterobacteriaceae	fis		1			tacggcatgaactgatac
PICI	Kpn526.16.fis	KQ088105.1/4269366-4253372	GCA_001030935.1	Klebsiella pneumoniae	Enterobacteriaceae	fis		1			tacggcatgaactgatac
PICI	Kpn5261.16.fis	UITR01000011.1/6458-22452	GCA_900501265.1	Klebsiella pneumoniae	Enterobacteriaceae	fis		1			tacggcatgaactgatac
PICI	Kpn5264.16.fis	UITU01000001.1/6646-22640	GCA_900501295.1	Klebsiella pneumoniae	Enterobacteriaceae	fis		1			tacggcatgaactgatac
PICI	Kpn5266.16.fis	UITZ01000001.1/6646-22640	GCA_900501325.1	Klebsiella pneumoniae	Enterobacteriaceae	fis		1			tacggcatgaactgatac
PICI	Kpn527.16.fis	KQ088114.1/2143943-2127949	GCA_001030945.1	Klebsiella pneumoniae	Enterobacteriaceae	fis		1			tacggcatgaactgatac
PICI	Kpn5270.16.fis	UITY01000001.1/6646-22640	GCA_900501365.1	Klebsiella pneumoniae	Enterobacteriaceae	fis		1			tacggcatgaactgatac
PICI	Kpn5271.16.fis	UIUC01000015.1/6646-22640	GCA_900501375.1	Klebsiella pneumoniae	Enterobacteriaceae	fis		1			tacggcatgaactgatac
PICI	Kpn5272.16.fis	UIUE01000001.1/6646-22640	GCA_900501395.1	Klebsiella pneumoniae	Enterobacteriaceae	fis		1			tacggcatgaactgatac
PICI	Kpn5276.16.fis	UIUJ01000001.1/6646-22640	GCA_900501445.1	Klebsiella pneumoniae	Enterobacteriaceae	fis		1			tacggcatgaactgatac
PICI	Kpn5277.16.fis	UIUL01000001.1/6646-22640	GCA_900501455.1	Klebsiella pneumoniae	Enterobacteriaceae	fis		1			tacggcatgaactgatac
PICI	Kpn528.16.fis	KQ088118.1/2302735-2286741	GCA_001030985.1	Klebsiella pneumoniae	Enterobacteriaceae	fis		1			tacggcatgaactgatac
PICI	Kpn5282.16.fis	UIUR01000008.1/6458-22452	GCA_900501515.1	Klebsiella pneumoniae	Enterobacteriaceae	fis		1			tacggcatgaactgatac
PICI	Kpn5283.16.fis	UIUS01000001.1/6646-22640	GCA_900501525.1	Klebsiella pneumoniae	Enterobacteriaceae	fis		1			tacggcatgaactgatac
PICI	Kpn5285.16.fis	UIUU01000009.1/6458-22452	GCA_900501545.1	Klebsiella pneumoniae	Enterobacteriaceae	fis		1			tacggcatgaactgatac
PICI	Kpn5286.16.fis	UIUV01000001.1/6496-22490	GCA_900501555.1	Klebsiella pneumoniae	Enterobacteriaceae	fis		1			tacggcatgaactgatac
PICI	Kpn5288.16.fis	UIUW01000001.1/6786-22780	GCA_900501575.1	Klebsiella pneumoniae	Enterobacteriaceae	fis		1			tacggcatgaactgatac
PICI	Kpn529.16.fis	KQ088123.1/4032127-4016133	GCA_001030995.1	Klebsiella pneumoniae	Enterobacteriaceae	fis		1			tacggcatgaactgatac
PICI	Kpn5290.16.fis	UIUX01000006.1/6646-22640	GCA_900501605.1	Klebsiella pneumoniae	Enterobacteriaceae	fis		1			tacggcatgaactgatac
PICI	Kpn53.16.fis	APVP01000204.1/143322-127328	GCA_000406445.1	Klebsiella pneumoniae	Enterobacteriaceae	fis		1			tacggcatgaactgatac
PICI	Kpn530.16.fis	KQ088140.1/2402367-2386373	GCA_001031015.1	Klebsiella pneumoniae	Enterobacteriaceae	fis		1			tacggcatgaactgatac
PICI	Kpn531.16.fis	KQ088152.1/841090-825096	GCA_001031025.1	Klebsiella pneumoniae	Enterobacteriaceae	fis		1			tacggcatgaactgatac
PICI	Kpn5318.16.fis	UIYD01000009.1/215649-199655	GCA_900501915.1	Klebsiella pneumoniae	Enterobacteriaceae	fis		1			tacggcatgaactgatac
PICI	Kpn532.16.fis	KQ088164.1/4359455-4343461	GCA_001031065.1	Klebsiella pneumoniae	Enterobacteriaceae	fis		1			tacggcatgaactgatac
PICI	Kpn533.16.fis	KQ088169.1/2336204-2320210	GCA_001031075.1	Klebsiella pneumoniae	Enterobacteriaceae	fis		1			tacggcatgaactgatac
PICI	Kpn534.16.fis	KQ088187.1/4315599-4299605	GCA_001031095.1	Klebsiella pneumoniae	Enterobacteriaceae	fis		1			tacggcatgaactgatac
PICI	Kpn5349.16.fis	UIXN01000009.1/215649-199655	GCA_900502235.1	Klebsiella pneumoniae	Enterobacteriaceae	fis		1			tacggcatgaactgatac
PICI	Kpn535.16.fis	KQ088179.1/2117724-2101730	GCA_001031105.1	Klebsiella pneumoniae	Enterobacteriaceae	fis		1			tacggcatgaactgatac
PICI	Kpn5351.16.fis	UIXQ01000001.1/6646-22640	GCA_900502255.1	Klebsiella pneumoniae	Enterobacteriaceae	fis		1			tacggcatgaactgatac
PICI	Kpn5354.16.fis	UIXT01000002.1/6786-22780	GCA_900502285.1	Klebsiella pneumoniae	Enterobacteriaceae	fis		1			tacggcatgaactgatac
PICI	Kpn5355.16.fis	UIXR01000001.1/6646-22640	GCA_900502295.1	Klebsiella pneumoniae	Enterobacteriaceae	fis		1			tacggcatgaactgatac
PICI	Kpn5357.16.fis	UIXX01000009.1/6458-22452	GCA_900502325.1	Klebsiella pneumoniae	Enterobacteriaceae	fis		1			tacggcatgaactgatac
PICI	Kpn5359.16.fis	UIYB01000001.1/6646-22640	GCA_900502345.1	Klebsiella pneumoniae	Enterobacteriaceae	fis		1			tacggcatgaactgatac
PICI	Kpn536.16.fis	KQ088193.1/836055-820061	GCA_001031145.1	Klebsiella pneumoniae	Enterobacteriaceae	fis		1			tacggcatgaactgatac
PICI	Kpn5362.16.fis	UIXW01000008.1/6458-22452	GCA_900502385.1	Klebsiella pneumoniae	Enterobacteriaceae	fis		1			tacggcatgaactgatac
PICI	Kpn5365.16.fis	UIYE01000001.1/6646-22640	GCA_900502415.1	Klebsiella pneumoniae	Enterobacteriaceae	fis		1			tacggcatgaactgatac
PICI	Kpn5366.16.fis	UIYF01000004.1/6646-22640	GCA_900502425.1	Klebsiella pneumoniae	Enterobacteriaceae	fis		1			tacggcatgaactgatac
PICI	Kpn5368.16.fis	UIYH01000001.1/6646-22640	GCA_900502445.1	Klebsiella pneumoniae	Enterobacteriaceae	fis		1			tacggcatgaactgatac
PICI	Kpn5369.16.fis	UIYI01000005.1/6655-22649	GCA_900502455.1	Klebsiella pneumoniae	Enterobacteriaceae	fis		1			tacggcatgaactgatac
PICI	Kpn537.16.fis	KQ088203.1/2175820-2159826	GCA_001031155.1	Klebsiella pneumoniae	Enterobacteriaceae	fis		1			tacggcatgaactgatac
PICI	Kpn5370.16.fis	UIYJ01000001.1/6646-22640	GCA_900502465.1	Klebsiella pneumoniae	Enterobacteriaceae	fis		1			tacggcatgaactgatac
PICI	Kpn5371.16.fis	UIYK01000001.1/6786-22780	GCA_900502475.1	Klebsiella pneumoniae	Enterobacteriaceae	fis		1			tacggcatgaactgatac
PICI	Kpn5372.16.fis	UIYL01000001.1/6646-22640	GCA_900502485.1	Klebsiella pneumoniae	Enterobacteriaceae	fis		1			tacggcatgaactgatac
PICI	Kpn5375.16.fis	UIYP01000027.1/6457-22451	GCA_900502515.1	Klebsiella pneumoniae	Enterobacteriaceae	fis		1			tacggcatgaactgatac
PICI	Kpn538.16.fis	KQ088210.1/4083481-4067487	GCA_001031175.1	Klebsiella pneumoniae	Enterobacteriaceae	fis		1			tacggcatgaactgatac
PICI	Kpn5387.16.fis	UIZA01000002.1/442404-426410	GCA_900502635.1	Klebsiella pneumoniae	Enterobacteriaceae	fis		1			tacggcatgaactgatac
PICI	Kpn539.16.fis	KQ088215.1/4030571-4014577	GCA_001031185.1	Klebsiella pneumoniae	Enterobacteriaceae	fis		1			tacggcatgaactgatac
PICI	Kpn540.16.fis	KQ088220.1/4317647-4301653	GCA_001031225.1	Klebsiella pneumoniae	Enterobacteriaceae	fis		1			tacggcatgaactgatac
PICI	Kpn5406.16.fis	UIZT01000008.1/6646-22640	GCA_900502825.1	Klebsiella pneumoniae	Enterobacteriaceae	fis		1			tacggcatgaactgatac
PICI	Kpn541.16.fis	KQ088227.1/838972-822978	GCA_001031235.1	Klebsiella pneumoniae	Enterobacteriaceae	fis		1			tacggcatgaactgatac
PICI	Kpn5416.16.fis	UJAA01000012.1/144024-128030	GCA_900502925.1	Klebsiella pneumoniae	Enterobacteriaceae	fis		1			tacggcatgaactgatac
PICI	Kpn5423.16.fis	UJAM01000002.1/6646-22640	GCA_900503015.1	Klebsiella pneumoniae	Enterobacteriaceae	fis		1			tacggcatgaactgatac
PICI	Kpn5424.16.fis	UJAO01000008.1/6646-22640	GCA_900503025.1	Klebsiella pneumoniae	Enterobacteriaceae	fis		1			tacggcatgaactgatac
PICI	Kpn543.16.fis	KQ088248.1/4317082-4301088	GCA_001031265.1	Klebsiella pneumoniae	Enterobacteriaceae	fis		1			tacggcatgaactgatac
PICI	Kpn5433.16.fis	UJAX01000004.1/282432-266438	GCA_900503115.1	Klebsiella pneumoniae	Enterobacteriaceae	fis		1			tacggcatgaactgatac
PICI	Kpn544.16.fis	KQ088257.1/4331107-4315113	GCA_001031305.1	Klebsiella pneumoniae	Enterobacteriaceae	fis		1			tacggcatgaactgatac
PICI	Kpn5446.16.fis	UJBN01000006.1/6639-22633	GCA_900503275.1	Klebsiella pneumoniae	Enterobacteriaceae	fis		1			tacggcatgaactgatac
PICI	Kpn545.16.fis	KQ088267.1/837264-821270	GCA_001031315.1	Klebsiella pneumoniae	Enterobacteriaceae	fis		1			tacggcatgaactgatac
PICI	Kpn5450.16.fis	UJBT01000006.1/6629-22623	GCA_900503335.1	Klebsiella pneumoniae	Enterobacteriaceae	fis		1			tacggcatgaactgatac
PICI	Kpn5452.16.fis	UJBU01000002.1/6646-22640	GCA_900503355.1	Klebsiella pneumoniae	Enterobacteriaceae	fis		1			tacggcatgaactgatac
PICI	Kpn5458.16.fis	UJBY01000003.1/664886-648892	GCA_900503415.1	Klebsiella pneumoniae	Enterobacteriaceae	fis		1			tacggcatgaactgatac
PICI	Kpn5460.16.fis	UJCC01000001.1/6655-22649	GCA_900503435.1	Klebsiella pneumoniae	Enterobacteriaceae	fis		1			tacggcatgaactgatac
PICI	Kpn5465.16.fis	UJCI01000006.1/6646-22640	GCA_900503495.1	Klebsiella pneumoniae	Enterobacteriaceae	fis		1			tacggcatgaactgatac
PICI	Kpn547.16.fis	KQ088286.1/838786-822792	GCA_001031345.1	Klebsiella pneumoniae	Enterobacteriaceae	fis		1			tacggcatgaactgatac
PICI	Kpn5470.16.fis	UJCP01000001.1/832988-816994	GCA_900503555.1	Klebsiella pneumoniae	Enterobacteriaceae	fis		1			tacggcatgaactgatac
PICI	Kpn5474.16.fis	UJCX01000001.1/833126-817132	GCA_900503605.1	Klebsiella pneumoniae	Enterobacteriaceae	fis		1			tacggcatgaactgatac
PICI	Kpn548.16.fis	KQ088296.1/4195279-4179285	GCA_001031385.1	Klebsiella pneumoniae	Enterobacteriaceae	fis		1			tacggcatgaactgatac
PICI	Kpn549.16.fis	KQ088304.1/2284696-2268702	GCA_001031395.1	Klebsiella pneumoniae	Enterobacteriaceae	fis		1			tacggcatgaactgatac
PICI	Kpn5491.16.fis	UJDL01000001.1/6646-22640	GCA_900503775.1	Klebsiella pneumoniae	Enterobacteriaceae	fis		1			tacggcatgaactgatac
PICI	Kpn5495.16.fis	UJDP01000016.1/6646-22640	GCA_900503815.1	Klebsiella pneumoniae	Enterobacteriaceae	fis		1			tacggcatgaactgatac
PICI	Kpn5497.16.fis	UJDR01000037.1/6646-22640	GCA_900503855.1	Klebsiella pneumoniae	Enterobacteriaceae	fis		1			tacggcatgaactgatac
PICI	Kpn5499.16.fis	UJDT01000006.1/6629-22623	GCA_900503875.1	Klebsiella pneumoniae	Enterobacteriaceae	fis		1			tacggcatgaactgatac
PICI	Kpn55.16.fis	APWF01000065.1/143322-127328	GCA_000406485.1	Klebsiella pneumoniae	Enterobacteriaceae	fis		1			tacggcatgaactgatac
PICI	Kpn5500.16.fis	UJDX01000010.1/176031-160037	GCA_900503885.1	Klebsiella pneumoniae	Enterobacteriaceae	fis		1			tacggcatgaactgatac
PICI	Kpn551.16.fis	KQ088319.1/835397-819403	GCA_001031415.1	Klebsiella pneumoniae	Enterobacteriaceae	fis		1			tacggcatgaactgatac
PICI	Kpn5516.16.fis	UJEP01000005.1/6639-22633	GCA_900504075.1	Klebsiella pneumoniae	Enterobacteriaceae	fis		1			tacggcatgaactgatac
PICI	Kpn552.16.fis	KQ088330.1/2277527-2261533	GCA_001031465.1	Klebsiella pneumoniae	Enterobacteriaceae	fis		1			tacggcatgaactgatac
PICI	Kpn554.16.fis	KQ088339.1/2765650-2749656	GCA_001031485.1	Klebsiella pneumoniae	Enterobacteriaceae	fis		1			tacggcatgaactgatac
PICI	Kpn555.16.fis	KQ088344.1/4096932-4080938	GCA_001031515.1	Klebsiella pneumoniae	Enterobacteriaceae	fis		1			tacggcatgaactgatac
PICI	Kpn556.16.fis	KQ088363.1/2278984-2262990	GCA_001031545.1	Klebsiella pneumoniae	Enterobacteriaceae	fis		1			tacggcatgaactgatac
PICI	Kpn557.16.fis	KQ088356.1/4155537-4139543	GCA_001031555.1	Klebsiella pneumoniae	Enterobacteriaceae	fis		1			tacggcatgaactgatac
PICI	Kpn5570.16.fis	UJHC01000005.1/6810-22804	GCA_900504725.1	Klebsiella pneumoniae	Enterobacteriaceae	fis		1			tacggcatgaactgatac
PICI	Kpn5576.16.fis	UJHH01000015.1/6646-22640	GCA_900504795.1	Klebsiella pneumoniae	Enterobacteriaceae	fis		1			tacggcatgaactgatac
PICI	Kpn5578.16.fis	UJHM01000001.1/6646-22640	GCA_900504815.1	Klebsiella pneumoniae	Enterobacteriaceae	fis		1			tacggcatgaactgatac
PICI	Kpn558.16.fis	KQ088370.1/4154248-4138254	GCA_001031565.1	Klebsiella pneumoniae	Enterobacteriaceae	fis		1			tacggcatgaactgatac
PICI	Kpn5586.16.fis	UJHU01000002.1/6785-22779	GCA_900504905.1	Klebsiella pneumoniae	Enterobacteriaceae	fis		1			tacggcatgaactgatac
PICI	Kpn5589.16.fis	UJII01000023.1/6629-22623	GCA_900504935.1	Klebsiella pneumoniae	Enterobacteriaceae	fis		1			tacggcatgaactgatac
PICI	Kpn559.16.fis	KQ088380.1/836869-820875	GCA_001031595.1	Klebsiella pneumoniae	Enterobacteriaceae	fis		1			tacggcatgaactgatac
PICI	Kpn5590.16.fis	UJHV01000006.1/6646-22640	GCA_900504945.1	Klebsiella pneumoniae	Enterobacteriaceae	fis		1			tacggcatgaactgatac
PICI	Kpn5592.16.fis	UJHX01000001.1/6646-22640	GCA_900504965.1	Klebsiella pneumoniae	Enterobacteriaceae	fis		1			tacggcatgaactgatac
PICI	Kpn5598.16.fis	UJIG01000001.1/6629-22623	GCA_900505025.1	Klebsiella pneumoniae	Enterobacteriaceae	fis		1			tacggcatgaactgatac
PICI	Kpn560.16.fis	KQ088408.1/826229-810235	GCA_001031625.1	Klebsiella pneumoniae	Enterobacteriaceae	fis		1			tacggcatgaactgatac
PICI	Kpn5601.16.fis	UJIM01000005.1/6785-22779	GCA_900505055.1	Klebsiella pneumoniae	Enterobacteriaceae	fis		1			tacggcatgaactgatac
PICI	Kpn5606.16.fis	UJIO01000006.1/6646-22640	GCA_900505105.1	Klebsiella pneumoniae	Enterobacteriaceae	fis		1			tacggcatgaactgatac
PICI	Kpn561.16.fis	KQ088395.1/1415463-1399469	GCA_001031635.1	Klebsiella pneumoniae	Enterobacteriaceae	fis		1			tacggcatgaactgatac
PICI	Kpn5610.16.fis	UJIT01000004.1/6646-22640	GCA_900505155.1	Klebsiella pneumoniae	Enterobacteriaceae	fis		1			tacggcatgaactgatac
PICI	Kpn5611.16.fis	UJIU01000001.1/6646-22640	GCA_900505165.1	Klebsiella pneumoniae	Enterobacteriaceae	fis		1			tacggcatgaactgatac
PICI	Kpn5617.16.fis	UJIZ01000006.1/6646-22640	GCA_900505225.1	Klebsiella pneumoniae	Enterobacteriaceae	fis		1			tacggcatgaactgatac
PICI	Kpn5618.16.fis	UJJA01000001.1/6646-22640	GCA_900505235.1	Klebsiella pneumoniae	Enterobacteriaceae	fis		1			tacggcatgaactgatac
PICI	Kpn562.16.fis	KQ088420.1/4151572-4135578	GCA_001031645.1	Klebsiella pneumoniae	Enterobacteriaceae	fis		1			tacggcatgaactgatac
[truncated: 1,527 more rows]

## Sheet: Phase 2 New fis GIs
GI Name	Coordinates	Genome Assembly	Species (GTDB release 207)	Family	Att Identity
Aal41.27.fis	CAAKNO010000077.1/225092-198565	GCA_901212385.1	Aeromonas allosaccharophila	Aeromonadaceae	tacggcatgaact
Aas7.12.fis	CP026406.1/3083448-3095209	GCA_002934795.1	Aeromonas caviae	Aeromonadaceae	tacggcatgaact
Aca85.33.fis	AP019195.1/826024-859114	GCA_003925855.2	Aeromonas caviae	Aeromonadaceae	tacggcatgaact
Ahy30.7.fis	JWJQ01000036.1/1009-7573	GCA_000813465.1	Aeromonas dhakensis	Aeromonadaceae	tacggcatgaact
Aja6.7.fis	JWJR01000050.1/1008-7572	GCA_000813485.1	Aeromonas dhakensis	Aeromonadaceae	tacggcatgaact
Aaq4.26.fis	CP018201.1/3971591-3945832	GCA_001895965.1	Aeromonas hydrophila	Aeromonadaceae	tacggcatgaact
Aas9.48.fis	CP026217.1/547420-595716	GCA_002934425.1	Aeromonas hydrophila	Aeromonadaceae	tacggcatgaact
Ahy6.40.fis	AMQA01000022.1/1074-40863	GCA_000315835.1	Aeromonas hydrophila	Aeromonadaceae	tacggcatgaact
Ahy69.29.fis	NBWY01000013.1/1025-30106	GCA_002115515.1	Aeromonas hydrophila	Aeromonadaceae	tacggcatgaact
Ahy72.44.fis	CP028568.1/4237306-4193165	GCA_002850695.2	Aeromonas hydrophila	Aeromonadaceae	tacggcatgaact
Aja9.27.fis	PRCV01000002.1/1159604-1132913	GCA_002925765.1	Aeromonas jandaei	Aeromonadaceae	tacggcatgaact
Api14.31.fis	CDBL01000014.1/52164-21280	GCA_000820005.1	Aeromonas piscicola	Aeromonadaceae	tacggcatgaact
Asa16.24.fis	JZTG01000023.1/1491-25123	GCA_001466435.1	Aeromonas salmonicida	Aeromonadaceae	tacggcatgaact
Asa55.41.fis	CP022550.1/3871691-3830499	GCA_002764135.1	Aeromonas salmonicida	Aeromonadaceae	tacggcatgaact
Asa59.27.fis	NXBT01000041.1/1053-27645	GCA_003265515.1	Aeromonas salmonicida	Aeromonadaceae	tacggcatgaact
Asa69.27.fis	UETH01000041.1/1053-27645	GCA_900491655.1	Aeromonas salmonicida	Aeromonadaceae	tacggcatgaact
Aso31.43.fis	NKWE01000001.1/306516-263170	GCA_006243315.1	Aeromonas sobria	Aeromonadaceae	tacggcatgaact
Ata12.7.fis	QORJ01000054.1/1055-8395	GCA_004524015.1	Aeromonas taiwanensis	Aeromonadaceae	ctacggcatgaact
Ata13.7.fis	QORK01000057.1/992-8332	GCA_004524025.1	Aeromonas taiwanensis	Aeromonadaceae	ctacggcatgaact
Ata14.7.fis	QORL01000057.1/992-8332	GCA_004524045.1	Aeromonas taiwanensis	Aeromonadaceae	ctacggcatgaact
Ave41.24.fis	CP015448.1/4549114-4525533	GCA_001634345.1	Aeromonas veronii	Aeromonadaceae	tacggcatgaact
Ave54.33.fis	PXYZ01000001.1/26635-59368	GCA_003013515.1	Aeromonas veronii	Aeromonadaceae	tacggcatgaact
Ave55.37.fis	PZKL01000012.1/526663-489621	GCA_003036425.1	Aeromonas veronii	Aeromonadaceae	tacggcatgaact
Ave58.37.fis	QQOQ01000001.1/526664-489622	GCA_003345755.1	Aeromonas veronii	Aeromonadaceae	tacggcatgaact
Ave60.34.fis	NMUS01000005.1/26938-60665	GCA_003367105.1	Aeromonas veronii	Aeromonadaceae	tacggcatgaact
Ave62.34.fis	NMUR01000020.1/45181-11454	GCA_003367145.1	Aeromonas veronii	Aeromonadaceae	tacggcatgaact
Ave64.28.fis	RAWX01000002.1/286361-314001	GCA_003611985.1	Aeromonas veronii	Aeromonadaceae	tacggcatgaact
Ave65.7.fis	CP033604.1/3870488-3863430	GCA_003722175.1	Aeromonas veronii	Aeromonadaceae	tacggcatgaact
Ave69.34.fis	NPKE01000017.1/44768-11041	GCA_004379205.1	Aeromonas veronii	Aeromonadaceae	tacggcatgaact
Ave71.34.fis	NPKC01000018.1/26997-60724	GCA_004379225.1	Aeromonas veronii	Aeromonadaceae	tacggcatgaact
Ave82.35.fis	NKWM01000004.1/264678-229562	GCA_006243415.1	Aeromonas veronii	Aeromonadaceae	tacggcatgaact
Zde2.8.fis	CP012621.1/851326-859063	GCA_002407485.1	Zobellella denitrificans	Aeromonadaceae	aatacggcatgaactgatagcttgact
Zta1.13.fis	PXYH01000005.1/4352-17259	GCA_003012795.1	Zobellella_D taiwanensis	Aeromonadaceae	aatatggcatgaactgata
Par12.11.fis	LRUF01000019.1/234228-245419	GCA_001550155.1	Pseudoalteromonas arabiensis	Alteromonadaceae	ttaaaaaatacggcatgaact
Ukl1.6.fis	URQT01000027.1/42558-36737	GCA_900550045.1	Atlantibacter hermannii	Enterobacteriaceae	atacggcatgaact
Eba168.6.fis	DGLW01000030.1/92233-86500	GCA_002388125.1	Atlantibacter subterranea	Enterobacteriaceae	atacggcatgaactaatt
Cbr13.11.fis	NEFN01000012.1/139211-128362	GCA_002239605.1	Citrobacter braakii	Enterobacteriaceae	aaaatacggcatgaactgatactaatcag
Cbr2.6.fis	JRHK01000002.1/1062920-1057186	GCA_000786265.1	Citrobacter braakii	Enterobacteriaceae	atacggcatgaact
Cfr114.11.fis	DPZG01000093.1/46260-35000	GCA_003537015.1	Citrobacter freundii	Enterobacteriaceae	aatacggcatgaactgatactaatcagttaa
Cfr140.11.fis	CP037734.1/463515-474657	GCA_004344985.1	Citrobacter freundii	Enterobacteriaceae	aatacggcatgaactga
Cfr152.10.fis	LS992175.1/474174-484091	GCA_900520335.1	Citrobacter freundii	Enterobacteriaceae	aatacggcatgaactga
Cfr167.10.fis	CABDWZ010000001.1/1129830-1140138	GCA_901456225.1	Citrobacter freundii	Enterobacteriaceae	aatacggcatgaactgatactaatcagttaaatg
Cfr169.10.fis	CABDXA010000027.1/12067-22375	GCA_901456245.1	Citrobacter freundii	Enterobacteriaceae	aatacggcatgaactgatactaatcagttaaatg
Cfr170.10.fis	CABDXC010000001.1/425263-435571	GCA_901456255.1	Citrobacter freundii	Enterobacteriaceae	aatacggcatgaactgatactaatcagttaaatg
Cfr172.10.fis	CABDXF010000019.1/229353-219045	GCA_901456285.1	Citrobacter freundii	Enterobacteriaceae	aatacggcatgaactgatactaatcagttaaatg
Cfr174.10.fis	CABDXH010000001.1/1129830-1140138	GCA_901456305.1	Citrobacter freundii	Enterobacteriaceae	aatacggcatgaactgatactaatcagttaaatg
Cfr22.11.fis	CP011612.1/2687085-2675943	GCA_001022155.1	Citrobacter freundii	Enterobacteriaceae	aatacggcatgaactga
Cfr23.11.fis	CP011657.1/3370470-3381612	GCA_001022275.1	Citrobacter freundii	Enterobacteriaceae	aatacggcatgaactga
Cfr59.11.fis	LLJO01000003.1/407979-396557	GCA_001482545.1	Citrobacter freundii	Enterobacteriaceae	aatacggcatgaactgatactaatcag
Cfr6.10.fis	AOUE01000009.1/323236-312740	GCA_000388155.1	Citrobacter freundii	Enterobacteriaceae	aatacggcatgaactgatactaatcagttaa
Cfr66.11.fis	CP016952.1/1503252-1514043	GCA_001718055.1	Citrobacter freundii	Enterobacteriaceae	aaaatacggcatgaactgatactaatcagttaaatgtttgttttaaaaggcgctactcggcatggggaagcgccttttttattaa
Cfr95.9.fis	DKPM01000003.1/91169-81967	GCA_002471245.1	Citrobacter freundii	Enterobacteriaceae	aaaatacggcatgaactgatactaatcagttaaatgtttgttttaaaaggcgctactcggcatggggaagcgccttttttattaa
Cmg2.10.fis	KQ089791.1/741191-730695	GCA_001034445.1	Citrobacter freundii	Enterobacteriaceae	aatacggcatgaactgatactaatcagttaa
Csa60.10.fis	AKTT01000004.1/151201-140705	GCA_000277565.1	Citrobacter freundii	Enterobacteriaceae	aatacggcatgaactgatactaatcagttaa
Csl3.10.fis	AMPE01000024.1/12085-22581	GCA_000313895.1	Citrobacter freundii	Enterobacteriaceae	aatacggcatgaactgatactaatcagttaa
Csa376.17.fis	MVFZ01000008.1/12196-28780	GCA_002042945.1	Citrobacter portucalensis	Enterobacteriaceae	aaaatacggcatgaactgatactaatcag
Csa104.16.fis	NCTQ01000016.1/224857-208553	GCA_002101415.1	Cronobacter sakazakii	Enterobacteriaceae	aaaatacggcatgaactaagtt
Csa106.16.fis	NCTR01000001.1/224855-208551	GCA_002101435.1	Cronobacter sakazakii	Enterobacteriaceae	aaaatacggcatgaactaagtt
Csa109.16.fis	NCTO01000012.1/225015-208711	GCA_002101505.1	Cronobacter sakazakii	Enterobacteriaceae	aaaatacggcatgaactaagtt
Csa177.10.fis	PTOS01000024.1/13547-23120	GCA_002942305.1	Cronobacter sakazakii	Enterobacteriaceae	aatacggcatgaactaa
Csa280.10.fis	NRLT01000012.1/84783-75192	GCA_002977765.1	Cronobacter sakazakii	Enterobacteriaceae	aatacggcatgaactaa
Dch1.19.fis	CM001904.1/4174965-4156292	GCA_000406065.1	Dickeya chrysanthemi	Enterobacteriaceae	aaaatacggcatgaactgataa
Dda1.11.fis	CP002038.1/296528-307390	GCA_000147055.1	Dickeya dadantii	Enterobacteriaceae	aaaatacggcatgaactgataa
Eas56.16.fis	NPGK01000003.1/231339-215107	GCA_002264125.1	Enterobacter asburiae_B	Enterobacteriaceae	aaaatacggcatgaactgatactaatcagttaaatg
Ecl636.16.fis	CP035633.1/3850252-3834020	GCA_004151605.1	Enterobacter asburiae_B	Enterobacteriaceae	aaaatacggcatgaactgatactaatcagttaaatg
Ebu15.16.fis	CP039453.1/844061-860510	GCA_004804375.1	Enterobacter bugandensis	Enterobacteriaceae	aaaatacggcatgaactgatacta
Ebu4.9.fis	POUO01000001.1/2778629-2788000	GCA_002890715.1	Enterobacter bugandensis	Enterobacteriaceae	aatacggcatgaactaa
Ebu5.9.fis	POUR01000001.1/2778029-2787400	GCA_002890725.1	Enterobacter bugandensis	Enterobacteriaceae	aatacggcatgaactaa
Ebu6.9.fis	POUQ01000001.1/2778029-2787400	GCA_002890755.1	Enterobacter bugandensis	Enterobacteriaceae	aatacggcatgaactaa
Ebu7.9.fis	POUP01000001.1/1895769-1905140	GCA_002890765.1	Enterobacter bugandensis	Enterobacteriaceae	aatacggcatgaactaa
Ebu8.9.fis	RBVJ01000004.1/551528-560899	GCA_003627555.1	Enterobacter bugandensis	Enterobacteriaceae	aatacggcatgaactaa
Eif1.9.fis	MJAB01000034.1/13460-22831	GCA_001743385.1	Enterobacter bugandensis	Enterobacteriaceae	aatacggcatgaactaa
Eca2.17.fis	GG704865.1/965861-949319	GCA_000155995.1	Enterobacter cancerogenus	Enterobacteriaceae	aaaatacggcatgaact
Ecl122.17.fis	LEDT02000012.1/13398-30289	GCA_001022525.2	Enterobacter chengduensis	Enterobacteriaceae	aaaatacggcatgaactgatactaatcagttaa
Ecl93.52.fis	JZYA01000004.1/13426-65577	GCA_000958265.1	Enterobacter chengduensis	Enterobacteriaceae	aaaatacggcatgaactgatactaatcagttaa
Ecl94.52.fis	JZXZ01000016.1/13426-65577	GCA_000958285.1	Enterobacter chengduensis	Enterobacteriaceae	aaaatacggcatgaactgatactaatcagttaa
Eho293.17.fis	NJEZ02000001.1/1548448-1531557	GCA_002206155.2	Enterobacter chengduensis	Enterobacteriaceae	aaaatacggcatgaactgatactaatcagttaa
Ecl249.17.fis	FJWO01000017.1/52259-35506	GCA_900075165.1	Enterobacter cloacae	Enterobacteriaceae	aaaatacggcatgaact
Ecl584.9.fis	NRIS01000010.1/144771-135400	GCA_002529035.1	Enterobacter cloacae	Enterobacteriaceae	aatacggcatgaactaa
Ecl15.17.fis	KI535506.1/4584257-4567691	GCA_000492575.1	Enterobacter hormaechei_A	Enterobacteriaceae	aaaatacggcatgaact
Ecl30.17.fis	KI973154.1/895923-912866	GCA_000534295.1	Enterobacter hormaechei_A	Enterobacteriaceae	aaaatacggcatgaact
Ecl305.17.fis	FJZB01000011.1/154427-137850	GCA_900075735.1	Enterobacter hormaechei_A	Enterobacteriaceae	aaaatacggcatgaact
Ecl308.17.fis	FJZC01000011.1/154436-137859	GCA_900075765.1	Enterobacter hormaechei_A	Enterobacteriaceae	aaaatacggcatgaact
Ecl326.17.fis	FJZT01000005.1/432326-415618	GCA_900075945.1	Enterobacter hormaechei_A	Enterobacteriaceae	aaaatacggcatgaact
Ecl330.17.fis	FJZY01000002.1/773170-756257	GCA_900075985.1	Enterobacter hormaechei_A	Enterobacteriaceae	aaaatacggcatgaact
Ecl363.16.fis	FKBF01000002.1/478909-495200	GCA_900076325.1	Enterobacter hormaechei_A	Enterobacteriaceae	aaaatacggcatgaact
Ecl441.17.fis	FKEF01000010.1/3095-20219	GCA_900077145.1	Enterobacter hormaechei_A	Enterobacteriaceae	aaaatacggcatgaact
Ecl465.16.fis	FKFB01000006.1/11479-27676	GCA_900077395.1	Enterobacter hormaechei_A	Enterobacteriaceae	aaaatacggcatgaact
Ecl476.16.fis	FKFO01000010.1/9037-25485	GCA_900077505.1	Enterobacter hormaechei_A	Enterobacteriaceae	aaaatacggcatgaact
Ecl507.16.fis	FKGT01000007.1/236185-219768	GCA_900077815.1	Enterobacter hormaechei_A	Enterobacteriaceae	aaaatacggcatgaact
Ecl667.17.fis	PQXG01000001.1/9360-25937	GCA_002925805.1	Enterobacter hormaechei_A	Enterobacteriaceae	aaaatacggcatgaact
Ecl668.17.fis	QBPF01000005.1/9360-25937	GCA_003057395.1	Enterobacter hormaechei_A	Enterobacteriaceae	aaaatacggcatgaact
Ecl691.17.fis	CABEFH010000207.1/8780-25339	GCA_901484995.1	Enterobacter hormaechei_A	Enterobacteriaceae	aaaatacggcatgaact
Eho104.16.fis	JZKR01000031.1/8975-25188	GCA_000966055.1	Enterobacter hormaechei_A	Enterobacteriaceae	tacggcatgaact
Eho115.3.fis	LDCG01000009.1/163557-160524	GCA_001011895.1	Enterobacter hormaechei_A	Enterobacteriaceae	aatacggcatgaactaa
Eho135.17.fis	LEEH01000017.1/8917-25517	GCA_001023345.1	Enterobacter hormaechei_A	Enterobacteriaceae	aaaatacggcatgaact
Eho149.17.fis	LPOE01000067.1/8923-25487	GCA_001471215.1	Enterobacter hormaechei_A	Enterobacteriaceae	aaaatacggcatgaact
Eho155.17.fis	LPQT01000023.1/391557-375052	GCA_001471935.1	Enterobacter hormaechei_A	Enterobacteriaceae	aaaatacggcatgaact
Eho175.17.fis	LPPS01000079.1/8923-25487	GCA_001472455.1	Enterobacter hormaechei_A	Enterobacteriaceae	aaaatacggcatgaact
Eho188.17.fis	LPPA01000062.1/8923-25487	GCA_001472815.1	Enterobacter hormaechei_A	Enterobacteriaceae	aaaatacggcatgaact
Eho191.3.fis	LPOV01000056.1/8923-11956	GCA_001472915.1	Enterobacter hormaechei_A	Enterobacteriaceae	aatacggcatgaactaa
Eho202.17.fis	LPOF01000067.1/8923-25487	GCA_001475415.1	Enterobacter hormaechei_A	Enterobacteriaceae	aaaatacggcatgaact
Eho206.17.fis	LRCF01000143.1/19998-2833	GCA_001518145.1	Enterobacter hormaechei_A	Enterobacteriaceae	tacggcatgaact
Eho217.16.fis	LRJW01000094.1/9045-25482	GCA_001524915.1	Enterobacter hormaechei_A	Enterobacteriaceae	aaaatacggcatgaact
Eho329.16.fis	BEFC01000050.1/8953-25247	GCA_002334025.1	Enterobacter hormaechei_A	Enterobacteriaceae	aaaatacggcatgaact
Eho338.16.fis	BEFM01000043.1/8954-25248	GCA_002334205.1	Enterobacter hormaechei_A	Enterobacteriaceae	aaaatacggcatgaact
Eho340.16.fis	BEFO01000004.1/45062-28768	GCA_002334245.1	Enterobacter hormaechei_A	Enterobacteriaceae	aaaatacggcatgaact
Eho341.16.fis	BEFP01000008.1/272654-256360	GCA_002334265.1	Enterobacter hormaechei_A	Enterobacteriaceae	aaaatacggcatgaact
Eho342.16.fis	BEFQ01000008.1/314350-298056	GCA_002334285.1	Enterobacter hormaechei_A	Enterobacteriaceae	aaaatacggcatgaact
Eho344.16.fis	BEFS01000024.1/8534-24828	GCA_002334325.1	Enterobacter hormaechei_A	Enterobacteriaceae	aaaatacggcatgaact
Eho345.16.fis	BEFT01000018.1/8954-25248	GCA_002334345.1	Enterobacter hormaechei_A	Enterobacteriaceae	aaaatacggcatgaact
Eho346.16.fis	BEFU01000011.1/8954-25248	GCA_002334365.1	Enterobacter hormaechei_A	Enterobacteriaceae	aaaatacggcatgaact
Eho347.16.fis	BEFV01000030.1/52604-36310	GCA_002334385.1	Enterobacter hormaechei_A	Enterobacteriaceae	aaaatacggcatgaact
Eho348.16.fis	BEFW01000155.1/44984-28690	GCA_002334405.1	Enterobacter hormaechei_A	Enterobacteriaceae	aaaatacggcatgaact
Eho349.16.fis	BEFX01000086.1/8954-25248	GCA_002334425.1	Enterobacter hormaechei_A	Enterobacteriaceae	aaaatacggcatgaact
Eho350.16.fis	BEGA01000062.1/44906-28612	GCA_002334465.1	Enterobacter hormaechei_A	Enterobacteriaceae	aaaatacggcatgaact
Eho378.16.fis	NXJF01000009.1/9031-25076	GCA_002417005.1	Enterobacter hormaechei_A	Enterobacteriaceae	aaaatacggcatgaact
Eho394.17.fis	DLTJ01000154.1/8417-25540	GCA_002500335.1	Enterobacter hormaechei_A	Enterobacteriaceae	aaaatacggcatgaact
Eho422.17.fis	CP027142.1/3410626-3394049	GCA_002968455.1	Enterobacter hormaechei_A	Enterobacteriaceae	aaaatacggcatgaactgatactaatcagttaa
Eho427.17.fis	PNXT01000001.1/3799987-3783411	GCA_003054635.1	Enterobacter hormaechei_A	Enterobacteriaceae	aaaatacggcatgaact
Eho438.17.fis	QHMI01000022.1/52797-36221	GCA_003186615.1	Enterobacter hormaechei_A	Enterobacteriaceae	aaaatacggcatgaactgatactaatcagttaa
Eho471.16.fis	BHDX01000027.1/52417-36123	GCA_003427155.1	Enterobacter hormaechei_A	Enterobacteriaceae	aaaatacggcatgaact
Eho472.16.fis	BHEA01000030.1/39199-22905	GCA_003427215.1	Enterobacter hormaechei_A	Enterobacteriaceae	aaaatacggcatgaact
Eho478.17.fis	RDWO01000023.1/52576-35999	GCA_003687985.1	Enterobacter hormaechei_A	Enterobacteriaceae	aaaatacggcatgaact
Eho509.16.fis	RXSS01000012.1/8740-25209	GCA_003964845.1	Enterobacter hormaechei_A	Enterobacteriaceae	aaaatacggcatgaact
Eho556.9.fis	SEKA01000028.1/8951-18335	GCA_004145725.1	Enterobacter hormaechei_A	Enterobacteriaceae	aatacggcatgaactaa
Eho570.14.fis	SSCT01000010.1/8934-22785	GCA_004794965.1	Enterobacter hormaechei_A	Enterobacteriaceae	aaaatacggcatgaact
Eho59.16.fis	LABB01000004.1/114362-98067	GCA_000957445.1	Enterobacter hormaechei_A	Enterobacteriaceae	aaaatacggcatgaact
Ecl37.17.fis	KK736229.1/537510-554087	GCA_000692255.1	Enterobacter kobei	Enterobacteriaceae	aaaatacggcatgaactgatactaatcagttaagtgtttgtttaaaaaggcgctcttcggcatggggaagcgccttttttattggattgactgcaccac
Ecl37.17.fis.2	KK736229.1/520965-537509	GCA_000692255.1	Enterobacter kobei	Enterobacteriaceae	aaaatacggcatgaact
Eko12.16.fis	LEEL01000046.1/444354-428309	GCA_001023295.1	Enterobacter kobei	Enterobacteriaceae	aaaatacggcatgaact
Eko49.16.fis	QMCL01000002.1/8524-24561	GCA_003289655.1	Enterobacter kobei	Enterobacteriaceae	aaaatacggcatgaact
Emg10.17.fis	KI973206.1/723821-707244	GCA_000534515.1	Enterobacter kobei	Enterobacteriaceae	aaaatacggcatgaact
Elu10.17.fis	LRCI01000035.1/13368-29895	GCA_001518205.1	Enterobacter ludwigii	Enterobacteriaceae	aaaatacggcatgaact
Elu24.17.fis	RXRA01000004.1/13395-30847	GCA_003965305.1	Enterobacter ludwigii	Enterobacteriaceae	aaaatacggcatgaact
Ecl610.9.fis	CP032291.1/4076512-4067128	GCA_003573505.1	Enterobacter roggenkampii	Enterobacteriaceae	aatacggcatgaact
Ebi9.16.fis	KQ087598.1/4294121-4277819	GCA_001030225.1	Enterobacter sichuanensis	Enterobacteriaceae	aaaatacggcatgaact
Eas1.17.fis	CP003026.1/4268434-4251578	GCA_000224675.1	Enterobacter soli	Enterobacteriaceae	aaaatacggcatgaactgatacta
Eso3.17.fis	LXES01000009.1/139431-122575	GCA_001654845.1	Enterobacter soli	Enterobacteriaceae	aaaatacggcatgaactgatacta
Eso6.17.fis	FYBB01000045.1/13556-30412	GCA_900185935.1	Enterobacter soli	Enterobacteriaceae	aaaatacggcatgaactgatacta
Eal36.10.fis	CP024282.1/1944640-1954178	GCA_002741375.1	Escherichia albertii	Enterobacteriaceae	aatacggcatgaactaa
Eco1012.10.fis	KE699961.1/346932-337394	GCA_000457775.1	Escherichia coli	Enterobacteriaceae	aatacggcatgaactaa
Eco10163.10.fis	QXNW01000008.1/12184-21933	GCA_003546165.1	Escherichia coli	Enterobacteriaceae	aatacggcatgaactaa
Eco10586.10.fis	RNLU01000003.1/149661-140093	GCA_003769025.1	Escherichia coli	Enterobacteriaceae	aatacggcatgaactaa
Eco10606.11.fis	RNLV01000028.1/12215-23071	GCA_003770325.1	Escherichia coli	Enterobacteriaceae	aatacggcatgaact
Eco10613.10.fis	RNLW01000002.1/162919-153396	GCA_003771435.1	Escherichia coli	Enterobacteriaceae	aatacggcatgaactaa
Eco10649.10.fis	RNRC01000003.1/147815-138243	GCA_003773845.1	Escherichia coli	Enterobacteriaceae	aatacggcatgaactaa
Eco10661.9.fis	ROEE01000043.1/11698-21042	GCA_003774185.1	Escherichia coli	Enterobacteriaceae	aatacggcatgaactaa
Eco10716.9.fis	ROGC01000014.1/108946-99601	GCA_003775345.1	Escherichia coli	Enterobacteriaceae	aatacggcatgaactaa
Eco10750.11.fis	RNVX01000029.1/12215-23071	GCA_003782345.1	Escherichia coli	Enterobacteriaceae	aatacggcatgaact
Eco10764.15.fis	RNSI01000006.1/144136-128852	GCA_003782845.1	Escherichia coli	Enterobacteriaceae	aatacggcatgaactaattcaggttagctaaatgcttgattaaaaaggcgctactcggcatggggaagcgccttttttat
Eco10795.9.fis	RNWA01000004.1/333394-324154	GCA_003783825.1	Escherichia coli	Enterobacteriaceae	aatacggcatgaactaa
Eco10823.9.fis	RNVJ01000001.1/162743-153398	GCA_003784525.1	Escherichia coli	Enterobacteriaceae	aatacggcatgaactaa
Eco10847.15.fis	RNWK01000001.1/313873-298589	GCA_003791065.1	Escherichia coli	Enterobacteriaceae	aatacggcatgaactaattcaggttagctaaatgcttgattaaaaaggcgctactcggcatggggaagcgccttttttat
Eco10880.9.fis	RNWY01000010.1/146575-137335	GCA_003792045.1	Escherichia coli	Enterobacteriaceae	aatacggcatgaactaa
Eco10928.10.fis	ROBU01000018.1/80661-71123	GCA_003793495.1	Escherichia coli	Enterobacteriaceae	aatacggcatgaactaa
Eco11300.9.fis	RUPR01000003.1/162748-153402	GCA_003901415.1	Escherichia coli	Enterobacteriaceae	aatacggcatgaactaa
Eco1150.15.fis	KE701847.1/971056-955772	GCA_000460555.1	Escherichia coli	Enterobacteriaceae	aatacggcatgaactaattcaggttagctaaatgcttgattaaaaaggcgctactcggcatggggaagcgccttttttat
Eco11664.15.fis	PNZT01000014.1/1121-16405	GCA_003984025.1	Escherichia coli	Enterobacteriaceae	aatacggcatgaactaattcaggttagctaaatgcttgattaaaaaggcgctactcggcatggggaagcgccttttttat
Eco11695.15.fis	RDCA01000036.1/35406-20122	GCA_003988275.1	Escherichia coli	Enterobacteriaceae	aatacggcatgaactaattcaggttagctaaatgcttgattaaaaaggcgctactcggcatggggaagcgccttttttat
Eco11744.9.fis	QKPK01000009.1/125159-115681	GCA_004024375.1	Escherichia coli	Enterobacteriaceae	aatacggcatgaactaa
Eco11776.9.fis	SCGL01000001.1/445011-435533	GCA_004100205.1	Escherichia coli	Enterobacteriaceae	aatacggcatgaactaa
Eco12011.9.fis	SAGC01000002.1/126846-117606	GCA_004171425.1	Escherichia coli	Enterobacteriaceae	aatacggcatgaactaa
Eco12523.10.fis	SHJH01000008.1/126137-116553	GCA_004284095.1	Escherichia coli	Enterobacteriaceae	aatacggcatgaactaa
Eco12524.9.fis	SHIR01000006.1/4521-13761	GCA_004284135.1	Escherichia coli	Enterobacteriaceae	aatacggcatgaactaa
Eco12632.15.fis	MTYC01000057.1/12217-27154	GCA_004380775.1	Escherichia coli	Enterobacteriaceae	aaaatacggcatgaactaattcaggttagctaaatgcttgattaaaaaggcgctactcggcatggggaagcgccttttttat
Eco1273.15.fis	AXLI01000001.1/3692040-3676888	GCA_000474825.1	Escherichia coli	Enterobacteriaceae	aatacggcatgaactaattcaggttagctaaatgcttgattaaaaaggcgctactcggcatggggaagcgccttttttat
Eco12888.10.fis	SRNP01000017.1/91863-82345	GCA_004767815.1	Escherichia coli	Enterobacteriaceae	aatacggcatgaactaa
Eco13011.10.fis	RAZQ01000009.1/129286-119537	GCA_004804115.1	Escherichia coli	Enterobacteriaceae	aatacggcatgaactaa
Eco1313.15.fis	KI533541.1/12132-27416	GCA_000488635.1	Escherichia coli	Enterobacteriaceae	aatacggcatgaactaattcaggttagctaaatgcttgattaaaaaggcgctactcggcatggggaagcgccttttttat
Eco13739.10.fis	BFKL01000022.1/126447-116910	GCA_005383965.1	Escherichia coli	Enterobacteriaceae	aatacggcatgaactaa
Eco1385.15.fis	KI929660.1/2263839-2248687	GCA_000522085.1	Escherichia coli	Enterobacteriaceae	aatacggcatgaactaattcaggttagctaaatgcttgattaaaaaggcgctactcggcatggggaagcgccttttttat
Eco1386.15.fis	KI929668.1/866039-881191	GCA_000522105.1	Escherichia coli	Enterobacteriaceae	aatacggcatgaactaattcaggttagctaaatgcttgattaaaaaggcgctactcggcatggggaagcgccttttttat
Eco1389.15.fis	KI929690.1/733639-718487	GCA_000522165.1	Escherichia coli	Enterobacteriaceae	aatacggcatgaactaattcaggttagctaaatgcttgattaaaaaggcgctactcggcatggggaagcgccttttttat
Eco1390.15.fis	KI929698.1/1407323-1422475	GCA_000522185.1	Escherichia coli	Enterobacteriaceae	aatacggcatgaactaattcaggttagctaaatgcttgattaaaaaggcgctactcggcatggggaagcgccttttttat
Eco13908.9.fis	BFSX01000085.1/140670-131325	GCA_005388405.1	Escherichia coli	Enterobacteriaceae	aatacggcatgaactaa
Eco1391.15.fis	KI929706.1/1407236-1422388	GCA_000522205.1	Escherichia coli	Enterobacteriaceae	aatacggcatgaactaattcaggttagctaaatgcttgattaaaaaggcgctactcggcatggggaagcgccttttttat
Eco1392.15.fis	KI929714.1/3691274-3676122	GCA_000522225.1	Escherichia coli	Enterobacteriaceae	aatacggcatgaactaattcaggttagctaaatgcttgattaaaaaggcgctactcggcatggggaagcgccttttttat
Eco1393.15.fis	KI929728.1/1941271-1926119	GCA_000522245.1	Escherichia coli	Enterobacteriaceae	aatacggcatgaactaattcaggttagctaaatgcttgattaaaaaggcgctactcggcatggggaagcgccttttttat
Eco1394.15.fis	KI929742.1/734802-719650	GCA_000522265.1	Escherichia coli	Enterobacteriaceae	aatacggcatgaactaattcaggttagctaaatgcttgattaaaaaggcgctactcggcatggggaagcgccttttttat
Eco1395.15.fis	KI929766.1/733639-718487	GCA_000522285.1	Escherichia coli	Enterobacteriaceae	aatacggcatgaactaattcaggttagctaaatgcttgattaaaaaggcgctactcggcatggggaagcgccttttttat
Eco13959.10.fis	BFVF01000027.1/2054-11572	GCA_005389605.1	Escherichia coli	Enterobacteriaceae	aatacggcatgaactaa
Eco1396.15.fis	KI929774.1/974059-989211	GCA_000522305.1	Escherichia coli	Enterobacteriaceae	aatacggcatgaactaattcaggttagctaaatgcttgattaaaaaggcgctactcggcatggggaagcgccttttttat
Eco1401.15.fis	KI929804.1/3693869-3678717	GCA_000522405.1	Escherichia coli	Enterobacteriaceae	aatacggcatgaactaattcaggttagctaaatgcttgattaaaaaggcgctactcggcatggggaagcgccttttttat
Eco14058.8.fis	BFZH01000003.1/12409-20906	GCA_005391725.1	Escherichia coli	Enterobacteriaceae	aatacggcatgaactaattcaggttagctaaatgcttgattaaaa
Eco14137.10.fis	BGCO01000005.1/158808-149236	GCA_005393465.1	Escherichia coli	Enterobacteriaceae	aatacggcatgaactaa
Eco14147.10.fis	BGCY01000089.1/128897-119379	GCA_005393665.1	Escherichia coli	Enterobacteriaceae	aatacggcatgaactaa
Eco14200.15.fis	BGFE01000057.1/150397-135460	GCA_005395225.1	Escherichia coli	Enterobacteriaceae	aaaatacggcatgaactaattcaggttagctaaatgcttgattaaaaaggcgctactcggcatggggaagcgccttttttat
Eco1421.15.fis	JFFN01000072.1/544849-529912	GCA_000599805.2	Escherichia coli	Enterobacteriaceae	aaaatacggcatgaactaattcaggttagctaaatgcttgattaaaaaggcgctactcggcatggggaagcgccttttttat
Eco14704.10.fis	UGAZ01000001.1/468381-477929	GCA_900448745.1	Escherichia coli	Enterobacteriaceae	aatacggcatgaactaa
Eco14720.15.fis	UGCC01000002.1/1088706-1103987	GCA_900448925.1	Escherichia coli	Enterobacteriaceae	aatacggcatgaactaattcaggttagctaaatgcttgattaaaaaggcgctactcggcatggggaagcgccttttttat
Eco14740.15.fis	UGBS01000001.1/472828-487765	GCA_900449155.1	Escherichia coli	Enterobacteriaceae	aaaatacggcatgaactaattcaggttagctaaatgcttgattaaaaaggcgctactcggcatggggaagcgccttttttat
Eco14866.10.fis	UCTY01000033.1/50018-40500	GCA_900478465.1	Escherichia coli	Enterobacteriaceae	aatacggcatgaactaa
Eco14867.13.fis	UCUD01000013.1/103285-90127	GCA_900478475.1	Escherichia coli	Enterobacteriaceae	aatacggcatgaactaattcaggttagctaaatgcttgattaaaaaggcgctactcggcatggggaagcgccttttttat
Eco14904.9.fis	UCVP01000002.1/229374-219896	GCA_900478885.1	Escherichia coli	Enterobacteriaceae	aatacggcatgaactaa
Eco14907.9.fis	UCVK01000002.1/229374-219896	GCA_900478915.1	Escherichia coli	Enterobacteriaceae	aatacggcatgaactaa
Eco14961.9.fis	UCXD01000005.1/277605-268245	GCA_900479455.1	Escherichia coli	Enterobacteriaceae	aatacggcatgaactaa
Eco14965.10.fis	UCXJ01000028.1/53625-44056	GCA_900479495.1	Escherichia coli	Enterobacteriaceae	aatacggcatgaactaa
Eco15010.15.fis	UCYX01000004.1/283792-268640	GCA_900479945.1	Escherichia coli	Enterobacteriaceae	aatacggcatgaactaattcaggttagctaaatgcttgattaaaaaggcgctactcggcatggggaagcgccttttttat
Eco15032.10.fis	UCZZ01000033.1/12047-21565	GCA_900480195.1	Escherichia coli	Enterobacteriaceae	aatacggcatgaactaa
Eco15035.9.fis	UDAA01000001.1/12216-21562	GCA_900480225.1	Escherichia coli	Enterobacteriaceae	aatacggcatgaactaa
Eco15202.15.fis	UDGI01000005.1/283798-268646	GCA_900481895.1	Escherichia coli	Enterobacteriaceae	aatacggcatgaactaattcaggttagctaaatgcttgattaaaaaggcgctactcggcatggggaagcgccttttttat
Eco15272.9.fis	UEDE01000012.1/12216-21694	GCA_900488885.1	Escherichia coli	Enterobacteriaceae	aatacggcatgaactaa
Eco15761.9.fis	SPZB01000030.1/158545-149067	GCA_006231245.1	Escherichia coli	Enterobacteriaceae	aatacggcatgaactaa
Eco16017.10.fis	SQLE01000106.1/707932-697513	GCA_006237145.1	Escherichia coli	Enterobacteriaceae	aatacggcatgaactaattcaggttagctaaatgcttgattaaaaaggcgctactcggcatggggaagcgccttttttat
Eco16118.9.fis	VAUB01000017.1/12157-20744	GCA_006348985.1	Escherichia coli	Enterobacteriaceae	aaaatacggcatgaactaattcaggttagctaaatgcttgattaaaaaggcgctactcggcatggggaagcgccttttttat
Eco16124.10.fis	VETK01000005.1/127054-117482	GCA_006350385.1	Escherichia coli	Enterobacteriaceae	aatacggcatgaactaa
Eco16135.9.fis	SQOB01000087.1/12024-21503	GCA_006352185.1	Escherichia coli	Enterobacteriaceae	aatacggcatgaactaa
Eco16159.9.fis	CABFJC010000203.1/181285-171808	GCA_901669795.1	Escherichia coli	Enterobacteriaceae	aatacggcatgaactaa
Eco1696.15.fis	KK214148.1/138957-123805	GCA_000633675.1	Escherichia coli	Enterobacteriaceae	aatacggcatgaactaattcaggttagctaaatgcttgattaaaaaggcgctactcggcatggggaagcgccttttttat
Eco1968.15.fis	JMJD01000003.1/765564-780501	GCA_000714975.1	Escherichia coli	Enterobacteriaceae	aaaatacggcatgaactaattcaggttagctaaatgcttgattaaaaaggcgctactcggcatggggaagcgccttttttat
Eco2067.16.fis	JSGW01000027.1/11977-28210	GCA_000776335.1	Escherichia coli	Enterobacteriaceae	aaaatacggcatgaact
Eco2341.9.fis	JSSS01000173.1/163908-154430	GCA_000782795.1	Escherichia coli	Enterobacteriaceae	aatacggcatgaactaa
Eco2443.15.fis	JTGI01000051.1/11802-26954	GCA_000814525.1	Escherichia coli	Enterobacteriaceae	aatacggcatgaactaattcaggttagctaaatgcttgattaaaaaggcgctactcggcatggggaagcgccttttttat
Eco2455.10.fis	JWZM01000027.1/98900-89382	GCA_000819105.1	Escherichia coli	Enterobacteriaceae	aatacggcatgaactaa
Eco266.9.fis	AIHK01000026.1/285938-276457	GCA_000250415.2	Escherichia coli	Enterobacteriaceae	aatacggcatgaactaa
Eco269.10.fis	AIHN01000058.1/69854-60282	GCA_000250475.2	Escherichia coli	Enterobacteriaceae	aatacggcatgaactaa
Eco2948.9.fis	LJGE01000038.1/125155-115676	GCA_001282155.1	Escherichia coli	Enterobacteriaceae	aatacggcatgaactaa
Eco2949.9.fis	LJGG01000020.1/125161-115682	GCA_001282195.1	Escherichia coli	Enterobacteriaceae	aatacggcatgaactaa
Eco2955.9.fis	LJGH01000002.1/121325-111846	GCA_001282345.1	Escherichia coli	Enterobacteriaceae	aatacggcatgaactaa
Eco3025.15.fis	CYCQ01000012.1/114724-99573	GCA_001284525.1	Escherichia coli	Enterobacteriaceae	aatacggcatgaactaa
Eco3040.9.fis	CYBJ01000003.1/9696-19041	GCA_001284825.1	Escherichia coli	Enterobacteriaceae	aatacggcatgaactaa
Eco3177.10.fis	JRRZ01000007.1/806048-796530	GCA_001412975.1	Escherichia coli	Enterobacteriaceae	aatacggcatgaactaa
Eco3178.10.fis	JRSD01000246.1/4382029-4372511	GCA_001412995.1	Escherichia coli	Enterobacteriaceae	aatacggcatgaactaa
Eco3181.10.fis	JRRM01000067.1/1105508-1115026	GCA_001413415.1	Escherichia coli	Enterobacteriaceae	aatacggcatgaactaa
Eco3182.10.fis	JRRN01000033.1/341392-350910	GCA_001413425.1	Escherichia coli	Enterobacteriaceae	aatacggcatgaactaa
Eco3183.10.fis	JRRP01000037.1/1637228-1646746	GCA_001413455.1	Escherichia coli	Enterobacteriaceae	aatacggcatgaactaa
Eco3184.10.fis	JRRS01000180.1/3200003-3190485	GCA_001413485.1	Escherichia coli	Enterobacteriaceae	aatacggcatgaactaa
Eco3185.10.fis	JRRU01000154.1/2397256-2387738	GCA_001413535.1	Escherichia coli	Enterobacteriaceae	aatacggcatgaactaa
Eco3186.10.fis	JRRX01000061.1/4406772-4397254	GCA_001413555.1	Escherichia coli	Enterobacteriaceae	aatacggcatgaactaa
Eco3187.10.fis	JRRY01000094.1/2991876-2982358	GCA_001413565.1	Escherichia coli	Enterobacteriaceae	aatacggcatgaactaa
Eco3188.10.fis	JRSB01000213.1/3723421-3732939	GCA_001413605.1	Escherichia coli	Enterobacteriaceae	aatacggcatgaactaa
Eco3189.10.fis	JRSE01000171.1/195185-185667	GCA_001413645.1	Escherichia coli	Enterobacteriaceae	aatacggcatgaactaa
Eco3191.10.fis	JRSJ01000056.1/1851560-1842042	GCA_001413745.1	Escherichia coli	Enterobacteriaceae	aatacggcatgaactaa
Eco3193.10.fis	JRSS01000032.1/2766889-2757371	GCA_001413825.1	Escherichia coli	Enterobacteriaceae	aatacggcatgaactaa
Eco3194.10.fis	JRSN01000059.1/397163-387645	GCA_001413875.1	Escherichia coli	Enterobacteriaceae	aatacggcatgaactaa
Eco3195.10.fis	JRSP01000055.1/747251-737733	GCA_001413885.1	Escherichia coli	Enterobacteriaceae	aatacggcatgaactaa
Eco3251.15.fis	ATLY01000021.1/343388-328103	GCA_001466755.1	Escherichia coli	Enterobacteriaceae	aatacggcatgaactaattcaggttagctaaatgcttgattaaaaaggcgctactcggcatggggaagcgccttttttat
Eco330.9.fis	JH970582.1/230457-221112	GCA_000305175.1	Escherichia coli	Enterobacteriaceae	aatacggcatgaactaa
Eco331.9.fis	JH969580.1/230509-221164	GCA_000305355.1	Escherichia coli	Enterobacteriaceae	aatacggcatgaactaa
Eco3519.9.fis	LONY01000011.1/12122-21468	GCA_001575305.1	Escherichia coli	Enterobacteriaceae	aatacggcatgaactaa
Eco3741.15.fis	LVOY01000039.1/12226-27510	GCA_001615325.1	Escherichia coli	Enterobacteriaceae	aatacggcatgaactaattcaggttagctaaatgcttgattaaaaaggcgctactcggcatggggaagcgccttttttat
Eco3810.15.fis	LVQF01000040.1/12092-27376	GCA_001616855.1	Escherichia coli	Enterobacteriaceae	aatacggcatgaactaattcaggttagctaaatgcttgattaaaaaggcgctactcggcatggggaagcgccttttttat
Eco3819.15.fis	LVQO01000028.1/12177-27461	GCA_001617025.1	Escherichia coli	Enterobacteriaceae	aatacggcatgaactaattcaggttagctaaatgcttgattaaaaaggcgctactcggcatggggaagcgccttttttat
Eco3854.9.fis	LVSD01000181.1/12968-3489	GCA_001621435.1	Escherichia coli	Enterobacteriaceae	aatacggcatgaactaa
Eco3885.15.fis	JUDV01000033.1/35137-19987	GCA_001630855.1	Escherichia coli	Enterobacteriaceae	aatacggcatgaactaattcaggttagctaaatgcttgattaaaaaggcgctactcggcatggggaagcgccttttttat
Eco3896.9.fis	JYKB01000065.1/95052-85573	GCA_001637705.1	Escherichia coli	Enterobacteriaceae	aatacggcatgaactaa
Eco3900.10.fis	LAUC01000180.1/7365-16903	GCA_001637785.1	Escherichia coli	Enterobacteriaceae	aatacggcatgaactaa
Eco4049.9.fis	MBPT01000046.1/12225-21704	GCA_001700035.1	Escherichia coli	Enterobacteriaceae	aatacggcatgaactaa
Eco4068.15.fis	CP015834.1/3772096-3756944	GCA_001721525.1	Escherichia coli	Enterobacteriaceae	aatacggcatgaactaattcaggttagctaaatgcttgattaaaaaggcgctactcggcatggggaagcgccttttttat
Eco4078.15.fis	LZEA01000111.1/140526-125374	GCA_001742565.1	Escherichia coli	Enterobacteriaceae	aatacggcatgaactaattcaggtta
Eco4365.10.fis	MOKF01000024.1/52303-42765	GCA_001894415.1	Escherichia coli	Enterobacteriaceae	aatacggcatgaactaa
Eco4384.15.fis	CP010151.1/4722942-4738226	GCA_001900395.1	Escherichia coli	Enterobacteriaceae	aatacggcatgaactaattcaggttagctaaatgcttgattaaaaaggcgctactcggcatggggaagcgccttttttat
Eco4476.15.fis	LGMW01000172.1/12494-27431	GCA_001911635.1	Escherichia coli	Enterobacteriaceae	aaaatacggcatgaactaattcaggttagctaaatgcttgattaaaaaggcgctactcggcatggggaagcgccttttttat
Eco480.15.fis	KB732636.1/762766-747626	GCA_000351425.1	Escherichia coli	Enterobacteriaceae	aatacggcatgaactaattcaggttagctaaatgcttgattaaaaaggcgctactcggcatggggaagcgccttttttat
Eco4926.10.fis	NDYX01000025.1/128907-119389	GCA_002115565.1	Escherichia coli	Enterobacteriaceae	aatacggcatgaactaa
Eco4930.15.fis	NEFO01000053.1/21375-6227	GCA_002116545.1	Escherichia coli	Enterobacteriaceae	aatacggcatgaactaattcaggttagctaaatgcttgattaaaaaggcgctactcggcatggggaagcgccttttttat
Eco5036.15.fis	NGRV01000001.1/3128280-3113128	GCA_002152995.1	Escherichia coli	Enterobacteriaceae	aatacggcatgaactaattcaggttagctaaatgcttgattaaaaaggcgctactcggcatggggaagcgccttttttat
Eco5061.9.fis	MUKF01000002.1/12344-21822	GCA_002155455.1	Escherichia coli	Enterobacteriaceae	aatacggcatgaactaa
Eco5065.9.fis	MUKI01000002.1/12344-21822	GCA_002155535.1	Escherichia coli	Enterobacteriaceae	aatacggcatgaactaa
Eco5215.9.fis	LYBH01000149.1/28555-19210	GCA_002190155.1	Escherichia coli	Enterobacteriaceae	aatacggcatgaactaa
Eco5351.15.fis	MKIL01000164.1/156645-142112	GCA_002217115.1	Escherichia coli	Enterobacteriaceae	aatacggcatgaactaattcaggttagctaaatgcttgattaaaaaggcgctactcggcatggggaagcgccttttttat
Eco5354.9.fis	CP022393.1/989847-999192	GCA_002220215.1	Escherichia coli	Enterobacteriaceae	aatacggcatgaactaa
Eco5357.9.fis	NIHX01000009.1/125144-115666	GCA_002222905.1	Escherichia coli	Enterobacteriaceae	aatacggcatgaactaa
Eco5358.9.fis	NIHY01000013.1/125152-115674	GCA_002222925.1	Escherichia coli	Enterobacteriaceae	aatacggcatgaactaa
Eco5359.9.fis	NIHZ01000009.1/12388-21866	GCA_002222945.1	Escherichia coli	Enterobacteriaceae	aatacggcatgaactaa
Eco5360.9.fis	NIIA01000013.1/125144-115666	GCA_002222955.1	Escherichia coli	Enterobacteriaceae	aatacggcatgaactaa
Eco5379.9.fis	NIIN01000021.1/12388-21866	GCA_002223735.1	Escherichia coli	Enterobacteriaceae	aatacggcatgaactaa
Eco5450.15.fis	NLIF01000032.1/28091-12951	GCA_002226645.1	Escherichia coli	Enterobacteriaceae	aatacggcatgaactaattcaggttagctaaatgcttgattaaaaaggcgctactcggcatggggaagcgccttttttat
Eco5482.15.fis	NLJR01000006.1/152049-136765	GCA_002227305.1	Escherichia coli	Enterobacteriaceae	aatacggcatgaactaattcaggttagctaaatgcttgattaaaaaggcgctactcggcatggggaagcgccttttttat
Eco5491.15.fis	NLJQ01000004.1/174892-159608	GCA_002227495.1	Escherichia coli	Enterobacteriaceae	aatacggcatgaactaattcaggttagctaaatgcttgattaaaaaggcgctactcggcatggggaagcgccttttttat
Eco5502.10.fis	NLKD01000007.1/123703-114131	GCA_002227735.1	Escherichia coli	Enterobacteriaceae	aatacggcatgaactaa
Eco5541.9.fis	NLLS01000013.1/95354-85875	GCA_002228785.1	Escherichia coli	Enterobacteriaceae	aatacggcatgaactaa
Eco5570.10.fis	NLMW01000061.1/11641-21213	GCA_002229425.1	Escherichia coli	Enterobacteriaceae	aatacggcatgaactaa
Eco5605.15.fis	NLON01000011.1/12216-27153	GCA_002230215.1	Escherichia coli	Enterobacteriaceae	aaaatacggcatgaactaattcaggttagctaaatgcttgattaaaaaggcgctactcggcatggggaagcgccttttttat
Eco5843.10.fis	NKYL01000004.1/2034-11552	GCA_002263045.1	Escherichia coli	Enterobacteriaceae	aatacggcatgaactaa
Eco5894.15.fis	MVPI01000034.1/12121-27273	GCA_002283355.1	Escherichia coli	Enterobacteriaceae	aatacggcatgaactaattcaggttagctaaatgcttgattaaaaaggcgctactcggcatggggaagcgccttttttat
Eco5942.10.fis	NTMU01000017.1/11829-22044	GCA_002307565.1	Escherichia coli	Enterobacteriaceae	aaaatacggcatgaactaattcaggttagctaaatgcttgattaaaaaggcgctactcggcatggggaagcgccttttttat
Eco5953.10.fis	CP023377.1/515660-525232	GCA_002310675.1	Escherichia coli	Enterobacteriaceae	aatacggcatgaactaa
Eco6117.9.fis	NKDO01000015.1/12217-21695	GCA_002456475.1	Escherichia coli	Enterobacteriaceae	aatacggcatgaactaa
Eco6227.10.fis	NKPS01000011.1/12294-22560	GCA_002461775.1	Escherichia coli	Enterobacteriaceae	aaaatacggcatgaactaattcaggttagctaaatgcttgattaaaaaggcgctactcggcatggggaagcgccttttttat
Eco6308.15.fis	NTOF01000001.1/360146-344862	GCA_002464145.1	Escherichia coli	Enterobacteriaceae	aatacggcatgaactaattcaggttagctaaatgcttgattaaaaaggcgctactcggcatggggaagcgccttttttat
Eco6315.9.fis	NTPX01000015.1/12180-21487	GCA_002464315.1	Escherichia coli	Enterobacteriaceae	aatacggcatgaactaa
Eco6398.9.fis	NJMK01000015.1/12216-21562	GCA_002466445.1	Escherichia coli	Enterobacteriaceae	aatacggcatgaactaa
Eco6422.9.fis	NJMJ01000015.1/11970-21316	GCA_002467025.1	Escherichia coli	Enterobacteriaceae	aatacggcatgaactaa
Eco6530.13.fis	NKVL01000001.1/586314-572894	GCA_002473535.1	Escherichia coli	Enterobacteriaceae	aaaatacggcatgaactaattcaggttagctaaatgcttgattaaaaaggcgctactcggcatggggaagcgccttttttataggt
Eco6582.11.fis	NOHN01000032.1/46682-35841	GCA_002475325.1	Escherichia coli	Enterobacteriaceae	aaaatacggcatgaact
Eco6606.9.fis	NWPY01000005.1/12213-21558	GCA_002476255.1	Escherichia coli	Enterobacteriaceae	aatacggcatgaactaa
Eco6619.9.fis	NNSZ01000003.1/262320-253013	GCA_002484415.1	Escherichia coli	Enterobacteriaceae	aatacggcatgaactaa
Eco6680.15.fis	NNVN01000024.1/2475-17412	GCA_002485715.1	Escherichia coli	Enterobacteriaceae	aaaatacggcatgaactaattcaggttagctaaatgcttgattaaaaaggcgctactcggcatggggaagcgccttttttat
Eco6725.8.fis	NNWF01000004.1/12011-20508	GCA_002486825.1	Escherichia coli	Enterobacteriaceae	aatacggcatgaactaattcaggttagctaaatgcttgattaaaa
Eco6740.9.fis	NNXV01000003.1/229547-220201	GCA_002487185.1	Escherichia coli	Enterobacteriaceae	aatacggcatgaactaa
Eco6757.10.fis	NQYM01000030.1/556234-546716	GCA_002507985.1	Escherichia coli	Enterobacteriaceae	aatacggcatgaactaa
Eco6858.15.fis	NLXX01000003.1/12165-27449	GCA_002512255.1	Escherichia coli	Enterobacteriaceae	aatacggcatgaactaattcaggttagctaaatgcttgattaaaaaggcgctactcggcatggggaagcgccttttttat
Eco6872.15.fis	NMIW01000003.1/12012-27296	GCA_002512595.1	Escherichia coli	Enterobacteriaceae	aatacggcatgaactaattcaggttagctaaatgcttgattaaaaaggcgctactcggcatggggaagcgccttttttat
Eco6901.15.fis	NLWH01000009.1/152831-137574	GCA_002513215.1	Escherichia coli	Enterobacteriaceae	aatacggcatgaactaattcaggttagctaaatgcttgattaaaaaggcgctactcggcatggggaagcgccttttttat
Eco7014.9.fis	NOGZ01000014.1/103777-94432	GCA_002516605.1	Escherichia coli	Enterobacteriaceae	aatacggcatgaactaa
Eco7062.10.fis	NNWR01000006.1/12254-21792	GCA_002517695.1	Escherichia coli	Enterobacteriaceae	gcatgaactaa
Eco7107.10.fis	NOMR01000003.1/276807-267289	GCA_002518665.1	Escherichia coli	Enterobacteriaceae	aatacggcatgaactaa
Eco7119.10.fis	NOND01000008.1/12012-21530	GCA_002518925.1	Escherichia coli	Enterobacteriaceae	aatacggcatgaactaa
Eco7136.15.fis	NONW01000008.1/12181-27118	GCA_002519275.1	Escherichia coli	Enterobacteriaceae	aaaatacggcatgaactaattcaggttagctaaat
Eco7160.15.fis	NOOX01000003.1/12011-27163	GCA_002519835.1	Escherichia coli	Enterobacteriaceae	aatacggcatgaactaattcaggttagctaaatgcttgattaaaaaggcgctactcggcatggggaagcgccttttttat
Eco7182.10.fis	NOPV01000001.1/12047-21619	GCA_002520325.1	Escherichia coli	Enterobacteriaceae	aatacggcatgaactaa
Eco7227.15.fis	NOSS01000029.1/43540-28256	GCA_002521285.1	Escherichia coli	Enterobacteriaceae	aatacggcatgaactaattcaggttagctaaatgcttgattaaaaaggcgctactcggcatggggaagcgccttttttat
Eco7275.9.fis	NOTF01000018.1/12180-21429	GCA_002522315.1	Escherichia coli	Enterobacteriaceae	aatacggcatgaactaa
Eco7448.10.fis	NMFT01000012.1/15082-24620	GCA_002538515.1	Escherichia coli	Enterobacteriaceae	aatacggcatgaactaa
Eco7501.11.fis	NMES01000036.1/46695-35839	GCA_002542545.1	Escherichia coli	Enterobacteriaceae	aatacggcatgaact
Eco7507.10.fis	NMFA01000006.1/12215-21787	GCA_002542865.1	Escherichia coli	Enterobacteriaceae	aatacggcatgaactaa
Eco7557.9.fis	NOAE01000002.1/235167-225860	GCA_002545775.1	Escherichia coli	Enterobacteriaceae	aatacggcatgaactaa
Eco7667.9.fis	CP023899.1/1959329-1968807	GCA_002589795.1	Escherichia coli	Enterobacteriaceae	aatacggcatgaactaa
Eco7862.9.fis	PEAV01000022.1/59177-49831	GCA_002796915.1	Escherichia coli	Enterobacteriaceae	aatacggcatgaactaa
Eco7878.10.fis	PIJL01000004.1/12061-21633	GCA_002810105.1	Escherichia coli	Enterobacteriaceae	aatacggcatgaactaa
Eco7984.15.fis	PPCR01000003.1/740109-725171	GCA_002895325.1	Escherichia coli	Enterobacteriaceae	aaaatacggcatgaactaattcaggttagctaaatgcttgattaaaaaggcgctactcggcatggggaagcgccttttttat
Eco7997.10.fis	PPHN01000140.1/128901-119383	GCA_002901385.1	Escherichia coli	Enterobacteriaceae	aatacggcatgaactaa
Eco8095.10.fis	PTMP01000022.1/53498-43926	GCA_002941325.1	Escherichia coli	Enterobacteriaceae	aatacggcatgaactaa
Eco8363.10.fis	PVOI01000062.1/11819-21401	GCA_002993705.1	Escherichia coli	Enterobacteriaceae	aatacggcatgaactaa
Eco8379.10.fis	PVOW01000061.1/129420-119672	GCA_003007855.1	Escherichia coli	Enterobacteriaceae	aatacggcatgaactaa
Eco8410.10.fis	PGJC01000005.1/124191-114619	GCA_003008895.1	Escherichia coli	Enterobacteriaceae	aatacggcatgaactaa
Eco8434.10.fis	PGLE01000007.1/124191-114619	GCA_003010165.1	Escherichia coli	Enterobacteriaceae	aatacggcatgaactaa
Eco8437.10.fis	PGLI01000006.1/124191-114619	GCA_003010245.1	Escherichia coli	Enterobacteriaceae	aatacggcatgaactaa
Eco8540.15.fis	PYQP01000004.1/312398-297141	GCA_003027655.1	Escherichia coli	Enterobacteriaceae	aatacggcatgaactaattcaggttagctaaatgcttgattaaaaaggcgctactcggcatggggaagcgccttttttat
Eco8587.9.fis	CP029108.1/2100123-2109601	GCA_003073815.1	Escherichia coli	Enterobacteriaceae	aatacggcatgaactaa
Eco8702.9.fis	NBCI01000109.1/12280-21640	GCA_003145075.1	Escherichia coli	Enterobacteriaceae	aatacggcatgaactaa
Eco872.15.fis	KE137225.1/11788-26928	GCA_000408685.1	Escherichia coli	Enterobacteriaceae	aatacggcatgaactaattcaggttagctaaatgcttgattaaaaaggcgctactcggcatggggaagcgccttttttat
Eco8730.10.fis	NBDJ01000022.1/12349-21917	GCA_003145625.1	Escherichia coli	Enterobacteriaceae	aatacggcatgaactaa
Eco8747.9.fis	NBKC01000120.1/128624-119256	GCA_003145975.1	Escherichia coli	Enterobacteriaceae	aatacggcatgaactaa
Eco8872.10.fis	BGNC01000022.1/127071-117499	GCA_003203315.1	Escherichia coli	Enterobacteriaceae	aatacggcatgaactaa
Eco8902.9.fis	CP029369.1/504662-514140	GCA_003268695.1	Escherichia coli	Enterobacteriaceae	aatacggcatgaactaa
Eco8938.10.fis	PJGC01000013.1/12216-21734	GCA_003290835.1	Escherichia coli	Enterobacteriaceae	aatacggcatgaactaa
Eco9313.11.fis	NSBF01000111.1/12407-23363	GCA_003303955.1	Escherichia coli	Enterobacteriaceae	aatacggcatgaactaattcaggttagctaaatgcttgattaaaaaggcgctactcggcatggggaagcgccttttttat
Eco9314.15.fis	NSBJ01000063.1/12034-27186	GCA_003303975.1	Escherichia coli	Enterobacteriaceae	aatacggcatgaactaattcaggttagctaaatgcttgattaaaaaggcgctactcggcatggggaagcgccttttttat
Eco9315.11.fis	NSBG01000063.1/12407-23363	GCA_003303985.1	Escherichia coli	Enterobacteriaceae	aatacggcatgaactaattcaggttagctaaatgcttgattaaaaaggcgctactcggcatggggaagcgccttttttat
Eco9317.15.fis	NSBK01000070.1/12034-27186	GCA_003304035.1	Escherichia coli	Enterobacteriaceae	aatacggcatgaactaattcaggttagctaaatgcttgattaaaaaggcgctactcggcatggggaagcgccttttttat
Eco9364.11.fis	NSBH01000085.1/12407-23363	GCA_003305005.1	Escherichia coli	Enterobacteriaceae	aatacggcatgaactaattcaggttagctaaatgcttgattaaaaaggcgctactcggcatggggaagcgccttttttat
Eco9655.10.fis	QETZ01000006.1/12209-21727	GCA_003328085.1	Escherichia coli	Enterobacteriaceae	aatacggcatgaactaa
Eco9658.9.fis	QETT01000012.1/12210-21555	GCA_003328145.1	Escherichia coli	Enterobacteriaceae	aatacggcatgaactaa
Eco9733.15.fis	QOWX01000017.1/103741-88802	GCA_003334775.1	Escherichia coli	Enterobacteriaceae	aaaatacggcatgaactaattcaggttagctaaatgcttgattaaaaaggcgctactcggcatggggaagcgccttttttat
Eco9735.9.fis	QOWO01000001.1/313691-304346	GCA_003334815.1	Escherichia coli	Enterobacteriaceae	aatacggcatgaactaa
Eco9741.10.fis	MAMK01000021.1/12344-21913	GCA_003337065.1	Escherichia coli	Enterobacteriaceae	aatacggcatgaactaa
Eco9788.10.fis	QBDV01000009.1/146321-136749	GCA_003339345.1	Escherichia coli	Enterobacteriaceae	aatacggcatgaactaa
Eco9797.9.fis	CP031231.1/4428712-4419234	GCA_003351385.1	Escherichia coli	Enterobacteriaceae	aatacggcatgaactaa
Emo19.9.fis	PTRP01000017.1/12316-21654	GCA_002965585.1	Escherichia coli	Enterobacteriaceae	aatacggcatgaactaa
Emo22.9.fis	PTRY01000008.1/320673-311328	GCA_002965565.1	Escherichia coli	Enterobacteriaceae	aatacggcatgaactaa
Sbo31.11.fis	JVNL01000105.1/11749-23152	GCA_001076355.1	Escherichia coli	Enterobacteriaceae	aatacggcatgaact
Sbo46.9.fis	NIYT01000040.1/52403-42925	GCA_002290435.1	Escherichia coli	Enterobacteriaceae	aatacggcatgaactaa
Sso121.9.fis	NQDQ01000029.1/12047-21525	GCA_002248985.1	Escherichia coli	Enterobacteriaceae	aatacggcatgaactaa
Sso142.9.fis	RYXA01000106.1/445550-436072	GCA_003977285.1	Escherichia coli	Enterobacteriaceae	aatacggcatgaactaa
Sso42.11.fis	JVNM01000070.1/30705-19302	GCA_001063115.1	Escherichia coli	Enterobacteriaceae	aatacggcatgaact
Eco8716.15.fis	NBDB01000117.1/257738-242583	GCA_003145355.1	Escherichia ruysiae	Enterobacteriaceae	tacggcatgaactaattcaggttagctaaatgcttgattaaaaaggcgctactcggcatggggaagcgccttttttat
Hal10.17.fis	JMPK01000003.1/21380-38376	GCA_000735375.1	Hafnia alvei	Enterobacteriaceae	aaaatacggcatgaactgatactaatcagttaacgtattgaaaaaaggcgcttttcctt
Hal10.3.fis	JMPK01000003.1/18863-21379	GCA_000735375.1	Hafnia alvei	Enterobacteriaceae	catgaactgatactaatcagttaacgtattgaaaaaaggcgctttt
Hal26.17.fis	RCWP01000015.1/123255-106259	GCA_003668715.1	Hafnia alvei	Enterobacteriaceae	aaaatacggcatgaactgatactaatcagttaacgtattgaaaaaaggcgcttttcctt
Hal26.3.fis	RCWP01000015.1/125772-123256	GCA_003668715.1	Hafnia alvei	Enterobacteriaceae	catgaactgatactaatcagttaacgtattgaaaaaaggcgctttt
Hal30.10.fis	SITJ01000048.1/69771-79630	GCA_004308115.1	Hafnia alvei	Enterobacteriaceae	aaaatacggcatgaactgatactaatcagttaacgtattgaaaaaaggcgctttt
Hal39.17.fis	UGHP01000001.1/4184954-4167958	GCA_900451105.1	Hafnia alvei	Enterobacteriaceae	aaaatacggcatgaactgatactaatcagttaacgtattgaaaaaaggcgcttttcctt
Hal39.3.fis	UGHP01000001.1/4187471-4184955	GCA_900451105.1	Hafnia alvei	Enterobacteriaceae	catgaactgatactaatcagttaacgtattgaaaaaaggcgctttt
Hpa106.10.fis	NQMS01000006.1/19544-29929	GCA_002287565.1	Hafnia paralvei	Enterobacteriaceae	aaaatacggcatgaactgatactaatcagttaacgtattgaaaaaagg
Hpa123.15.fis	SITF01000072.1/208649-193175	GCA_004309975.1	Hafnia paralvei	Enterobacteriaceae	aaaatacggcatgaactgatacta
Kgr5.17.fis	SKCA01000003.1/6455-23771	GCA_004343645.1	Klebsiella grimontii	Enterobacteriaceae	aaaatacggcatgaactgatactaatcagttaa
Kox40.12.fis	FLAB01000024.1/48923-37404	GCA_900083605.1	Klebsiella grimontii	Enterobacteriaceae	aaaatacggcatgaactgatactaatcagttaa
Kmi15.17.fis	LDJW01000007.1/53094-35778	GCA_001028875.1	Klebsiella michiganensis	Enterobacteriaceae	aaaatacggcatgaactgatactaatcagttaa
Kmi16.17.fis	LDJV01000069.1/6455-23771	GCA_001028885.1	Klebsiella michiganensis	Enterobacteriaceae	aaaatacggcatgaactgatactaatcagttaa
Kmi33.17.fis	LQHH01000042.1/52432-35757	GCA_001583485.1	Klebsiella michiganensis	Enterobacteriaceae	aaaatacggcatgaactgatactaat
Kmi48.17.fis	PGIP01000035.1/6440-23756	GCA_002887165.1	Klebsiella michiganensis	Enterobacteriaceae	aaaatacggcatgaactgatactaatcagttaa
Kmi53.17.fis	CP029141.1/3160267-3142951	GCA_003074075.1	Klebsiella michiganensis	Enterobacteriaceae	aaaatacggcatgaactgatactaa
Kmi55.31.fis	LFZL01000030.1/66915-35621	GCA_003590255.1	Klebsiella michiganensis	Enterobacteriaceae	aaaatacggcatgaactgatactaatcagttaa
Kmi58.16.fis	CP035214.1/2390424-2374069	GCA_004102625.1	Klebsiella michiganensis	Enterobacteriaceae	aaaatacggcatgaactgatactaatcagttaa
Ror14.17.fis	BCYR01000002.1/749844-732375	GCA_001598295.1	Klebsiella ornithinolytica	Enterobacteriaceae	aaaatacggcatgaactgatacta
Ror33.19.fis	CP023888.1/206468-224984	GCA_002635365.1	Klebsiella ornithinolytica	Enterobacteriaceae	aaaatacggcatgaactgatactaatcagttaa
Kox5.18.fis	AIEM01000038.1/6165-23745	GCA_000252915.3	Klebsiella oxytoca	Enterobacteriaceae	aaaatacggcatgaactgatactaatcagttaa
Kox73.17.fis	FKYR01000033.1/52963-35646	GCA_900083945.1	Klebsiella oxytoca	Enterobacteriaceae	aaaatacggcatgaactgatactaatcagttaa
Kox97.17.fis	DIEF01000007.1/52915-35598	GCA_002418485.1	Klebsiella oxytoca	Enterobacteriaceae	aaaatacggcatgaactgatactaatcagttaa
Kpn1052.16.fis	MPCC01000001.1/4079694-4063325	GCA_001874715.1	Klebsiella pneumoniae	Enterobacteriaceae	aaaatacggcatgaactgatacta
Kpn1101.17.fis	CP018458.1/460907-477883	GCA_001902395.1	Klebsiella pneumoniae	Enterobacteriaceae	aaaatacggcatgaactgatacta
Kpn1208.16.fis	CP018671.1/2404957-2388587	GCA_001908515.1	Klebsiella pneumoniae	Enterobacteriaceae	aaaatacggcatgaactgatacta
Kpn1228.17.fis	BDLF01000019.1/6676-23246	GCA_001950635.1	Klebsiella pneumoniae	Enterobacteriaceae	aaaatacggcatgaactgatacta
Kpn1261.18.fis	FLAR01000007.1/6928-24439	GCA_900084265.1	Klebsiella pneumoniae	Enterobacteriaceae	aaaatacggcatgaactgatacta
Kpn1287.18.fis	FLBG01000001.1/798632-781121	GCA_900084525.1	Klebsiella pneumoniae	Enterobacteriaceae	aaaatacggcatgaactgatacta
Kpn1288.18.fis	FLCG01000007.1/6794-24305	GCA_900084535.1	Klebsiella pneumoniae	Enterobacteriaceae	aaaatacggcatgaactgatacta
Kpn1314.14.fis	FLDG01000008.1/320028-306155	GCA_900084815.1	Klebsiella pneumoniae	Enterobacteriaceae	aaaatacggcatgaactgatactagtc
Kpn1364.14.fis	FLFI01000011.1/139813-125934	GCA_900085335.1	Klebsiella pneumoniae	Enterobacteriaceae	aaaatacggcatgaactgatactagtc
Kpn1365.18.fis	FLFJ01000006.1/6812-24323	GCA_900085345.1	Klebsiella pneumoniae	Enterobacteriaceae	aaaatacggcatgaactgatacta
Kpn1396.17.fis	FLGO01000025.1/50737-33421	GCA_900085655.1	Klebsiella pneumoniae	Enterobacteriaceae	aaaatacggcatgaactgatacta
Kpn1441.17.fis	FLII01000006.1/366016-348832	GCA_900086105.1	Klebsiella pneumoniae	Enterobacteriaceae	aaaatacggcatgaactgatacta
Kpn1591.17.fis	MLQU01000001.1/746046-729070	GCA_002093155.1	Klebsiella pneumoniae	Enterobacteriaceae	aaaatacggcatgaactgatacta
Kpn1595.18.fis	MDUL01000088.1/235033-217283	GCA_002102665.1	Klebsiella pneumoniae	Enterobacteriaceae	tacggcatgaactgata
Kpn1605.16.fis	MSLL01000034.1/17467-1473	GCA_002103675.1	Klebsiella pneumoniae	Enterobacteriaceae	tacggcatgaactgatac
Kpn1666.10.fis	NGTZ01000001.1/3907005-3896965	GCA_002152815.1	Klebsiella pneumoniae	Enterobacteriaceae	tacggcatgaactgatac
Kpn1757.17.fis	NDDK01000027.1/6807-24123	GCA_002181225.1	Klebsiella pneumoniae	Enterobacteriaceae	aaaatacggcatgaactgatacta
Kpn1931.14.fis	NFXA01000056.1/305961-292087	GCA_002187185.1	Klebsiella pneumoniae	Enterobacteriaceae	aaaatacggcatgaactgatac
Kpn1954.17.fis	NFYO01000019.1/6623-23939	GCA_002187735.1	Klebsiella pneumoniae	Enterobacteriaceae	aaaatacggcatgaactgatacta
Kpn1957.17.fis	NFYQ01000017.1/6621-23937	GCA_002187785.1	Klebsiella pneumoniae	Enterobacteriaceae	aaaatacggcatgaactgatacta
Kpn1962.17.fis	NFWM01000017.1/10557-27873	GCA_002187895.1	Klebsiella pneumoniae	Enterobacteriaceae	aaaatacggcatgaactgatacta
Kpn1964.14.fis	NFWZ01000059.1/305961-292087	GCA_002187975.1	Klebsiella pneumoniae	Enterobacteriaceae	aaaatacggcatgaactgatac
Kpn1966.14.fis	NFXC01000063.1/305961-292087	GCA_002188015.1	Klebsiella pneumoniae	Enterobacteriaceae	aaaatacggcatgaactgatac
Kpn1978.17.fis	NFYP01000018.1/6621-23937	GCA_002188295.1	Klebsiella pneumoniae	Enterobacteriaceae	aaaatacggcatgaactgatacta
Kpn2024.16.fis	NGXA01000078.1/789-16783	GCA_002235295.1	Klebsiella pneumoniae	Enterobacteriaceae	tacggcatgaactgatac
Kpn2058.16.fis	NGYM01000069.1/783-16777	GCA_002235975.1	Klebsiella pneumoniae	Enterobacteriaceae	tacggcatgaactgatac
Kpn2125.9.fis	NQBQ01000036.1/6535-15900	GCA_002247665.1	Klebsiella pneumoniae	Enterobacteriaceae	aatacggcatgaact
Kpn225.17.fis	BAKZ01000011.1/6544-23153	GCA_000614665.1	Klebsiella pneumoniae	Enterobacteriaceae	tacggcatgaactgatac
Kpn2358.17.fis	NXJL01000005.1/6691-23797	GCA_002417065.1	Klebsiella pneumoniae	Enterobacteriaceae	aaaatacggcatgaactgatacta
Kpn2420.16.fis	KZ344258.1/6338-22332	GCA_002751375.1	Klebsiella pneumoniae	Enterobacteriaceae	tacggcatgaactgatac
Kpn2590.17.fis	NCMW01000053.1/130006-113501	GCA_002851345.1	Klebsiella pneumoniae	Enterobacteriaceae	aaaatacggcatgaactgatacta
Kpn2706.17.fis	NCOG01000012.1/6760-23265	GCA_002854355.1	Klebsiella pneumoniae	Enterobacteriaceae	aaaatacggcatgaactgatacta
Kpn2721.17.fis	NCND01000041.1/129967-113462	GCA_002854695.1	Klebsiella pneumoniae	Enterobacteriaceae	aaaatacggcatgaactgatacta
Kpn2722.17.fis	NCNH01000023.1/173747-157242	GCA_002854715.1	Klebsiella pneumoniae	Enterobacteriaceae	aaaatacggcatgaactgatacta
Kpn2732.17.fis	NCOX01000018.1/173748-157243	GCA_002854955.1	Klebsiella pneumoniae	Enterobacteriaceae	aaaatacggcatgaactgatacta
Kpn2748.17.fis	NCNI01000002.1/55125-38620	GCA_002855315.1	Klebsiella pneumoniae	Enterobacteriaceae	aaaatacggcatgaactgatacta
Kpn3087.16.fis	PWAD01000003.1/169572-153116	GCA_003006495.1	Klebsiella pneumoniae	Enterobacteriaceae	aaaatacggcatgaactgatacta
Kpn327.17.fis	KK737642.1/3703249-3686180	GCA_000694715.1	Klebsiella pneumoniae	Enterobacteriaceae	aaaatacggcatgaactgatacta
Kpn335.18.fis	KK737733.1/2681989-2664169	GCA_000694875.1	Klebsiella pneumoniae	Enterobacteriaceae	aaaatacggcatgaactgatacta
Kpn3696.16.fis	QMBW01000062.1/197719-181481	GCA_003432555.1	Klebsiella pneumoniae	Enterobacteriaceae	aaaatacggcatgaactgatacta
Kpn3789.16.fis	RDWQ01000067.1/6463-22457	GCA_003688045.1	Klebsiella pneumoniae	Enterobacteriaceae	tacggcatgaactgatac
Kpn3794.9.fis	CP028478.1/462155-471533	GCA_003692695.1	Klebsiella pneumoniae	Enterobacteriaceae	aatacggcatgaact
Kpn3798.20.fis	CP033242.1/4609646-4629575	GCA_003703775.1	Klebsiella pneumoniae	Enterobacteriaceae	tacggcatgaactgatac
Kpn3862.16.fis	RCZT01000001.1/2830826-2846812	GCA_003861305.1	Klebsiella pneumoniae	Enterobacteriaceae	tacggcatgaactgatac
Kpn3863.16.fis	RCZR01000001.1/457238-473196	GCA_003861335.1	Klebsiella pneumoniae	Enterobacteriaceae	tacggcatgaactgatac
Kpn3868.16.fis	RDAL01000006.1/1017828-1001856	GCA_003861465.1	Klebsiella pneumoniae	Enterobacteriaceae	tacggcatgaactgatac
Kpn3871.16.fis	RDAF01000004.1/2702050-2686073	GCA_003861515.1	Klebsiella pneumoniae	Enterobacteriaceae	tacggcatgaactgatac
Kpn3872.16.fis	RDAC01000001.1/34088-17916	GCA_003861545.1	Klebsiella pneumoniae	Enterobacteriaceae	aaaatacggcatgaactgatacta
Kpn4081.16.fis	BIIF01000008.1/6978-23147	GCA_004311885.1	Klebsiella pneumoniae	Enterobacteriaceae	aaaatacggcatgaactgatacta
Kpn4135.17.fis	BILD01000007.1/6976-23961	GCA_004313405.1	Klebsiella pneumoniae	Enterobacteriaceae	aaaatacggcatgaactgatacta
Kpn4198.17.fis	SSUG01000009.1/6536-23533	GCA_004803095.1	Klebsiella pneumoniae	Enterobacteriaceae	atgaactgatacta
Kpn4638.17.fis	FWMU01000009.1/198408-181093	GCA_900173735.1	Klebsiella pneumoniae	Enterobacteriaceae	aaaatacggcatgaactgatacta
Kpn4690.17.fis	FWOM01000008.1/198176-180861	GCA_900174255.1	Klebsiella pneumoniae	Enterobacteriaceae	aaaatacggcatgaactgatacta
Kpn4864.10.fis	OVDH01000004.1/6671-16259	GCA_900407025.1	Klebsiella pneumoniae	Enterobacteriaceae	aatacggcatgaact
Kpn4928.17.fis	UGLC01000002.1/4751612-4734972	GCA_900451785.1	Klebsiella pneumoniae	Enterobacteriaceae	tacggcatgaactgatac
Kpn4961.17.fis	UGMD01000002.1/1967165-1983798	GCA_900452165.1	Klebsiella pneumoniae	Enterobacteriaceae	tacggcatgaactgatac
Kpn5320.17.fis	UIWI01000008.1/6638-23954	GCA_900501935.1	Klebsiella pneumoniae	Enterobacteriaceae	aaaatacggcatgaactgatacta
Kpn5389.11.fis	UIZD01000002.1/6829-18140	GCA_900502655.1	Klebsiella pneumoniae	Enterobacteriaceae	aaaatacggcatgaactgata
Kpn5404.11.fis	UIZU01000002.1/6829-18140	GCA_900502805.1	Klebsiella pneumoniae	Enterobacteriaceae	aaaatacggcatgaactgata
Kpn5473.17.fis	UJCY01000005.1/6833-23731	GCA_900503595.1	Klebsiella pneumoniae	Enterobacteriaceae	aaaatacggcatgaactgatacta
Kpn5479.17.fis	UJCU01000007.1/6814-23712	GCA_900503655.1	Klebsiella pneumoniae	Enterobacteriaceae	aaaatacggcatgaactgatacta
Kpn5487.17.fis	UJDH01000005.1/329664-312766	GCA_900503735.1	Klebsiella pneumoniae	Enterobacteriaceae	aaaatacggcatgaactgatacta
Kpn5488.17.fis	UJDI01000005.1/329664-312766	GCA_900503745.1	Klebsiella pneumoniae	Enterobacteriaceae	aaaatacggcatgaactgatacta
Kpn5492.17.fis	UJDK01000011.1/6633-23609	GCA_900503785.1	Klebsiella pneumoniae	Enterobacteriaceae	aaaatacggcatgaactgatacta
Kpn5600.17.fis	UJIH01000011.1/6633-23386	GCA_900505045.1	Klebsiella pneumoniae	Enterobacteriaceae	aaaatacggcatgaactgatacta
Kpn5829.17.fis	UJSM01000006.1/6826-23721	GCA_900507705.1	Klebsiella pneumoniae	Enterobacteriaceae	aaaatacggcatgaactgatacta
Kpn586.17.fis	KQ088631.1/821632-805062	GCA_001032125.1	Klebsiella pneumoniae	Enterobacteriaceae	aaaatacggcatgaactgatacta
Kpn5862.17.fis	UJTX01000023.1/50128-33510	GCA_900508045.1	Klebsiella pneumoniae	Enterobacteriaceae	aaaatacggcatgaactgatacta
Kpn6006.17.fis	UKCH01000009.1/6634-23818	GCA_900510205.1	Klebsiella pneumoniae	Enterobacteriaceae	aaaatacggcatgaactgatacta
Kpn6128.14.fis	UKGX01000002.1/6831-20710	GCA_900511435.1	Klebsiella pneumoniae	Enterobacteriaceae	aaaatacggcatgaactgatactagtc
Kpn6133.17.fis	UKHG01000009.1/6635-23819	GCA_900511485.1	Klebsiella pneumoniae	Enterobacteriaceae	aaaatacggcatgaactgatacta
Kpn6136.17.fis	UKHJ01000009.1/6635-23819	GCA_900511515.1	Klebsiella pneumoniae	Enterobacteriaceae	aaaatacggcatgaactgatacta
Kpn6196.10.fis	UKJM01000031.1/6813-16764	GCA_900512115.1	Klebsiella pneumoniae	Enterobacteriaceae	aaaatacggcatgaactgat
Kpn6278.14.fis	UKMQ01000002.1/6831-20709	GCA_900512945.1	Klebsiella pneumoniae	Enterobacteriaceae	aaaatacggcatgaactgatactagtc
Kpn6525.9.fis	UKWP01000008.1/6825-16264	GCA_900515525.1	Klebsiella pneumoniae	Enterobacteriaceae	aatacggcatgaact
Kpn653.10.fis	KQ089360.1/4016215-4006617	GCA_001033505.1	Klebsiella pneumoniae	Enterobacteriaceae	aatacggcatgaact
Kpn6576.17.fis	UKYT01000009.1/6639-23303	GCA_900516105.1	Klebsiella pneumoniae	Enterobacteriaceae	aaaatacggcatgaactgatacta
Kpn6580.17.fis	UKYY01000010.1/6639-23303	GCA_900516155.1	Klebsiella pneumoniae	Enterobacteriaceae	aaaatacggcatgaactgatacta
Kpn6669.17.fis	ULDF01000007.1/6793-23947	GCA_900517195.1	Klebsiella pneumoniae	Enterobacteriaceae	aaaatacggcatgaactgatacta
Kpn6700.16.fis	ULEI01000006.1/6639-22990	GCA_900517525.1	Klebsiella pneumoniae	Enterobacteriaceae	aaaatacggcatgaactgatacta
Kpn6708.18.fis	ULEP01000031.1/51024-33391	GCA_900517605.1	Klebsiella pneumoniae	Enterobacteriaceae	aaaatacggcatgaactgatacta
Kpn6803.17.fis	CAAGTO010000012.1/6697-23267	GCA_900774105.1	Klebsiella pneumoniae	Enterobacteriaceae	aaaatacggcatgaactgatacta
Kpn6828.9.fis	CAAGUB010000001.1/6677-16075	GCA_900774365.1	Klebsiella pneumoniae	Enterobacteriaceae	aatacggcatgaact
Kpn6891.16.fis	CAAGWO010000023.1/6686-23056	GCA_900774995.1	Klebsiella pneumoniae	Enterobacteriaceae	aaaatacggcatgaactgatacta
Kpn6938.16.fis	CAAGYI010000002.1/6676-22729	GCA_900775465.1	Klebsiella pneumoniae	Enterobacteriaceae	aaaatacggcatgaactgatacta
Kpn6947.10.fis	CAAGYS010000013.1/6870-16470	GCA_900775555.1	Klebsiella pneumoniae	Enterobacteriaceae	aatacggcatgaact
Kpn6969.14.fis	CAAGZN010000007.1/324831-310946	GCA_900775775.1	Klebsiella pneumoniae	Enterobacteriaceae	aaaatacggcatgaactgata
Kpn948.17.fis	LSVA01000006.1/140578-123270	GCA_001653695.1	Klebsiella pneumoniae	Enterobacteriaceae	aaaatacggcatgaactgatacta
Kpn1461.9.fis	FLJC01000022.1/45579-36158	GCA_900086305.1	Klebsiella quasipneumoniae	Enterobacteriaceae	aatacggcatgaact
Kpn3980.17.fis	QKPF01000029.1/50745-33427	GCA_004024275.1	Klebsiella quasipneumoniae	Enterobacteriaceae	aaaatacggcatgaactgatacta
Kpn7152.16.fis	CABDVI010000001.1/781550-765341	GCA_901420485.1	Klebsiella quasipneumoniae	Enterobacteriaceae	tacggcatgaactgatacta
Kqu221.18.fis	CAAHGA010000002.1/6707-24287	GCA_900978005.1	Klebsiella quasipneumoniae	Enterobacteriaceae	aaaatacggcatgaactgatacta
Kpn1248.14.fis	FLBY01000005.1/6574-20447	GCA_900084135.1	Klebsiella variicola	Enterobacteriaceae	aaaatacggcatgaactgatactagtc
Kpn1347.14.fis	FLES01000015.1/167431-153558	GCA_900085165.1	Klebsiella variicola	Enterobacteriaceae	aaaatacggcatgaactgatactagtc
Kpn330.10.fis	KK737687.1/779366-769771	GCA_000694775.1	Klebsiella variicola	Enterobacteriaceae	aatacggcatgaact
Kpn7163.10.fis	CABDWI010000002.1/485202-494786	GCA_901420855.1	Klebsiella variicola	Enterobacteriaceae	aatacggcatgaact
Kva139.9.fis	BIGP01000007.1/345028-335607	GCA_004311045.1	Klebsiella variicola	Enterobacteriaceae	aatacggcatgaact
Kva155.16.fis	BIKI01000013.1/6704-23062	GCA_004312985.1	Klebsiella variicola	Enterobacteriaceae	aaaatacggcatgaactgatactagtcagttgcttgcttgatataaaaggcgctcttcggcatggggaagcgccttttttatt
Kva219.9.fis	UKAS01000026.1/6668-16089	GCA_900509835.1	Klebsiella variicola	Enterobacteriaceae	aatacggcatgaact
Kva25.17.fis	LQMR01000012.1/6577-23218	GCA_001617965.1	Klebsiella variicola	Enterobacteriaceae	aaaatacggcatgaactgatacta
Lad16.16.fis	DCFH01000020.1/13157-29335	GCA_002314395.1	Leclercia adecarboxylata	Enterobacteriaceae	tacggcatgaact
Mmo34.15.fis	NDBP01000024.1/131153-146399	GCA_002180575.1	Morganella morganii	Enterobacteriaceae	aaaatacggcatgaactaagtaataccgtttaatgcattgaatcgaaaagccttttcaggataactgaaagggcttttttgttg
Mmo48.15.fis	BGLW01000003.1/89247-74001	GCA_003176395.1	Morganella morganii	Enterobacteriaceae	aaaatacggcatgaactaagtaataccgtttaatgcattgaatcgaaaagccttttcaggataactgaaagggcttttttgttg
Pan82.17.fis	QEKS01000009.1/193481-176342	GCA_003096515.1	Pantoea ananatis	Enterobacteriaceae	aatacggcatgaactgatt
Pbe9.16.fis	JQHM01000008.1/116847-101134	GCA_000749845.1	Pectobacterium betavasculorum	Enterobacteriaceae	tacggcatgaactgata
Pas41.17.fis	RMBR01000007.1/10190-27456	GCA_004296675.1	Pectobacterium carotovorum	Enterobacteriaceae	aaaatacggcatgaactgata
Ema2.16.fis	HE578946.1/7763-23425	GCA_000321045.2	Phytobacter massiliensis	Enterobacteriaceae	aaaatacggcatgaactgatactaatcagttaa
Pco132.16.fis	NGVR01000028.1/84421-100597	GCA_002777965.1	Proteus columbae	Enterobacteriaceae	aaaaatacggcatgaactgatcctagtcagtta
Pha17.16.fis	LXEV01000014.1/13044-28980	GCA_001654965.1	Proteus hauseri	Enterobacteriaceae	aaaaatacggcatgaa
Pha27.16.fis	PGWU01000002.1/409282-393346	GCA_003144475.1	Proteus hauseri	Enterobacteriaceae	aaaaatacggcatgaa
Pmi133.16.fis	UAUE01000028.1/61772-46076	GCA_900455065.1	Proteus mirabilis	Enterobacteriaceae	aaaaatacggcatgaattaatagaagtcgtataatacattgaattaaaaagcccttttcattatttgttaagggcttttttgttatt
Pmi135.16.fis	UGTS01000004.1/1292332-1276523	GCA_900455245.1	Proteus mirabilis	Enterobacteriaceae	aaaaatacggcatgaattaatagaagtcgtataa
Pmi3.16.fis	GG668578.1/580999-565193	GCA_000160755.1	Proteus mirabilis	Enterobacteriaceae	aaaaatacggcatgaattaatagaagtcgtataa
Pmi40.16.fis	JVXV01000141.1/312655-297138	GCA_001062385.1	Proteus mirabilis	Enterobacteriaceae	aaaaatacggcatgaattaatagaagtcgtataa
Pmi42.16.fis	JVTJ01000145.1/17834-33613	GCA_001062745.1	Proteus mirabilis	Enterobacteriaceae	aaaaatacggcatgaattaatagaagtcgtataa
Pmi50.16.fis	JVJQ01000125.1/16782-32601	GCA_001076695.1	Proteus mirabilis	Enterobacteriaceae	aaaaatacggcatgaattaata
Pmi90.16.fis	NXKC01000007.1/28057-43865	GCA_002417445.1	Proteus mirabilis	Enterobacteriaceae	aaaaatacggcatgaattaatagaagtcgtataa
Pmi91.15.fis	PKIT01000002.1/571047-555972	GCA_002861105.1	Proteus mirabilis	Enterobacteriaceae	aaaaatacggcatgaattaatagaagtcgtataa
Pge29.16.fis	PENT01000002.1/411993-396047	GCA_003144505.1	Proteus sp003144505	Enterobacteriaceae	aaaaatacggcatgaa
Pge27.16.fis	PENU01000002.1/25704-41731	GCA_003144335.1	Proteus terrae	Enterobacteriaceae	aaaaatacggcatgaa
Pvu12.17.fis	CP033736.1/17405-34388	GCA_003812525.1	Proteus vulgaris	Enterobacteriaceae	atacggcatgaactgatcctagtcagtta
Pre11.16.fis.2	LYBX01000001.1/509987-525700	GCA_001680125.1	Providencia rettgeri	Enterobacteriaceae	aatacggcatgaactaatcctagtcggttaatgc
Pre34.16.fis	VEVM01000003.1/115828-131732	GCA_006351125.1	Providencia rettgeri_D	Enterobacteriaceae	aaaatacggcatgaa
Sen4767.27.fis	MLXO01000004.1/281485-254636	GCA_001832725.1	Salmonella diarizonae	Enterobacteriaceae	aaatacggcatgaact
Sen6915.14.fis	NBRZ01000008.1/10591-24829	GCA_002107505.1	Salmonella diarizonae	Enterobacteriaceae	aaatacggcatgaact
Sen8383.29.fis	CP030026.1/3612649-3583782	GCA_003324895.1	Salmonella diarizonae	Enterobacteriaceae	aaaatacggcatgaact
Sen10059.16.fis	RNFU01000013.1/10609-26653	GCA_003765445.1	Salmonella enterica	Enterobacteriaceae	tacggcatgaact
Sen10618.16.fis	ROXH01000002.1/4245-20289	GCA_003786745.1	Salmonella enterica	Enterobacteriaceae	tacggcatgaact
Sen10662.16.fis	ROZO01000003.1/10609-26653	GCA_003787885.1	Salmonella enterica	Enterobacteriaceae	tacggcatgaact
Sen10734.16.fis	RQSD01000022.1/50661-34617	GCA_003856205.1	Salmonella enterica	Enterobacteriaceae	tacggcatgaact
Sen10745.16.fis	RSFP01000002.1/10609-26653	GCA_003867815.1	Salmonella enterica	Enterobacteriaceae	tacggcatgaact
Sen10792.16.fis	RSIX01000016.1/10525-26569	GCA_003869855.1	Salmonella enterica	Enterobacteriaceae	tacggcatgaact
Sen10872.16.fis	RSRY01000028.1/11306-27350	GCA_003872135.1	Salmonella enterica	Enterobacteriaceae	tacggcatgaact
Sen10971.16.fis	RSQS01000032.1/10609-26653	GCA_003874275.1	Salmonella enterica	Enterobacteriaceae	tacggcatgaact
Sen11153.16.fis	RSKZ01000004.1/10526-26570	GCA_003878595.1	Salmonella enterica	Enterobacteriaceae	tacggcatgaact
Sen11162.16.fis	RSYR01000032.1/4285-20329	GCA_003878815.1	Salmonella enterica	Enterobacteriaceae	tacggcatgaact
Sen11199.16.fis	RTBC01000019.1/10078-26122	GCA_003880235.1	Salmonella enterica	Enterobacteriaceae	tacggcatgaact
Sen11231.13.fis	RTDO01000030.1/9811-23162	GCA_003881535.1	Salmonella enterica	Enterobacteriaceae	aaaatacggcatgaact
Sen11352.16.fis	RTNK01000028.1/4259-20303	GCA_003887375.1	Salmonella enterica	Enterobacteriaceae	tacggcatgaact
Sen11390.16.fis	RTOP01000022.1/10078-26122	GCA_003888315.1	Salmonella enterica	Enterobacteriaceae	tacggcatgaact
Sen11400.16.fis	RTOW01000028.1/10078-26122	GCA_003888515.1	Salmonella enterica	Enterobacteriaceae	tacggcatgaact
Sen11471.16.fis	RTRV01000028.1/4288-20332	GCA_003889975.1	Salmonella enterica	Enterobacteriaceae	tacggcatgaact
Sen11481.13.fis	RTSA01000031.1/10290-23607	GCA_003890175.1	Salmonella enterica	Enterobacteriaceae	aaaatacggcatgaact
Sen11518.13.fis	RTTW01000055.1/10290-23628	GCA_003891055.1	Salmonella enterica	Enterobacteriaceae	aaaatacggcatgaact
Sen11527.13.fis	RTUI01000040.1/10290-23628	GCA_003891275.1	Salmonella enterica	Enterobacteriaceae	aaaatacggcatgaact
Sen11573.16.fis	RUAM01000013.1/10609-26653	GCA_003892795.1	Salmonella enterica	Enterobacteriaceae	tacggcatgaact
Sen11596.16.fis	RUAD01000028.1/10078-26122	GCA_003893315.1	Salmonella enterica	Enterobacteriaceae	tacggcatgaact
Sen11623.16.fis	RTXJ01000018.1/10078-26122	GCA_003894055.1	Salmonella enterica	Enterobacteriaceae	tacggcatgaact
Sen11660.16.fis	RUCJ01000020.1/10078-26122	GCA_003894935.1	Salmonella enterica	Enterobacteriaceae	tacggcatgaact
Sen11739.16.fis	RUFA01000027.1/10609-26653	GCA_003897195.1	Salmonella enterica	Enterobacteriaceae	tacggcatgaact
Sen11750.16.fis	RUGV01000029.1/10078-26122	GCA_003897435.1	Salmonella enterica	Enterobacteriaceae	tacggcatgaact
Sen11753.16.fis	RUHU01000022.1/10078-26122	GCA_003897555.1	Salmonella enterica	Enterobacteriaceae	tacggcatgaact
Sen11821.16.fis	RULW01000025.1/10120-26404	GCA_003899335.1	Salmonella enterica	Enterobacteriaceae	tacggcatgaact
Sen11833.13.fis	RUIN01000026.1/10202-23553	GCA_003899695.1	Salmonella enterica	Enterobacteriaceae	aaaatacggcatgaact
Sen11843.16.fis	RULX01000024.1/10078-26122	GCA_003899935.1	Salmonella enterica	Enterobacteriaceae	tacggcatgaact
Sen11890.16.fis	RUMU01000024.1/10658-26884	GCA_003901375.1	Salmonella enterica	Enterobacteriaceae	tacggcatgaact
Sen11950.16.fis	RUSE01000024.1/10078-26122	GCA_003903195.1	Salmonella enterica	Enterobacteriaceae	tacggcatgaact
Sen11955.9.fis	RUQD01000028.1/44767-35819	GCA_003903435.1	Salmonella enterica	Enterobacteriaceae	aatacggcatgaactaatttcgattagctaactgcttgtttaaaaaggcgctactcggcatggggaagcgccttttttat
Sen12066.16.fis	RUXL01000023.1/10078-26122	GCA_003906375.1	Salmonella enterica	Enterobacteriaceae	tacggcatgaact
Sen12101.16.fis	RUZG01000021.1/10078-26122	GCA_003907495.1	Salmonella enterica	Enterobacteriaceae	tacggcatgaact
Sen12111.16.fis	RUZY01000021.1/10078-26122	GCA_003907795.1	Salmonella enterica	Enterobacteriaceae	tacggcatgaact
Sen12113.16.fis	RVAR01000024.1/10078-26122	GCA_003907875.1	Salmonella enterica	Enterobacteriaceae	tacggcatgaact
Sen12119.16.fis	RVAB01000021.1/10078-26122	GCA_003908015.1	Salmonella enterica	Enterobacteriaceae	tacggcatgaact
Sen12219.16.fis	RVDV01000023.1/10078-26122	GCA_003910235.1	Salmonella enterica	Enterobacteriaceae	tacggcatgaact
Sen12223.16.fis	RVFD01000022.1/10078-26122	GCA_003910315.1	Salmonella enterica	Enterobacteriaceae	tacggcatgaact
Sen12276.16.fis	RVGD01000023.1/10078-26122	GCA_003911435.1	Salmonella enterica	Enterobacteriaceae	tacggcatgaact
Sen12313.16.fis	RVHI01000024.1/10078-26122	GCA_003912255.1	Salmonella enterica	Enterobacteriaceae	tacggcatgaact
Sen12314.13.fis	RVJC01000030.1/10290-23628	GCA_003912275.1	Salmonella enterica	Enterobacteriaceae	aaaatacggcatgaact
Sen12354.16.fis	RVJW01000024.1/10078-26122	GCA_003913135.1	Salmonella enterica	Enterobacteriaceae	tacggcatgaact
Sen12509.16.fis	RVTU01000024.1/10078-26122	GCA_003917615.1	Salmonella enterica	Enterobacteriaceae	tacggcatgaact
Sen12580.11.fis	RVVJ01000033.1/10159-20851	GCA_003919775.1	Salmonella enterica	Enterobacteriaceae	aaaatacggcatgaact
Sen12599.16.fis	RVYX01000025.1/10078-26122	GCA_003920455.1	Salmonella enterica	Enterobacteriaceae	tacggcatgaact
Sen12634.16.fis	RWBZ01000023.1/10078-26122	GCA_003921375.1	Salmonella enterica	Enterobacteriaceae	tacggcatgaact
Sen13159.13.fis	AAABCR010000028.1/10290-23635	GCA_004175135.1	Salmonella enterica	Enterobacteriaceae	aaaatacggcatgaact
Sen13863.9.fis	AAACIM010000035.1/45316-36368	GCA_004192185.1	Salmonella enterica	Enterobacteriaceae	aatacggcatgaact
Sen14048.13.fis	AAACSH010000002.1/663978-650668	GCA_004219725.1	Salmonella enterica	Enterobacteriaceae	aaaatacggcatgaact
Sen14111.9.fis	AAACRE010000014.1/10527-19847	GCA_004221045.1	Salmonella enterica	Enterobacteriaceae	aatacggcatgaact
Sen14258.13.fis	AAACXI010000024.1/10314-23665	GCA_004224165.1	Salmonella enterica	Enterobacteriaceae	aaaatacggcatgaact
Sen14369.13.fis	AAADBC010000026.1/10202-23539	GCA_004226435.1	Salmonella enterica	Enterobacteriaceae	aaaatacggcatgaact
Sen14584.13.fis	AAADSC010000028.1/10202-23539	GCA_004234805.1	Salmonella enterica	Enterobacteriaceae	aaaatacggcatgaact
Sen15643.13.fis	AAAFMD010000034.1/10290-23628	GCA_004259145.1	Salmonella enterica	Enterobacteriaceae	aaaatacggcatgaact
Sen15921.13.fis	AAAFZW010000036.1/9967-23330	GCA_004266265.1	Salmonella enterica	Enterobacteriaceae	aaaatacggcatgaact
Sen16009.13.fis	AAAGGP010000031.1/9911-23262	GCA_004268585.1	Salmonella enterica	Enterobacteriaceae	aaaatacggcatgaact
Sen16648.16.fis	CP037917.1/492947-508991	GCA_004354325.1	Salmonella enterica	Enterobacteriaceae	tacggcatgaact
Sen16810.13.fis	AACTXQ010000025.1/10202-23553	GCA_005400605.1	Salmonella enterica	Enterobacteriaceae	aaaatacggcatgaact
Sen17116.13.fis	AACUGU010000030.1/10202-23553	GCA_005409585.1	Salmonella enterica	Enterobacteriaceae	aaaatacggcatgaact
Sen17761.13.fis	AACVHN010000026.1/10636-23976	GCA_005423155.1	Salmonella enterica	Enterobacteriaceae	aaaatacggcatgaactaatttcgattagctaa
Sen17993.13.fis	AACVSX010000025.1/10202-23539	GCA_005427915.1	Salmonella enterica	Enterobacteriaceae	aaaatacggcatgaact
Sen18113.13.fis	AACVVV010000001.1/725283-711946	GCA_005430375.1	Salmonella enterica	Enterobacteriaceae	aaaatacggcatgaact
Sen18485.13.fis	AACWJO010000003.1/10650-23987	GCA_005438275.1	Salmonella enterica	Enterobacteriaceae	aaaatacggcatgaact
Sen18553.13.fis	AACWNM010000027.1/10525-23842	GCA_005439635.1	Salmonella enterica	Enterobacteriaceae	aaaatacggcatgaact
Sen18576.13.fis	AACWMX010000004.1/10498-23861	GCA_005440115.1	Salmonella enterica	Enterobacteriaceae	aaaatacggcatgaactaatttcgattagctaactgcttgtttaaaaaggcgctactcggcatggggaagcgccttttttat
Sen18648.9.fis	AACWRE010000011.1/10527-19848	GCA_005441555.1	Salmonella enterica	Enterobacteriaceae	aatacggcatgaact
Sen20221.13.fis	AACZBH010000035.1/4245-17583	GCA_005474175.1	Salmonella enterica	Enterobacteriaceae	aaaatacggcatgaact
Sen21014.13.fis	AADAFE010000025.1/10202-23539	GCA_005490885.1	Salmonella enterica	Enterobacteriaceae	aaaatacggcatgaact
Sen21030.13.fis	AADAFT010000035.1/4251-17588	GCA_005491275.1	Salmonella enterica	Enterobacteriaceae	aaaatacggcatgaact
Sen21197.13.fis	AADAML010000022.1/10202-23553	GCA_005494805.1	Salmonella enterica	Enterobacteriaceae	aaaatacggcatgaact
Sen21292.9.fis	AADAPU010000002.1/315672-306527	GCA_005496785.1	Salmonella enterica	Enterobacteriaceae	aatacggcatgaact
Sen22123.18.fis	UGXR01000001.1/499734-517352	GCA_900456735.1	Salmonella enterica	Enterobacteriaceae	tacggcatgaact
Sen22144.38.fis	LS483454.1/521377-559749	GCA_900477995.1	Salmonella enterica	Enterobacteriaceae	tacggcatgaactaa
Sen23292.13.fis	AADDHF010000005.1/10498-23861	GCA_005537415.1	Salmonella enterica	Enterobacteriaceae	aaaatacggcatgaactaatttcgattagctaactgcttgtttaaaaaggcgctactcggcatggggaagcgccttttttat
Sen23886.13.fis	AADEEJ010000026.1/10492-23843	GCA_005549545.1	Salmonella enterica	Enterobacteriaceae	aaaatacggcatgaact
Sen24482.27.fis	AADFEG010000005.1/281953-255281	GCA_005561615.1	Salmonella enterica	Enterobacteriaceae	aaatacggcatgaact
Sen24835.13.fis	AADFPS010000031.1/10496-23847	GCA_005569975.1	Salmonella enterica	Enterobacteriaceae	aaaatacggcatgaact
Sen25088.13.fis	AADFZL010000007.1/10782-24119	GCA_005575555.1	Salmonella enterica	Enterobacteriaceae	aaaatacggcatgaact
Sen25255.13.fis	AADGGF010000027.1/10315-23666	GCA_005579235.1	Salmonella enterica	Enterobacteriaceae	aaaatacggcatgaact
Sen25691.13.fis	AADGXV010000031.1/10315-23666	GCA_005588275.1	Salmonella enterica	Enterobacteriaceae	aaaatacggcatgaact
Sen25976.13.fis	AADHIZ010000024.1/10496-23847	GCA_005594015.1	Salmonella enterica	Enterobacteriaceae	aaaatacggcatgaact
Sen25979.13.fis	AADHJD010000049.1/10315-23666	GCA_005594075.1	Salmonella enterica	Enterobacteriaceae	aaaatacggcatgaact
Sen26186.13.fis	AADHRL010000003.1/10781-24118	GCA_005598355.1	Salmonella enterica	Enterobacteriaceae	aaaatacggcatgaact
Sen26732.13.fis	AADIMS010000033.1/10202-23539	GCA_005609475.1	Salmonella enterica	Enterobacteriaceae	aaaatacggcatgaact
Sen28016.16.fis	AADMZS010000009.1/10240-25981	GCA_005635495.1	Salmonella enterica	Enterobacteriaceae	aaaatacggcatgaact
Sen28521.13.fis	AADKWT010000030.1/10202-23553	GCA_005646255.1	Salmonella enterica	Enterobacteriaceae	aaaatacggcatgaact
Sen28627.13.fis	AADLBW010000028.1/10202-23539	GCA_005648515.1	Salmonella enterica	Enterobacteriaceae	aaaatacggcatgaact
Sen29529.13.fis	AADMMZ010000004.1/10498-23861	GCA_005667115.1	Salmonella enterica	Enterobacteriaceae	aaaatacggcatgaactaatttcgattagctaactgcttgtttaaaaaggcgctactcggcatggggaagcgccttttttat
Sen29972.13.fis	AADNLA010000003.1/10514-23821	GCA_005676955.1	Salmonella enterica	Enterobacteriaceae	aaaatacggcatgaact
Sen31441.13.fis	AADPOE010000028.1/10202-23553	GCA_005707055.1	Salmonella enterica	Enterobacteriaceae	aaaatacggcatgaact
Sen31463.13.fis	AADPPD010000007.1/10650-23987	GCA_005707535.1	Salmonella enterica	Enterobacteriaceae	aaaatacggcatgaact
Sen31683.13.fis	AADQNQ010000024.1/10496-23847	GCA_005712115.1	Salmonella enterica	Enterobacteriaceae	aaaatacggcatgaact
Sen32559.13.fis	AADREH010000028.1/10202-23553	GCA_005730155.1	Salmonella enterica	Enterobacteriaceae	aaaatacggcatgaact
Sen32953.13.fis	AADSOP010000024.1/10202-23539	GCA_005738295.1	Salmonella enterica	Enterobacteriaceae	aaaatacggcatgaact
Sen33141.13.fis	AADSCZ010000007.1/10651-23988	GCA_005742095.1	Salmonella enterica	Enterobacteriaceae	aaaatacggcatgaact
Sen33373.13.fis	AADSBY010000025.1/10202-23553	GCA_005746895.1	Salmonella enterica	Enterobacteriaceae	aaaatacggcatgaact
Sen33510.13.fis	AADSRB010000022.1/10315-23666	GCA_005749715.1	Salmonella enterica	Enterobacteriaceae	aaaatacggcatgaact
Sen33746.13.fis	AADTDS010000001.1/150850-137513	GCA_005754455.1	Salmonella enterica	Enterobacteriaceae	aaaatacggcatgaact
Sen33824.13.fis	AADTGD010000006.1/8033-21371	GCA_005756035.1	Salmonella enterica	Enterobacteriaceae	aaaatacggcatgaact
Sen34021.13.fis	AADTNN010000006.1/8033-21371	GCA_005760015.1	Salmonella enterica	Enterobacteriaceae	aaaatacggcatgaact
Sen34036.13.fis	AADTLS010000029.1/10202-23539	GCA_005760315.1	Salmonella enterica	Enterobacteriaceae	aaaatacggcatgaact
Sen34109.13.fis	AADTOP010000016.1/10202-23553	GCA_005761815.1	Salmonella enterica	Enterobacteriaceae	aaaatacggcatgaact
Sen34258.13.fis	AADTWP010000023.1/10496-23847	GCA_005764835.1	Salmonella enterica	Enterobacteriaceae	aaaatacggcatgaact
Sen34290.13.fis	AADTXH010000033.1/9967-23318	GCA_005765515.1	Salmonella enterica	Enterobacteriaceae	aaaatacggcatgaact
Sen35391.13.fis	AADVMK010000015.1/10651-24002	GCA_005810665.1	Salmonella enterica	Enterobacteriaceae	aaaatacggcatgaact
Sen35645.13.fis	AADVWO010000028.1/10202-23539	GCA_005815885.1	Salmonella enterica	Enterobacteriaceae	aaaatacggcatgaact
Sen35938.13.fis	AADWIE010000018.1/10496-23847	GCA_005823045.1	Salmonella enterica	Enterobacteriaceae	aaaatacggcatgaact
Sen36791.28.fis	AADXQB010000005.1/158840-131233	GCA_005840565.1	Salmonella enterica	Enterobacteriaceae	aaaatacggcatgaact
Sen36833.13.fis	AADXUR010000030.1/10497-23834	GCA_005841445.1	Salmonella enterica	Enterobacteriaceae	aaaatacggcatgaact
Sen36861.13.fis	AADXSE010000031.1/10202-23553	GCA_005842005.1	Salmonella enterica	Enterobacteriaceae	aaaatacggcatgaact
Sen37573.13.fis	AADYVJ010000026.1/10315-23666	GCA_005858425.1	Salmonella enterica	Enterobacteriaceae	aaaatacggcatgaact
Sen37834.13.fis	AADZFM010000023.1/10496-23847	GCA_005866625.1	Salmonella enterica	Enterobacteriaceae	aaaatacggcatgaact
Sen38177.12.fis	AAEAEH010000019.1/10312-22011	GCA_005896495.1	Salmonella enterica	Enterobacteriaceae	aaaatacggcatgaact
Sen38976.13.fis	AAEBGD010000006.1/10651-24002	GCA_005912785.1	Salmonella enterica	Enterobacteriaceae	aaaatacggcatgaact
Sen39332.13.fis	AAEBYT010000030.1/10202-23539	GCA_005920185.1	Salmonella enterica	Enterobacteriaceae	aaaatacggcatgaact
Sen39729.13.fis	AAECYJ010000026.1/10577-23940	GCA_005935105.1	Salmonella enterica	Enterobacteriaceae	aaaatacggcatgaactaatttcgattagctaactgcttgtttaaaaaggcgctactcggcatggggaagcgccttttttat
Sen3988.16.fis	JYPZ01000004.1/738939-722895	GCA_001473305.1	Salmonella enterica	Enterobacteriaceae	tacggcatgaact
Sen4047.16.fis	JYQX01000041.1/52229-36185	GCA_001474485.1	Salmonella enterica	Enterobacteriaceae	tacggcatgaact
Sen4068.16.fis	JYSP01000013.1/51992-35948	GCA_001474905.1	Salmonella enterica	Enterobacteriaceae	tacggcatgaact
Sen4113.16.fis	JYVB01000038.1/111139-94835	GCA_001478085.1	Salmonella enterica	Enterobacteriaceae	tacggcatgaact
Sen4132.16.fis	JYYM01000030.1/111139-94835	GCA_001478465.1	Salmonella enterica	Enterobacteriaceae	tacggcatgaact
Sen42324.13.fis	AAEGVD010000029.1/10202-23565	GCA_005989865.1	Salmonella enterica	Enterobacteriaceae	aaaatacggcatgaact
Sen4238.16.fis	JYZP01000008.1/10630-26674	GCA_001480595.1	Salmonella enterica	Enterobacteriaceae	tacggcatgaact
Sen42467.22.fis	AAEHBU010000008.1/276679-254711	GCA_005992725.1	Salmonella enterica	Enterobacteriaceae	aaaatacggcatgaact
Sen43181.13.fis	AAEIBX010000018.1/10316-23663	GCA_006007065.1	Salmonella enterica	Enterobacteriaceae	aaaatacggcatgaactaatttcgattagctaa
Sen4321.16.fis	BCNZ01000117.1/52099-36055	GCA_001569545.1	Salmonella enterica	Enterobacteriaceae	tacggcatgaact
Sen4322.16.fis	BCOA01000088.1/10751-26795	GCA_001569565.1	Salmonella enterica	Enterobacteriaceae	tacggcatgaact
Sen4327.16.fis	BCOF01000076.1/51274-35230	GCA_001569665.1	Salmonella enterica	Enterobacteriaceae	tacggcatgaact
Sen4333.16.fis	BCOO01000069.1/10751-26795	GCA_001569845.1	Salmonella enterica	Enterobacteriaceae	tacggcatgaact
Sen4336.16.fis	BCOS01000015.1/52099-36055	GCA_001569925.1	Salmonella enterica	Enterobacteriaceae	tacggcatgaact
Sen4337.16.fis	BCOT01000061.1/10442-26486	GCA_001569945.1	Salmonella enterica	Enterobacteriaceae	tacggcatgaact
Sen4339.16.fis	BCOV01000094.1/52099-36055	GCA_001569985.1	Salmonella enterica	Enterobacteriaceae	tacggcatgaact
Sen4344.16.fis	BCPA01000093.1/10751-26795	GCA_001570085.1	Salmonella enterica	Enterobacteriaceae	tacggcatgaact
Sen4346.16.fis	BCPC01000061.1/10751-26795	GCA_001570125.1	Salmonella enterica	Enterobacteriaceae	tacggcatgaact
Sen4348.16.fis	BCPE01000119.1/10630-26674	GCA_001570165.1	Salmonella enterica	Enterobacteriaceae	tacggcatgaact
Sen4353.16.fis	BCPJ01000087.1/51274-35230	GCA_001570265.1	Salmonella enterica	Enterobacteriaceae	tacggcatgaact
Sen4355.16.fis	BCPL01000078.1/10711-26755	GCA_001570305.1	Salmonella enterica	Enterobacteriaceae	tacggcatgaact
Sen44927.16.fis	AAEKPF010000033.1/10847-27151	GCA_006042815.1	Salmonella enterica	Enterobacteriaceae	tacggcatgaact
Sen44962.16.fis	AAEKPV010000011.1/10609-26653	GCA_006043515.1	Salmonella enterica	Enterobacteriaceae	tacggcatgaact
Sen45011.16.fis	AAEKRJ010000002.1/738642-722598	GCA_006044575.1	Salmonella enterica	Enterobacteriaceae	tacggcatgaact
Sen45023.16.fis	AAEKUS010000002.1/10609-26653	GCA_006044815.1	Salmonella enterica	Enterobacteriaceae	tacggcatgaact
Sen45027.16.fis	AAEKQZ010000014.1/10525-26829	GCA_006044895.1	Salmonella enterica	Enterobacteriaceae	tacggcatgaact
Sen45091.16.fis	AAEKVB010000009.1/10609-26653	GCA_006046195.1	Salmonella enterica	Enterobacteriaceae	tacggcatgaact
Sen45122.16.fis	AAEKYB010000011.1/4273-20317	GCA_006046815.1	Salmonella enterica	Enterobacteriaceae	tacggcatgaact
Sen45207.16.fis	AAEKZL010000018.1/10609-26653	GCA_006048515.1	Salmonella enterica	Enterobacteriaceae	tacggcatgaact
Sen45425.16.fis	AAELJO010000001.1/10679-26657	GCA_006052875.1	Salmonella enterica	Enterobacteriaceae	tacggcatgaact
Sen4543.16.fis	JQVX01000067.1/33013-16761	GCA_001643805.1	Salmonella enterica	Enterobacteriaceae	tacggcatgaactaatttcgattagctaactgcttgtttaaaaaggcgctactcggcatggg
Sen45526.9.fis	AAELQC010000003.1/459460-450511	GCA_006054895.1	Salmonella enterica	Enterobacteriaceae	aatacggcatgaactaatttcgattagctaactgcttgtttaaaaaggcgctactcggcatggggaagcgccttttttat
Sen45745.16.fis	AAELZE010000001.1/10312-26356	GCA_006059395.1	Salmonella enterica	Enterobacteriaceae	tacggcatgaact
Sen4577.16.fis	MATC01000018.1/52128-36137	GCA_001691915.1	Salmonella enterica	Enterobacteriaceae	tacggcatgaact
Sen46422.16.fis	AAEMZF010000011.1/10609-26653	GCA_006073175.1	Salmonella enterica	Enterobacteriaceae	tacggcatgaact
Sen46427.16.fis	AAEMZN010000018.1/10609-26653	GCA_006073275.1	Salmonella enterica	Enterobacteriaceae	tacggcatgaact
Sen46430.16.fis	AAEMZQ010000002.1/688274-672230	GCA_006073335.1	Salmonella enterica	Enterobacteriaceae	tacggcatgaact
Sen46432.16.fis	AAEMZV010000002.1/633612-617568	GCA_006073375.1	Salmonella enterica	Enterobacteriaceae	tacggcatgaact
Sen46453.13.fis	AAEMWY010000024.1/10202-23553	GCA_006073795.1	Salmonella enterica	Enterobacteriaceae	aaaatacggcatgaact
Sen4655.16.fis	MCQE01000009.1/52627-36583	GCA_001716375.1	Salmonella enterica	Enterobacteriaceae	tacggcatgaact
Sen4673.16.fis	MCQF01000007.1/52627-36583	GCA_001716725.1	Salmonella enterica	Enterobacteriaceae	tacggcatgaact
Sen4674.16.fis	MCQG01000008.1/52627-36583	GCA_001716745.1	Salmonella enterica	Enterobacteriaceae	tacggcatgaact
Sen46760.16.fis	AAENMW010000021.1/10608-26652	GCA_006079975.1	Salmonella enterica	Enterobacteriaceae	tacggcatgaact
Sen46884.16.fis	AAENRK010000002.1/738648-722604	GCA_006082515.1	Salmonella enterica	Enterobacteriaceae	tacggcatgaact
Sen47390.16.fis	AAEOLZ010000017.1/10609-26653	GCA_006093815.1	Salmonella enterica	Enterobacteriaceae	tacggcatgaact
Sen47479.13.fis	AAEOMY010000002.1/10514-23821	GCA_006095895.1	Salmonella enterica	Enterobacteriaceae	aaaatacggcatgaact
Sen4773.46.fis	MLYE01000002.1/629119-583347	GCA_001832845.1	Salmonella enterica	Enterobacteriaceae	tacggcatgaactaa
Sen47751.16.fis	AAEOZK010000010.1/9909-25953	GCA_006101535.1	Salmonella enterica	Enterobacteriaceae	tacggcatgaact
Sen47898.16.fis	AAEPEX010000025.1/10609-26653	GCA_006104475.1	Salmonella enterica	Enterobacteriaceae	tacggcatgaact
Sen47945.16.fis	AAEPHE010000002.1/738520-722476	GCA_006105435.1	Salmonella enterica	Enterobacteriaceae	tacggcatgaact
Sen47961.16.fis	AAEPHQ010000012.1/10609-26653	GCA_006105755.1	Salmonella enterica	Enterobacteriaceae	tacggcatgaact
Sen48897.16.fis	AAEQRM010000002.1/781058-765014	GCA_006124695.1	Salmonella enterica	Enterobacteriaceae	tacggcatgaact
Sen49109.28.fis	AAEQZT010000006.1/282592-254778	GCA_006129215.1	Salmonella enterica	Enterobacteriaceae	aaaatacggcatgaact
Sen4926.16.fis	MLJQ01000023.1/10701-26745	GCA_001890825.1	Salmonella enterica	Enterobacteriaceae	tacggcatgaact
Sen49263.40.fis	AAERGB010000006.1/10595-50535	GCA_006133635.1	Salmonella enterica	Enterobacteriaceae	tacggcatgaactaa
Sen4927.16.fis	MLJT01000015.1/10391-26435	GCA_001890835.1	Salmonella enterica	Enterobacteriaceae	tacggcatgaact
Sen4928.16.fis	MLJR01000021.1/52627-36583	GCA_001890845.1	Salmonella enterica	Enterobacteriaceae	tacggcatgaact
Sen4929.16.fis	MLJS01000016.1/52627-36583	GCA_001890855.1	Salmonella enterica	Enterobacteriaceae	tacggcatgaact
Sen49720.16.fis	AAERXL010000003.1/151724-135680	GCA_006142795.1	Salmonella enterica	Enterobacteriaceae	tacggcatgaact
Sen49749.16.fis	AAERYQ010000003.1/536408-520364	GCA_006143375.1	Salmonella enterica	Enterobacteriaceae	tacggcatgaact
Sen49759.16.fis	AAERYT010000013.1/10609-26653	GCA_006143575.1	Salmonella enterica	Enterobacteriaceae	tacggcatgaact
Sen49939.16.fis	AAESGO010000020.1/10078-26122	GCA_006147275.1	Salmonella enterica	Enterobacteriaceae	tacggcatgaact
Sen49990.16.fis	AAESFL010000013.1/10609-26653	GCA_006148315.1	Salmonella enterica	Enterobacteriaceae	tacggcatgaact
Sen50393.16.fis	AAESZH010000010.1/10847-27151	GCA_006158165.1	Salmonella enterica	Enterobacteriaceae	tacggcatgaact
Sen50550.16.fis	AAETAW010000011.1/10290-26594	GCA_006161365.1	Salmonella enterica	Enterobacteriaceae	tacggcatgaact
Sen50620.16.fis	AAETGL010000023.1/10078-26122	GCA_006162765.1	Salmonella enterica	Enterobacteriaceae	tacggcatgaact
Sen51108.16.fis	AAETZF010000008.1/10847-27151	GCA_006172645.1	Salmonella enterica	Enterobacteriaceae	tacggcatgaact
Sen51243.46.fis	AAEUEK010000003.1/10503-56294	GCA_006175345.1	Salmonella enterica	Enterobacteriaceae	tacggcatgaactaa
Sen51480.16.fis	AAEUMQ010000012.1/10847-27151	GCA_006180625.1	Salmonella enterica	Enterobacteriaceae	tacggcatgaact
Sen51546.16.fis	AAEUQA010000005.1/10837-27141	GCA_006182005.1	Salmonella enterica	Enterobacteriaceae	tacggcatgaact
Sen51552.16.fis	AAEUQD010000031.1/10847-27151	GCA_006182145.1	Salmonella enterica	Enterobacteriaceae	tacggcatgaact
Sen51560.16.fis	AAEUQJ010000035.1/44094-27790	GCA_006182325.1	Salmonella enterica	Enterobacteriaceae	tacggcatgaact
Sen51744.16.fis	AAEVBG010000052.1/10837-27141	GCA_006186095.1	Salmonella enterica	Enterobacteriaceae	tacggcatgaact
Sen51816.16.fis	AAEVAQ010000022.1/10847-27151	GCA_006187605.1	Salmonella enterica	Enterobacteriaceae	tacggcatgaact
Sen51818.16.fis	AAEVAS010000023.1/44115-27811	GCA_006187645.1	Salmonella enterica	Enterobacteriaceae	tacggcatgaact
Sen51950.13.fis	AAEVFV010000025.1/10202-23553	GCA_006190345.1	Salmonella enterica	Enterobacteriaceae	aaaatacggcatgaact
Sen51959.16.fis	AAEVGB010000014.1/10849-27153	GCA_006190545.1	Salmonella enterica	Enterobacteriaceae	tacggcatgaact
Sen52054.16.fis	AAEVNP010000016.1/10525-26829	GCA_006192485.1	Salmonella enterica	Enterobacteriaceae	tacggcatgaact
Sen52293.37.fis	AAEVUJ010000004.1/159962-122608	GCA_006197325.1	Salmonella enterica	Enterobacteriaceae	tacggcatgaactaa
Sen52342.16.fis	AAEVVT010000010.1/10847-27151	GCA_006198325.1	Salmonella enterica	Enterobacteriaceae	tacggcatgaact
Sen52574.13.fis	AAEWFO010000027.1/10202-23553	GCA_006203065.1	Salmonella enterica	Enterobacteriaceae	aaaatacggcatgaact
Sen52627.13.fis	AAEWKD010000023.1/10202-23553	GCA_006204145.1	Salmonella enterica	Enterobacteriaceae	aaaatacggcatgaact
Sen52649.18.fis	AAEWLD010000019.1/10526-28221	GCA_006204605.1	Salmonella enterica	Enterobacteriaceae	tacggcatgaact
Sen52822.13.fis	AAEWOS010000023.1/10650-23987	GCA_006208105.1	Salmonella enterica	Enterobacteriaceae	aaaatacggcatgaact
Sen52893.16.fis	AAEWQP010000028.1/10290-26594	GCA_006209525.1	Salmonella enterica	Enterobacteriaceae	tacggcatgaact
Sen52897.13.fis	AAEWQJ010000028.1/10202-23565	GCA_006209605.1	Salmonella enterica	Enterobacteriaceae	aaaatacggcatgaact
Sen52902.13.fis	AAEWQU010000026.1/10202-23553	GCA_006209705.1	Salmonella enterica	Enterobacteriaceae	aaaatacggcatgaact
Sen53083.16.fis	AAEWZB010000002.1/10608-26652	GCA_006213485.1	Salmonella enterica	Enterobacteriaceae	tacggcatgaact
Sen53102.16.fis	AAEXAB010000031.1/10364-26408	GCA_006213865.1	Salmonella enterica	Enterobacteriaceae	tacggcatgaact
Sen53112.16.fis	AAEWZT010000037.1/10609-26653	GCA_006214065.1	Salmonella enterica	Enterobacteriaceae	tacggcatgaact
Sen53139.16.fis	AAEXCD010000011.1/10609-26653	GCA_006214665.1	Salmonella enterica	Enterobacteriaceae	tacggcatgaact
Sen53156.16.fis	AAEXAP010000014.1/10143-26187	GCA_006215005.1	Salmonella enterica	Enterobacteriaceae	tacggcatgaact
Sen53479.16.fis	AAEXWY010000029.1/10146-26450	GCA_006239715.1	Salmonella enterica	Enterobacteriaceae	tacggcatgaact
Sen53503.16.fis	AAEXXK010000001.1/10609-26653	GCA_006240195.1	Salmonella enterica	Enterobacteriaceae	tacggcatgaact
Sen5365.16.fis	MXFD01000026.1/52089-35785	GCA_002030965.1	Salmonella enterica	Enterobacteriaceae	tacggcatgaact
Sen53750.16.fis	AAEYGU010000014.1/10847-27151	GCA_006246605.1	Salmonella enterica	Enterobacteriaceae	tacggcatgaact
Sen5381.16.fis	MXGK01000028.1/10206-26432	GCA_002031345.1	Salmonella enterica	Enterobacteriaceae	tacggcatgaact
Sen53918.13.fis	AAEYPW010000033.1/10202-23553	GCA_006250075.1	Salmonella enterica	Enterobacteriaceae	aaaatacggcatgaact
Sen54109.16.fis	AAEYVH010000013.1/10847-27151	GCA_006253915.1	Salmonella enterica	Enterobacteriaceae	tacggcatgaact
Sen5418.16.fis	MXIY01000036.1/31574-15530	GCA_002032275.1	Salmonella enterica	Enterobacteriaceae	tacggcatgaact
Sen5419.16.fis	MXJB01000020.1/51347-35164	GCA_002032305.1	Salmonella enterica	Enterobacteriaceae	tacggcatgaact
Sen54412.13.fis	AAEZNX010000024.1/10202-23553	GCA_006260115.1	Salmonella enterica	Enterobacteriaceae	aaaatacggcatgaact
Sen54775.16.fis	AAEZUZ010000006.1/10847-27151	GCA_006267695.1	Salmonella enterica	Enterobacteriaceae	tacggcatgaact
Sen54832.13.fis	AAEZWY010000029.1/10202-23565	GCA_006268855.1	Salmonella enterica	Enterobacteriaceae	aaaatacggcatgaact
Sen54865.13.fis	AAEZYH010000028.1/10202-23565	GCA_006269515.1	Salmonella enterica	Enterobacteriaceae	aaaatacggcatgaact
Sen54960.18.fis	AAFABN010000022.1/10526-28221	GCA_006271415.1	Salmonella enterica	Enterobacteriaceae	tacggcatgaact
Sen55071.13.fis	AAFAFZ010000027.1/10202-23553	GCA_006273635.1	Salmonella enterica	Enterobacteriaceae	aaaatacggcatgaact
Sen55082.16.fis	AAFAGN010000017.1/10847-27151	GCA_006273855.1	Salmonella enterica	Enterobacteriaceae	tacggcatgaact
Sen55083.13.fis	AAFAFW010000028.1/10202-23553	GCA_006273875.1	Salmonella enterica	Enterobacteriaceae	aaaatacggcatgaact
Sen55421.13.fis	AAFAVC010000027.1/10315-23666	GCA_006280815.1	Salmonella enterica	Enterobacteriaceae	aaaatacggcatgaact
Sen55442.13.fis	AAFAUR010000024.1/10202-23539	GCA_006281235.1	Salmonella enterica	Enterobacteriaceae	aaaatacggcatgaact
Sen55491.22.fis	AAFAWQ010000028.1/49698-27730	GCA_006282235.1	Salmonella enterica	Enterobacteriaceae	aaaatacggcatgaact
Sen5559.17.fis	MXOV01000030.1/51504-34728	GCA_002035555.1	Salmonella enterica	Enterobacteriaceae	tacggcatgaact
Sen55663.16.fis	AAFBDN010000012.1/10525-26829	GCA_006285695.1	Salmonella enterica	Enterobacteriaceae	tacggcatgaact
Sen55750.13.fis	AAFBHQ010000010.1/10782-24120	GCA_006287455.1	Salmonella enterica	Enterobacteriaceae	aaaatacggcatgaact
Sen55821.16.fis	AAFBJF010000009.1/110377-93948	GCA_006288895.1	Salmonella enterica	Enterobacteriaceae	tacggcatgaactaa
Sen55841.13.fis	AAFBJU010000023.1/10202-23539	GCA_006289295.1	Salmonella enterica	Enterobacteriaceae	aaaatacggcatgaact
Sen55866.13.fis	AAFBOG010000034.1/4269-17606	GCA_006289795.1	Salmonella enterica	Enterobacteriaceae	aaaatacggcatgaact
Sen56559.16.fis	AAFCMZ010000005.1/111118-94814	GCA_006304225.1	Salmonella enterica	Enterobacteriaceae	tacggcatgaact
Sen56618.16.fis	AAFCPF010000010.1/10609-26653	GCA_006305465.1	Salmonella enterica	Enterobacteriaceae	tacggcatgaact
Sen56721.16.fis	AAFCRW010000016.1/10847-27151	GCA_006307525.1	Salmonella enterica	Enterobacteriaceae	tacggcatgaact
Sen56723.16.fis	AAFCRX010000013.1/10847-27151	GCA_006307565.1	Salmonella enterica	Enterobacteriaceae	tacggcatgaact
Sen56849.16.fis	AAFCXF010000011.1/10847-27151	GCA_006310145.1	Salmonella enterica	Enterobacteriaceae	tacggcatgaact
Sen56942.17.fis	AAFDBJ010000017.1/10658-27239	GCA_006312025.1	Salmonella enterica	Enterobacteriaceae	tacggcatgaact
Sen56945.16.fis	AAFDAP010000002.1/739401-723357	GCA_006312085.1	Salmonella enterica	Enterobacteriaceae	tacggcatgaact
Sen57199.13.fis	AAFDKM010000024.1/10315-23666	GCA_006317225.1	Salmonella enterica	Enterobacteriaceae	aaaatacggcatgaact
Sen57256.13.fis	AAFDMQ010000029.1/10202-23553	GCA_006318365.1	Salmonella enterica	Enterobacteriaceae	aaaatacggcatgaact
Sen57315.16.fis	AAFDRN010000032.1/4290-20334	GCA_006319535.1	Salmonella enterica	Enterobacteriaceae	tacggcatgaact
Sen57343.13.fis	AAFDQP010000024.1/10202-23565	GCA_006320105.1	Salmonella enterica	Enterobacteriaceae	aaaatacggcatgaact
Sen57375.13.fis	AAFDQC010000031.1/4290-17653	GCA_006320765.1	Salmonella enterica	Enterobacteriaceae	aaaatacggcatgaact
Sen57462.18.fis	AAFDVJ010000021.1/10428-28113	GCA_006322525.1	Salmonella enterica	Enterobacteriaceae	tacggcatgaact
Sen57528.13.fis	AAFDXR010000031.1/10651-23988	GCA_006323875.1	Salmonella enterica	Enterobacteriaceae	aaaatacggcatgaact
Sen57578.13.fis	AAFDZG010000022.1/10496-23847	GCA_006324885.1	Salmonella enterica	Enterobacteriaceae	aaaatacggcatgaact
Sen57915.16.fis	AAFEPW010000002.1/687486-671442	GCA_006331655.1	Salmonella enterica	Enterobacteriaceae	tacggcatgaact
Sen58110.16.fis	AAFEQT010000002.1/10609-26653	GCA_006336705.1	Salmonella enterica	Enterobacteriaceae	tacggcatgaact
Sen58394.16.fis	AAFFEI010000003.1/10609-26653	GCA_006343165.1	Salmonella enterica	Enterobacteriaceae	tacggcatgaact
Sen58468.16.fis	AAFFJF010000009.1/10847-27151	GCA_006344665.1	Salmonella enterica	Enterobacteriaceae	tacggcatgaact
Sen58639.16.fis	VCWM01000011.1/110986-94942	GCA_006380715.1	Salmonella enterica	Enterobacteriaceae	tacggcatgaact
Sen6158.16.fis	MZGA01000019.1/10715-26759	GCA_002049015.1	Salmonella enterica	Enterobacteriaceae	tacggcatgaact
Sen6244.16.fis	MYKM01000025.1/52588-36252	GCA_002052615.1	Salmonella enterica	Enterobacteriaceae	aaaatacggcatgaact
Sen6376.16.fis	MYTG01000019.1/51615-35571	GCA_002057115.1	Salmonella enterica	Enterobacteriaceae	tacggcatgaact
Sen6585.16.fis	MXVV01000024.1/52625-36581	GCA_002062995.1	Salmonella enterica	Enterobacteriaceae	tacggcatgaact
Sen6646.16.fis	MYBO01000021.1/52059-36015	GCA_002064595.1	Salmonella enterica	Enterobacteriaceae	tacggcatgaact
Sen6647.16.fis	MYBP01000012.1/10160-26204	GCA_002064615.1	Salmonella enterica	Enterobacteriaceae	tacggcatgaact
Sen6648.16.fis	MYBT01000022.1/53387-37343	GCA_002064625.1	Salmonella enterica	Enterobacteriaceae	tacggcatgaact
Sen6654.9.fis	MYCB01000022.1/45993-37045	GCA_002064755.1	Salmonella enterica	Enterobacteriaceae	aatacggcatgaactaatttcgattagctaactgcttgtttaaaaaggcgctactcggcatggggaagcgccttttttat
Sen6684.16.fis	MYBS01000019.1/10157-26201	GCA_002065535.1	Salmonella enterica	Enterobacteriaceae	tacggcatgaact
Sen7020.43.fis	CP022117.1/469986-512555	GCA_002211585.1	Salmonella enterica	Enterobacteriaceae	tacggcatgaactaa
Sen7149.16.fis	NQWT01000017.1/52488-36444	GCA_002283065.1	Salmonella enterica	Enterobacteriaceae	tacggcatgaact
Sen7156.16.fis	NQWV01000021.1/10437-26481	GCA_002283275.1	Salmonella enterica	Enterobacteriaceae	tacggcatgaact
Sen7177.38.fis	CP022663.1/3732726-3694892	GCA_002504105.1	Salmonella enterica	Enterobacteriaceae	tacggcatgaactaa
Sen7360.16.fis	PNYI01000010.1/52565-36521	GCA_002879815.1	Salmonella enterica	Enterobacteriaceae	tacggcatgaact
Sen7361.16.fis	PNYJ01000010.1/52565-36521	GCA_002885745.1	Salmonella enterica	Enterobacteriaceae	tacggcatgaact
Sen7436.16.fis	CP026327.1/526919-542963	GCA_002952975.1	Salmonella enterica	Enterobacteriaceae	tacggcatgaact
Sen7507.16.fis	CP028357.1/3817980-3834024	GCA_003030965.1	Salmonella enterica	Enterobacteriaceae	tacggcatgaact
Sen7854.16.fis	QDKY01000014.1/52099-36055	GCA_003076995.1	Salmonella enterica	Enterobacteriaceae	tacggcatgaact
Sen8084.16.fis	QDSR01000014.1/52099-36055	GCA_003121055.1	Salmonella enterica	Enterobacteriaceae	tacggcatgaact
Sen8395.45.fis	CP030203.1/722126-766631	GCA_003325135.1	Salmonella enterica	Enterobacteriaceae	tacggcatgaactaa
Sen8623.16.fis	PCJD01000001.1/3429616-3413572	GCA_003547705.1	Salmonella enterica	Enterobacteriaceae	tacggcatgaact
Sen8624.16.fis	PCJE01000001.1/3564560-3548516	GCA_003547735.1	Salmonella enterica	Enterobacteriaceae	tacggcatgaact
Sen8672.16.fis	PCLS01000015.1/1341239-1357283	GCA_003548695.1	Salmonella enterica	Enterobacteriaceae	tacggcatgaact
Sen8687.16.fis	PCMP01000003.1/3389674-3373630	GCA_003548985.1	Salmonella enterica	Enterobacteriaceae	tacggcatgaact
Sen8698.16.fis	PCHW01000006.1/3391296-3375252	GCA_003549215.1	Salmonella enterica	Enterobacteriaceae	tacggcatgaact
Sen8705.16.fis	PCIM01000004.1/1371290-1387334	GCA_003549355.1	Salmonella enterica	Enterobacteriaceae	tacggcatgaact
Sen8709.16.fis	PCJC01000001.1/1326121-1342165	GCA_003549435.1	Salmonella enterica	Enterobacteriaceae	tacggcatgaact
Sen8715.16.fis	PCJY01000003.1/3465565-3449521	GCA_003549555.1	Salmonella enterica	Enterobacteriaceae	tacggcatgaact
Sen9053.16.fis	RKUW01000008.1/10609-26653	GCA_003733705.1	Salmonella enterica	Enterobacteriaceae	tacggcatgaact
Sen9086.13.fis	RKVQ01000029.1/10202-23539	GCA_003734405.1	Salmonella enterica	Enterobacteriaceae	aaaatacggcatgaact
Sen9474.16.fis	RLSU01000020.1/10078-26122	GCA_003746225.1	Salmonella enterica	Enterobacteriaceae	tacggcatgaact
Sen9962.13.fis	RMRR01000021.1/10202-23553	GCA_003762175.1	Salmonella enterica	Enterobacteriaceae	aaaatacggcatgaact
Sma508.9.fis	QJPU01000009.1/5295-14231	GCA_003204615.1	Serratia marcescens_K	Enterobacteriaceae	atacggcatgaactgatactagtcagttaacgt
Sma510.9.fis	QJPW01000007.1/5319-14255	GCA_003204645.1	Serratia marcescens_K	Enterobacteriaceae	atacggcatgaactgatactagtcagttaacgt
Sne13.15.fis	NEYQ02000017.1/13302-28714	GCA_002185265.2	Serratia nevei	Enterobacteriaceae	aaaatacggcatgaactgatactagtcagttaacgtgttgataaaaggcgctttatctcatttgataagcgcctttttcttt
Sne13.2.fis	NEYQ02000017.1/11348-13301	GCA_002185265.2	Serratia nevei	Enterobacteriaceae	acggcatgaactgatactagtcagttaacgtgttga
Spl1.10.fis	CP006250.1/4775683-4766107	GCA_000176835.2	Serratia plymuthica	Enterobacteriaceae	atacggcatgaactgatactagtcagt
Spl21.10.fis	PESE01000004.1/366159-356582	GCA_003206015.1	Serratia plymuthica	Enterobacteriaceae	atacggcatgaactgatactagtcagt
Spr10.10.fis	MQMS01000023.1/29359-39097	GCA_004153725.1	Serratia proteamaculans	Enterobacteriaceae	atacggcatgaactgatactagtcagtt
Sma570.16.fis	NCQJ01000005.1/321818-306269	GCA_004196365.1	Serratia ureilytica	Enterobacteriaceae	aatacggcatgaactgatactagtcagttaacgtgttga
Eba181.4.fis	DIJC01000010.1/13122-16644	GCA_002421005.1	Superficieibacter sp002421005	Enterobacteriaceae	aaaatacggcatgaactgatactaatcagttaagtgtttgttttaaaaggcgctcttcggcatggggaagcgccttttttattat
Yen123.16.fis	CP009456.1/4262999-4246974	GCA_001304755.1	Yersinia enterocolitica	Enterobacteriaceae	tacggcatgaactgatactagtcagttaa
Yen25.16.fis	CP011118.1/432684-448709	GCA_000987925.1	Yersinia enterocolitica	Enterobacteriaceae	tacggcatgaactgatactagtcagttaa
Yin5.15.fis	CQER01000012.1/70702-86024	GCA_001116865.1	Yersinia enterocolitica_F	Enterobacteriaceae	tacggcatgaactgatactagtcagttaa
Yst1.16.fis	SCHO01000003.1/112488-128174	GCA_004100405.1	Yersinia frederiksenii_A	Enterobacteriaceae	tacggcatgaactgatactagtcagttaag
Yen16.16.fis	CP007448.2/501860-517770	GCA_000597945.2	Yersinia hibernica	Enterobacteriaceae	aaaaatacggcatgaactgatactagtcagttaag
Ykr11.12.fis	CQAQ01000010.1/65492-53758	GCA_001158505.1	Yersinia rochesterensis	Enterobacteriaceae	tacggcatgaactgatactagtcagttaagttgttgtttaaaaaggcgt
Ykr21.16.fis	CP032482.1/3936273-3920250	GCA_003600645.1	Yersinia rochesterensis	Enterobacteriaceae	tacggcatgaactgatactagtcagttaa
Pha37.7.fis	NRRB01000001.1/117820-125141	GCA_002282895.1	Paraferrimonas haliotis	Shewanellaceae	aaatacggcatgaactaagcag
Sal77.22.fis	LVDH01000002.1/613038-591152	GCA_003024535.1	Shewanella algae	Shewanellaceae	atacggcatgaactgata
Sal82.19.fis	CP033575.1/4740369-4721343	GCA_003721455.1	Shewanella algae	Shewanellaceae	atacggcatgaactgata
Sba215.19.fis	UGYM01000002.1/34427-53664	GCA_900456975.1	Shewanella baltica	Shewanellaceae	tacggcatgaattaatccgcaaggattaag
Sbi9.6.fis	CP022358.1/4310889-4305210	GCA_002216875.1	Shewanella bicestrii	Shewanellaceae	tacggcatgaact
Sde8.14.fis	AXZL01000076.1/917698-903607	GCA_000485795.1	Shewanella decolorationis	Shewanellaceae	tacggcatgaactaa
Smo33.5.fis	PYSG01000002.1/3164806-3159691	GCA_003028295.1	Shewanella morhuae	Shewanellaceae	tacggcatgaattaatccgtaaggattaagctgttgtattgaaaa
Son1.5.fis	AE014299.2/401842-406903	GCA_000146165.2	Shewanella oneidensis	Shewanellaceae	tacggcatgaa
Ssh28.14.fis	NAJR01000006.1/387018-372933	GCA_002196695.1	Shewanella sp000203935	Shewanellaceae	tacggcatgaactaa
Snb14.5.fis	MCTY01000013.1/45143-39924	GCA_002873635.1	Shewanella sp002873135	Shewanellaceae	atacggcatgaacta
Sxi5.8.fis	LDOA01000001.1/1371909-1363957	GCA_001723195.1	Shewanella xiamenensis	Shewanellaceae	aatatggcatgaactaatctttt
Sxi6.8.fis	JZWJ01000053.1/102763-94811	GCA_002074855.1	Shewanella xiamenensis	Shewanellaceae	aatatggcatgaactaatctttt
Afi21.13.fis	MAJN01000020.1/73871-60926	GCA_001690915.1	Aliivibrio fischeri	Vibrionaceae	atacggcatgaactaat
Afi22.13.fis	MAJO01000024.1/269753-256823	GCA_001690925.1	Aliivibrio fischeri	Vibrionaceae	atacggcatgaactaat
Afi30.13.fis	MCGJ01000026.1/74384-61469	GCA_001730155.1	Aliivibrio fischeri	Vibrionaceae	atacggcatgaactaat
Paq10.8.fis	MSCC01000005.1/37040-44720	GCA_002954455.1	Photobacterium aquimaris	Vibrionaceae	tacggcatgaactagacca
Pda19.13.fis	LZFH01000068.1/29717-42294	GCA_001676145.1	Photobacterium damselae	Vibrionaceae	atgaactaa
Pda32.13.fis	PYMM01000016.1/29717-42295	GCA_003025675.1	Photobacterium damselae	Vibrionaceae	atgaactaa
Pga6.14.fis	JWLZ01000046.1/37468-23278	GCA_000808615.1	Photobacterium gaetbulicola	Vibrionaceae	aatacggcatgaact
Pga8.17.fis	CP005974.1/132391-115614	GCA_000940995.1	Photobacterium gaetbulicola	Vibrionaceae	aatacggcatgaact
Pki12.13.fis	LZFC01000005.1/30852-43354	GCA_001676215.1	Photobacterium kishitanii	Vibrionaceae	atacggcatgaacta
Pki22.12.fis	PYNL01000045.1/47833-35655	GCA_003025945.1	Photobacterium kishitanii	Vibrionaceae	atacggcatgaacta
Pki23.12.fis	PYNK01000021.1/30905-43298	GCA_003025975.1	Photobacterium kishitanii	Vibrionaceae	atacggcatgaacta
Pki25.12.fis	PYON01000018.1/30828-43221	GCA_003026355.1	Photobacterium kishitanii	Vibrionaceae	atacggcatgaacta
Pki28.12.fis	PYNJ01000017.1/48450-35952	GCA_003026675.1	Photobacterium kishitanii	Vibrionaceae	atacggcatgaacta
Pki4.12.fis	JZSP01000017.1/31776-44169	GCA_000950095.1	Photobacterium kishitanii	Vibrionaceae	atacggcatgaacta
Pph5.12.fis	LN794352.1/3150268-3137775	GCA_000613045.2	Photobacterium kishitanii	Vibrionaceae	atacggcatgaacta
Ple41.12.fis	PYNR01000021.1/32785-44686	GCA_003026735.1	Photobacterium leiognathi	Vibrionaceae	aatatggcatgaacta
Psj8.7.fis	LSNH01000001.1/208457-215247	GCA_001655635.1	Photobacterium marinum	Vibrionaceae	tacggcatgaactaatc
Pph24.14.fis	MSCQ01000003.1/235781-221984	GCA_002954725.1	Photobacterium phosphoreum	Vibrionaceae	atatggcatgaacta
Pph36.14.fis	PYOH01000013.1/11955-25752	GCA_003026275.1	Photobacterium phosphoreum	Vibrionaceae	atatggcatgaacta
Pgb4.6.fis	PYNX01000019.1/46507-40561	GCA_003026755.1	Photobacterium sp003026105	Vibrionaceae	aatatggcatgaactaatacatttagtttaa
Val26.3.fis	LTYK01000037.1/3832-7131	GCA_001584265.1	Vibrio alginolyticus	Vibrionaceae	aatacggcatgaactaa
Vbr11.8.fis	MCUI01000068.1/10365-18140	GCA_002874475.1	Vibrio breoganii	Vibrionaceae	aaaatacggcatgaactaa
Vbr14.7.fis	MDBM01000046.1/40926-47853	GCA_002875185.1	Vibrio breoganii	Vibrionaceae	aatacggcatgaactaa
Vbr15.7.fis	MDBN01000053.1/106777-99859	GCA_002875195.1	Vibrio breoganii	Vibrionaceae	aatacggcatgaactaa
Vbr16.8.fis	MDBL01000094.1/50879-43104	GCA_002875235.1	Vibrio breoganii	Vibrionaceae	aaaatacggcatgaactaa
Vbr17.6.fis	MDBI01000002.1/41418-47853	GCA_002875245.1	Vibrio breoganii	Vibrionaceae	aaaatacggcatgaactaa
Vbr18.6.fis	MDBF01000100.1/72061-66322	GCA_002875285.1	Vibrio breoganii	Vibrionaceae	aaaatacggcatgaactaa
Vbr19.6.fis	MDBD01000071.1/10366-16050	GCA_002875315.1	Vibrio breoganii	Vibrionaceae	aaaatacggcatgaactaa
Vbr26.6.fis	MCYZ01000064.1/10350-16059	GCA_002876125.1	Vibrio breoganii	Vibrionaceae	aaaatacggcatgaactaa
Vbr32.6.fis	MDBJ01000091.1/46832-53269	GCA_002876535.1	Vibrio breoganii	Vibrionaceae	aaaatacggcatgaactaa
Vbr39.8.fis	MCYR01000154.1/50878-43103	GCA_002876965.1	Vibrio breoganii	Vibrionaceae	aaaatacggcatgaactaa
Vbr49.9.fis	MCXN01000048.1/75123-66058	GCA_002877655.1	Vibrio breoganii	Vibrionaceae	aatacggcatgaactaa
Vch152.17.fis	KB661998.1/128335-144881	GCA_000348105.2	Vibrio cholerae	Vibrionaceae	tacggcatgaactaat
Vch190.17.fis	KK211324.1/40568-23966	GCA_000621645.1	Vibrio cholerae	Vibrionaceae	tacggcatgaactaat
Vch192.17.fis	JFGR01000030.1/40909-23867	GCA_000709105.1	Vibrio cholerae	Vibrionaceae	tacggcatgaactaat
Vch27.14.fis	ACHY01000010.1/38369-24726	GCA_000174295.1	Vibrio cholerae	Vibrionaceae	tacggcatgaactaat
Vch33.16.fis	ADAL01000259.1/40058-56252	GCA_000176455.1	Vibrio cholerae	Vibrionaceae	tacggcatgaactaat
Vch355.17.fis	CWQE01000009.1/40707-23901	GCA_001251495.1	Vibrio cholerae	Vibrionaceae	tacggcatgaactaat
Vch480.17.fis	LOSM02000004.1/1413059-1396553	GCA_001471455.2	Vibrio cholerae	Vibrionaceae	tacggcatgaactaat
Vch506.14.fis	MDYI01000005.1/33436-47704	GCA_001718105.1	Vibrio cholerae	Vibrionaceae	tacggcatgaactaattaacattagttaac
Vch512.18.fis	MIZG01000053.1/36659-54514	GCA_001743085.1	Vibrio cholerae	Vibrionaceae	tacggcatgaactaat
Vch520.18.fis	MIOZ01000032.1/36659-54424	GCA_001857265.1	Vibrio cholerae	Vibrionaceae	tacggcatgaactaat
Vch522.18.fis	MIPB01000031.1/36659-54434	GCA_001857305.1	Vibrio cholerae	Vibrionaceae	tacggcatgaactaat
Vch692.18.fis	NEDW01000016.1/36601-54346	GCA_002196305.1	Vibrio cholerae	Vibrionaceae	tacggcatgaactaat
Vch7.17.fis	CP000627.1/2825032-2841974	GCA_000016245.1	Vibrio cholerae	Vibrionaceae	tacggcatgaactaat
Vch762.28.fis	PDNJ01000017.1/47481-19825	GCA_002843255.1	Vibrio cholerae	Vibrionaceae	tacggcatgaactaat
Vch8.17.fis	CP001235.1/332380-349322	GCA_000021625.1	Vibrio cholerae	Vibrionaceae	tacggcatgaactaat
Vch921.17.fis	RHPD01000002.1/2315796-2332567	GCA_003716505.1	Vibrio cholerae	Vibrionaceae	tacggcatgaactaat
Vch965.14.fis	LS997867.1/2646128-2631785	GCA_900538065.1	Vibrio cholerae	Vibrionaceae	tacggcatgaactaat
Vsv1.6.fis	QKKH01000002.1/29724-24213	GCA_003311815.1	Vibrio cholerae	Vibrionaceae	aatacggcatgaa
Vsv2.6.fis	QKKI01000023.1/109262-114809	GCA_003312035.1	Vibrio cholerae	Vibrionaceae	aatacggcatgaa
Vci2.19.fis	LOMK01000001.1/2038444-2057432	GCA_001597655.1	Vibrio cidicii	Vibrionaceae	tacggcatgaactaat
Vci5.6.fis	LOBP01000173.1/66574-61053	GCA_001597955.1	Vibrio cidicii	Vibrionaceae	aatacggcatgaa
Vco3.11.fis	AVOO01000057.1/21414-32903	GCA_000461895.1	Vibrio coralliilyticus	Vibrionaceae	aatacggcatgaactaa
Vcy37.8.fis	MCVE01000023.1/129391-121882	GCA_002873235.1	Vibrio cyclitrophicus	Vibrionaceae	aatacggcatgaacta
Vdi15.14.fis	POSK01000008.1/39523-25185	GCA_002892945.1	Vibrio diazotrophicus	Vibrionaceae	aatacggcatgaactaataga
Vfl4.15.fis	JQHX01000009.1/67928-82636	GCA_000760625.1	Vibrio fluvialis	Vibrionaceae	atacggcatgaactaatacg
Vle57.11.fis	MCYL01000008.1/24599-35478	GCA_002876225.1	Vibrio lentus	Vibrionaceae	aatacggcatgaactaat
Vma11.15.fis	JYJJ01000075.1/4931-19593	GCA_003263775.1	Vibrio maritimus	Vibrionaceae	aaatacggcatgaactaat
Vme33.18.fis	NMSS01000033.1/23554-41601	GCA_002283995.1	Vibrio metoecus	Vibrionaceae	tacggcatgaactaat
Vme34.18.fis	NMST01000003.1/38602-20624	GCA_002284005.1	Vibrio metoecus	Vibrionaceae	tacggcatgaactaat
Vme36.21.fis	NMSP01000017.1/25438-46752	GCA_002284045.1	Vibrio metoecus	Vibrionaceae	tacggcatgaactaat
Vme8.21.fis	LBGQ01000014.1/25438-46752	GCA_001402345.1	Vibrio metoecus	Vibrionaceae	tacggcatgaactaat
Vme9.18.fis	LBGO01000038.1/42210-24163	GCA_001402495.1	Vibrio metoecus	Vibrionaceae	tacggcatgaactaat
Vpa116.11.fis	JNTF02000022.1/5486-16789	GCA_000707725.2	Vibrio parahaemolyticus	Vibrionaceae	gcatgaactaa
Vpa175.9.fis	JZAR01000052.1/126629-117615	GCA_000960685.1	Vibrio parahaemolyticus	Vibrionaceae	aatacggcatgaactaa
Vpa234.9.fis	LIRR01000070.1/125919-117387	GCA_001280635.1	Vibrio parahaemolyticus	Vibrionaceae	aatacggcatgaactaa
Vpa273.3.fis	LRFV01000026.1/120417-117117	GCA_001608815.1	Vibrio parahaemolyticus	Vibrionaceae	aatacggcatgaactaa
Vpa364.12.fis	MIQR01000005.1/78421-66794	GCA_001726355.1	Vibrio parahaemolyticus	Vibrionaceae	aatacggcatgaactaa
Vpa381.9.fis	MIRK01000005.1/5196-14211	GCA_001726725.1	Vibrio parahaemolyticus	Vibrionaceae	aatacggcatgaactaa
Vpa413.11.fis	MISQ01000117.1/4885-16258	GCA_001727365.1	Vibrio parahaemolyticus	Vibrionaceae	aatacggcatgaactaa
Vpa462.9.fis	MITW01000126.1/5305-13837	GCA_001728335.1	Vibrio parahaemolyticus	Vibrionaceae	aatacggcatgaactaa
Vpa477.9.fis	MIVC01000039.1/5386-13918	GCA_001728645.1	Vibrio parahaemolyticus	Vibrionaceae	aatacggcatgaactaa
Vpa512.3.fis	MSEH01000009.1/120639-117339	GCA_001913775.1	Vibrio parahaemolyticus	Vibrionaceae	aatacggcatgaactaa
Vpa622.11.fis	NIXS01000011.1/5027-16498	GCA_002221085.1	Vibrio parahaemolyticus	Vibrionaceae	aatacggcatgaactaa
Vpa623.14.fis	NIXU01000014.1/81055-67255	GCA_002221145.1	Vibrio parahaemolyticus	Vibrionaceae	aatacggcatgaactaa
Vpa637.12.fis	NIXW01000010.1/5398-17025	GCA_002221425.1	Vibrio parahaemolyticus	Vibrionaceae	aatacggcatgaactaa
Vpa644.14.fis	NMPQ01000009.1/148547-134721	GCA_002807115.1	Vibrio parahaemolyticus	Vibrionaceae	aatacggcatgaactaa
Vpa685.14.fis	CP028141.1/54499-68325	GCA_003076895.1	Vibrio parahaemolyticus	Vibrionaceae	aatacggcatgaactaa
Vpa687.14.fis	CP028342.1/75118-88944	GCA_003119375.1	Vibrio parahaemolyticus	Vibrionaceae	aatacggcatgaactaa
Vpa715.4.fis	QYSK01000019.1/71215-67002	GCA_004324405.1	Vibrio parahaemolyticus	Vibrionaceae	aatacggcatgaactaa
Vpa725.12.fis	QYSO01000011.1/5530-17386	GCA_004324595.1	Vibrio parahaemolyticus	Vibrionaceae	aatacggcatgaactaa
Vpa766.11.fis	NNEC01000034.1/5537-17015	GCA_006368845.1	Vibrio parahaemolyticus	Vibrionaceae	aatacggcatgaactaa
Vpa841.11.fis	NNHS01000037.1/78176-66698	GCA_006371905.1	Vibrio parahaemolyticus	Vibrionaceae	aatacggcatgaactaa
Vpa843.4.fis	NNHU01000019.1/5750-9961	GCA_006371955.1	Vibrio parahaemolyticus	Vibrionaceae	aatacggcatgaactaa
Vpa844.4.fis	NNHW01000016.1/5536-9747	GCA_006371975.1	Vibrio parahaemolyticus	Vibrionaceae	aatacggcatgaactaa
Vpa865.11.fis	NNJE01000018.1/5449-16927	GCA_006372715.1	Vibrio parahaemolyticus	Vibrionaceae	aatacggcatgaactaa
Vpa875.12.fis	NNJU01000023.1/4511-16098	GCA_006373045.1	Vibrio parahaemolyticus	Vibrionaceae	aatacggcatgaactaa
Vpa899.9.fis	NNLU01000039.1/75630-66616	GCA_006373675.1	Vibrio parahaemolyticus	Vibrionaceae	aatacggcatgaactaa
Vpa905.11.fis	NNLE01000034.1/75375-63984	GCA_006373815.1	Vibrio parahaemolyticus	Vibrionaceae	aatacggcatgaactaa
Vpa918.9.fis	NNLX01000017.1/5341-14355	GCA_006374155.1	Vibrio parahaemolyticus	Vibrionaceae	aatacggcatgaactaa
Vpa928.11.fis	NNMV01000032.1/5523-16826	GCA_006374605.1	Vibrio parahaemolyticus	Vibrionaceae	gcatgaactaa
Vpa938.14.fis	NNOB01000032.1/80428-66627	GCA_006375075.1	Vibrio parahaemolyticus	Vibrionaceae	aatacggcatgaactaa
Vpa948.11.fis	NNPD01000045.1/5511-16814	GCA_006377005.1	Vibrio parahaemolyticus	Vibrionaceae	gcatgaactaa
Vpa950.11.fis	NNPX01000062.1/5064-16526	GCA_006377105.1	Vibrio parahaemolyticus	Vibrionaceae	aatacggcatgaactaa
Vpa960.12.fis	NNQB01000025.1/78223-66636	GCA_006377495.1	Vibrio parahaemolyticus	Vibrionaceae	aatacggcatgaactaa
Vpa963.9.fis	NNQV01000038.1/75640-66626	GCA_006378615.1	Vibrio parahaemolyticus	Vibrionaceae	aatacggcatgaactaa
Vro1.11.fis	AFAJ01000004.1/79037-67705	GCA_000195225.2	Vibrio rotiferianus	Vibrionaceae	aatacggcatgaactaat
Vro13.11.fis	PZOB01000014.1/1592-12976	GCA_006124885.1	Vibrio rotiferianus	Vibrionaceae	aatacggcatgaactaat
Vro14.11.fis	PZOA01000008.1/74136-62752	GCA_006124895.1	Vibrio rotiferianus	Vibrionaceae	aatacggcatgaactaat
Vro15.11.fis	PZOE01000087.1/1134-12518	GCA_006124975.1	Vibrio rotiferianus	Vibrionaceae	aatacggcatgaactaat
Vsp21.14.fis	DS999330.1/85064-70844	GCA_000158115.1	Vibrio sinaloensis	Vibrionaceae	aatacggcatgaactaat
Vsp68.11.fis	PIFD01000037.1/6628-18120	GCA_003049855.1	Vibrio splendidus	Vibrionaceae	aatacggcatgaactaa
Vsp73.6.fis	PIFK01000007.1/24555-30178	GCA_003049965.1	Vibrio splendidus	Vibrionaceae	aatacggcatgaa
Vsp93.8.fis	PIFR01000015.1/24479-32560	GCA_003050425.1	Vibrio splendidus	Vibrionaceae	aatacggcatgaactaa
Vsp61.12.fis	MCXP01000012.1/6697-18847	GCA_002877195.1	Vibrio splendidus_J	Vibrionaceae	aatacggcatgaactaatc
Vvu151.14.fis	CP027030.1/180293-194079	GCA_004319645.1	Vibrio vulnificus	Vibrionaceae	tacggcatgaactaat
Vvu40.15.fis	LMYA01000047.1/79454-94511	GCA_001890565.1	Vibrio vulnificus	Vibrionaceae	tacggcatgaactaat
Vvu73.6.fis	LABF01000012.1/67074-61266	GCA_002891685.1	Vibrio vulnificus	Vibrionaceae	aatacggcatgaa
Vvu83.6.fis	PDGF01000041.1/66589-60781	GCA_002903505.1	Vibrio vulnificus	Vibrionaceae	aatacggcatgaa

## Sheet: Gene Profiles
Profile ID	Model	Profile
16	Kpn1498.16.A_Terminase_1_132	'Int,Phage_AlpA,Phage_AlpA,H.80,b7,b5,b5+b3+b13,H.9,H.1,Primase,H.35,SEC-C,Phage_capsid,Peptidase_S78,Phage_portal,Phage_H_T_join,Phage_connect_1,HNH,Terminase_4,TerL_nuclease,-H.555'
75	Sen12294.15.A_Terminase_1_132	'Int,Phage_AlpA,Phage_AlpA,-DUF3950,b55+b5+b28,H.51,H.4,H.18,H.23,H.56,H.28,DUF4222,Primase,SSB,H.5,Phage_capsid,Peptidase_S78,Phage_portal,Phage_H_T_join,Phage_connect_1,HNH,H.6,Terminase_4,TerL_nuclease'
83	Sen39861.14.A_Terminase_1_132	'Int,Phage_AlpA,Phage_AlpA,b6+b2,b28,H.51,H.4,H.18,H.23,H.56,H.28,DUF4222,Primase,SSB,H.5,Phage_capsid,Peptidase_S78,Phage_portal,Phage_H_T_join,Phage_connect_1,HNH,H.6,Terminase_4,TerL_nuclease'
92	Kpn5647.16.A_Terminase_1_132	'Int,Phage_AlpA,Phage_AlpA,Phage_AlpA,DUF2971,-HicB,b7,b5+b3+b13,H.9,H.1,Primase,H.35,SEC-C,Phage_capsid,Peptidase_S78,Phage_portal,Phage_H_T_join,Phage_connect_1,HNH,Terminase_4,TerL_nuclease,DUF3892'
103	Kpn6334.16.A_Terminase_1_132	'Int,Phage_AlpA,Phage_AlpA,DUF2971,-DUF3950,b5+b3+b13,H.9,H.1,Primase,H.5,-H.13,-H.292,Phage_capsid,Peptidase_S78,Phage_portal,Phage_H_T_join,Phage_connect_1,HNH,Terminase_4,TerL_nuclease,Lambda_tail_I,-Mrr_cat'
152	Kpn6433.16.A_Terminase_1_132	'Int,Phage_AlpA,Phage_AlpA,H.80,b7,b5,b5+b3+b13,H.9,H.1,Primase,Phage_AlpA.4,H.5,-H.44,Phage_capsid,Peptidase_S78,Phage_portal,Phage_H_T_join,Phage_connect_1,HNH,Terminase_4,TerL_nuclease,Lambda_tail_I,-Mrr_cat'
177	Kva205.16.A_Terminase_1_132	'Int,Phage_AlpA,Phage_AlpA,DUF2971,b6+b2,b3+b13,H.9,H.1,Primase,H.35,SEC-C,Phage_capsid,Peptidase_S78,Phage_portal,Phage_H_T_join,Phage_connect_1,HNH,Terminase_4,TerL_nuclease,DUF3892'
[truncated: 638 more rows]
