# Supplementary material for: Helper-embedded satellites from an integrase clade that repeatedly targets prophage late genes
Source: NAR Genom Bioinform. 2023 Apr 18;5(2):lqad036. doi: 10.1093/nargab/lqad036 (PMC10111431; doi:10.1093/nargab/lqad036)
Supplement: lqad036_Supplemental_Files [file lqad036_supplemental_files.zip › SuppFile2bro.txt]

>b1.1
----------ME--KINALTGSGQTHSEISPE--------AILVQHKTEPR---------
---------------------------
>b1.2
----------MK--KKMTVMGQGFAHSEISSE--------AILVQHKTEPR---------
---------------------------
>b1.3
----------MK--KLTALTGCGQTHPESSQN--------EILIQHKQEAR---------
---------------------------
>b1.4
----------MK--KINALNGQGFAHPEASQS--------DILINHKSEPR---------
---------------------------
>b1.5
----------MK--KINALKGQGFAHPEASQS--------DILINHKSEPR---------
---------------------------
>b1.6
----------MK--KINALHGQGFAHPEASQS--------DILINHKSEPR---------
---------------------------
>b1.7
----------MKT-KKDSLTAGGFAHPEISQE--------PILIQHRTEPR---------
---------------------------
>b1.8
--------MISK--KITALAGSSQTHPETSQN--------EILTQHKQESR---------
---------------------------
>b1.9
----------ME--KITALAGSGQTQSETSQK--------DISSDNFAARI-------PV
TMSKIGGKETQS---------------
>b1.10
----------ME--KITALAGSGQTHPETSQK--------DISSDNFAARI-------PV
TMSTIGGKETQS---------------
>b1.11
--------MLSK--KFTALTGSGQTQSETSPK--------DISGNNFAARI-------PV
TLSNIGGKETQA---------------
>b1.12
----------MKR-PNMPVQGQGFVQPEISQN--------DILIRHKAESR---------
---------------------------
>b1.13
----------MKN-KNMAVIGQGFAHPEISQS--------DISVIRFEGV----------
---------------------------
>b1.14
----------MK--KITALTGCGESHSESSQK--------DISVPTMSSLE-------MV
NYINADRKSKAEAQGLKFPCKQYRVL-
>b1.15
--------MNQK--KITALTGSGQTQPETSPN--------DIGDKDFANLV-------PV
IVGQIGGRDNNV---------------
>b1.16
--------MNQK--KITALTGSGQTQPETSPN--------DIGDKDLANLV-------PV
IVGQIGGRDNNV---------------
>b1.17
--------MTQK--KLTALTGSGQTHPEASKK--------DNSGNNFAARI-------PV
TLSNIGGKEIQS---------------
>b1.18
----------ME--KITALAGSGQTQPETSQK--------DISSDNFAARI-------PV
TMSKIGGKETQS---------------
>b1.19
----------ME--KITALAGSGQTQPETSQK--------DISSDNFAARI-------PV
TMSTIGGKETQS---------------
>b1.20
MRTFGAIEMTQK--KFTALTGRGQTHPEASKK--------DNSGNNFAARI-------PV
TLSNIGGKEIQS---------------
>b1.21
--------MTQK--KITALTGSGQTQPETSQK--------DNSGNSFATRI-------PV
TMSNIGGKETQS---------------
>b1.22
----------MK--NINALNGQGFAHPVASKN--------DISVQLKQ------------
---------------------------
>b1.23
----------MK--KINALNGQGFAHPEASQKVIYQASERDISVIKFEGA----------
---------------------------
>b1.24
----------MK--NINALNGQGFAHPVASKS--------DISVQLKQF-----------
---------------------------
>b1.25
----------MK--NINALNGHGFAHPVASKS--------DISVQLKQ------------
---------------------------
>b1.26
----------MK--KLNALGGQGFDQPENSRK--------DISVATMSSLQ-------MV
DYINAERKGKAQAEGMDFPCKKYR---
>b1.27
----------MK--KLNALPGQGFDHPETSLI--------VNSEPTMSSLQ-------MV
AYINDERKSKAKAEGLSFPCKKYRVL-
>b1.28
----------MN--KLNALSGQGFAQPETNQSI-------NCRELEFHGQA-------II
PYDN-----------------------
>b1.29
----------MN--KLNALSGQGLAQPETNQSI-------NYRELEFHGQT-------II
PYDN-----------------------
>b1.30
----------MK--KINALAGQGFDHSENSLI--------DNSVPKMSSLQ-------MV
EYINADRKAKAEAEGLTFPCKEYRVLQ
>b1.31
----------MKL-EKNSLIADGFAHPKISQEHILNINSDNISVIRFEGI----------
---------------------------
>b1.32
----------MNSVKNNSLIAGGFAHSKTNQD--------PILITHINNQKMSNAEIVPL
VMGSINGKSSLVT--------------
>b1.33
----------MKK-KNNSLIAGGFAHSKFSEETILNINSDDISVIRFEGV----------
---------------------------
>b1.34
----------MNSVKNNSLIAGGFAHSKTNQD--------PILITNINNQKMSNAEIVPL
VMGSINGKSSLVT--------------
>b1.35
----------MKK-KNNSLIAGGFAHSKIQLD--------DITVTTFADSL-------PI
IKRNFNGQLINC---------------
>b1.36
----------MKL-KESPFAGEGQTHPKTSQT--------DNSSNNFAARI-------PV
IMSNIGGKEIQS---------------
>b1.37
--------MTQK--KLTALTGSRQTQPEIRQK--------D----NYPEII-------PL
VLGAIGGKTSMVT--------------
>b1.38
----------MKT-VNMTAIGQGQTHAKNQVS--------DISVICFEGHK---------
---------------------------
>b1.39
----------MKT-KDMAEFGQGQTHAKNQVS--------DISVICFEGHK---------
---------------------------
>b1.40
----------MN--KNIAVTGKGYARPVKKFCDIR-----DLVVLRFDGVS---------
---------------------------
>b1.41
----------MKT-ENMAEFGQVQTHAKIQES--------DISSFEFKSVD---------
------GALLAT---------------
>b1.42
----------MIS-KNMALIGQELAHAENNQE--------PILVQRKENLKKNYAEMIPL
TAGTINGKAAMVT--------------
>b1.43
----------MK--KITALAGSGQNQPKISLM--------DNSVPTMSSLE-------MV
DYINADRKLKSEDQGLKFPCKQFRKL-
>b1.44
----------MN--KLNALSGQGLAQTEIGQQ--------DISAPTMSSLE-------MV
DYINANRKAKAEAEGLSFPCKKYRKL-
>b1.45
----------MK--KITALAGSGQNQPKIRLM--------DNSVPTMSSLE-------MV
DYINADRKLKSEDQGLKFPCKQFRKL-
>b1.46
----------MN--KLNALTGQGLTQPEIGQA--------AISAPTMSSLE-------MV
DYINANRKAKAEAEGLSFPCKKYRKL-
>b1.47
----------MN--KLNALSGQGLTQPEIGQA--------AISAPTMSSLE-------MV
DYINANRKAKAEAEGLSFPCKKYRKL-
>b1.48
----------MN--KLNALTGQGLTQPEIGQA--------VISAPTMSSLE-------MV
DYINANRKAKAEAEGLSFLCKKYRKL-
>b1.49
----------MK--RSDAQSGQGYAHPVIGHV--------LIATPTMSSLA-------MV
DYINAERKAKAEAEGLEFPCKRYRTL-
>b1.50
----------MK--RSDAQTGQGYPHPVGGHE--------LTATPTMSSLA-------MV
DYINAERKAKAEAEGLTFPCRKYRCLQ
>b1.51
----------MTI-EKSRLNSEAAPQSCVTQKIIPHAVESDISVIRFEGI----------
---------------------------
>b1.52
----------MNSMKNNSLIAGGFAHPKNELT------------STFDNLI-------PV
IDSNINGKRTQT---------------
>b1.53
----------MKT-ENMAAIGQGQTHAKIQQV--------N-------------------
---------------------------
>b1.54
----------MN--KNIAVTGKGYARPVKKFCDIR-----DLVVLRFDSV----------
---------------------------
>b1.55
----------MN--KNIAVTGKGYARPVKKFCDIR-----DLVVLCFDSV----------
---------------------------
>b1.56
V---------MN--KNIAVTGKGDARHVKKFCDIR-----DLVVLRFDGVD---------
---------------------------
>b1.57
----------MN--KNIAVTGKGDARLVKKFCDIR-----DLVVLRFDGV----------
---------------------------
>b1.58
----------MN--KNIAVTGKVCARPVKKFCDIR-----DFVVLRFDGVD---------
---------------------------
>b1.59
V---------MN--KNIAVTGKGDARHVKKFCDIR-----DLVVLRFDSV----------
---------------------------
>b1.60
V---------MN--KNIAMMGKGNARPVKKFCDIR-----DQVVLRFDGVD---------
---------------------------
>b1.61
V---------MN--KNIAATGKGDARHVKKFCDIR-----DLVVLRFDSV----------
---------------------------
>b1.62
----------MN--KNIAVTGKGDARHVKKFFDIR-----DLVVLRFDGVD---------
---------------------------
>b1.63
V---------MN--KNIAATGKGDARHMKKFCDIR-----DLVVLRFDSV----------
---------------------------
>b2.1
------------------------------------------------------------
------------------RNPAVLSPSTFS----CSISSITSCGIRTV----------VI
CDFAFFAPVAITGSPYIRC--MSVYAEIIIKKGLKCISLMCSVK-NIGEI--H
>b2.2
------------------------------------------------------------
------------------RNPAVLSPSTFS----CSISSITSCGIRTV----------VI
CDFAFFAPVAITGSPYIRC--MSVYAKIIIKKGLKCISLMCSVK-TIGEI--H
>b2.3
------------------------------------------------------------
------------------RKPAVLSPSSFS----CSISTITSCGIRTV----------VI
CDFAFFAPVAITGSPYVRC--MSVYAKIIIKKGLKCISLECSVK-SQGDI--H
>b2.4
------------------------------------------------------------
------------------RNPAVLSPSCLK----SSISSITSWGIRTV----------VI
CDFAFFAPVAITETPYVRC--ISVYAKKIKEKGLKCISLWASLN-IKGDI--H
>b2.5
------------------------------------------------------------
------------------RNPAVLSPSCLK----SSISSITSWGIRTV----------VI
CDFAFFAPVAITETPYVRC--ISVYAKKIKEKGLRCISLWASLN-IKGDI--H
>b2.6
------------------------------------------------------------
------------------RNPAVLSPSCLK----SSISSITSWGIRTV----------VI
CDFAFFAPVAITETPYVRC--ISVYAKKIKGKGLKCISLWASFN-IEGDI--H
>b2.7
------------------------------------------------------------
------------------KNPAVLSPSSLR----DSISSITSWGIRTV----------VI
CDFAFFAPVAITDTPLNWC--MSVYAKKILKKGLRCISLWSSVC-CKGEI--H
>b2.8
------------------------------------------------------------
------------------RKPAVLSPSSFS----SSISSITSCGILIV----------VI
CDFAFFAPVAIVGSPYDWC--MSVYAKKMIKKGLKCISLECSVK-SDGDI--H
>b2.9
------------------------------------------------------------
------------------KKPAVLSPGSLS----CSISSITSCGILTV----------VI
CDFAFFAPVAISGSPKNWC--MSVYAKKMIKKGLKCISPVSKLK-SKGEI--H
>b2.10
------------------------------------------------------------
------------------INPALLSPSSLR----ESISATTSCGTRTV----------KS
CDFAFLLEVAITDSFDIWC--VSVYAKKSYAQCLKCVSLKCSFK-NVGET--H
>b2.11
------------------------------------------------------------
------------------MNPALLSPSNFT----DSMPSITSWGTRTV----------VN
CDLAFLLVVAITETPQIWC--VSVYTKKKYKKGLTCVSLLNNMKHTKGFI--E
>b2.12
------------------------------------------------------------
------------------MNPALLSPSSFT----DSMPSITSWGTLTV----------VN
CDLAFLLVVAITETPQIWC--VSVYTKKKYKKGLTCVSLQNNMKHTNGFI--E
>b2.13
------------------------------------------------------------
------------------INCAFVSPSSRL----LSKSATTSCGKRAL----------SC
CDLLLVEPVAITGSPFGRC--DSVYAKEMTIKGLKCDSLGCSFK-SKGAI--H
>b2.14
------------------------------------------------------------
------------------MNCAFVSPSSRL----LSKSATTSCGKRAL----------SC
CDLLLVEPVAIPESPCARC--DSVYAKKIIVKGLKCDSLACSFK-NKGAI--H
>b2.15
------------------------------------------------------------
------------------MNPALLSPSSFT----DSMPSITSWGTLTV----------VN
CDLAFLLVVAITETPQIWC--VSVYTKKKYKKDLTCVSLQNNMKHTNGFI--E
>b2.16
------------------------------------------------------------
------------------RNPAVLSPSSLS----RSISSITSWGILTV----------VI
CDFAFLAPVAITNTPCVRC--ISVYAKKVRRKGLRCISL--------------
>b2.17
------------------------------------------------------------
------------------INPALLSPSSLT----DSIPCITSSGTLTV----------VS
CDFAFLLAVAISETPNHRC--VSVYTKKEIQKALTCVS---------------
>b2.18
------------------------------------------------------------
------------------INCALLSPSSRF----FSKSATTSCGKRAF----------SC
CDLLLVELVAITKPPYGWC--DSVYAKINVIKGLKCDSLRGKFK-SNGAI--H
>b2.19
------------------------------------------------------------
------------------INCAFVSPSSRL----FSSSATTSCGKRAF----------NC
CDLLLVEPVAITESPCVKC--DSVYAKKMIIKGLKCDSLESSFK-SVGAI--H
>b2.20
------------------------------------------------------------
------------------RNPAVLSPSSLS----RSISSITSWGILTV----------VI
CDFAFFAPVAITETPYQRC--ISVYAK--------------------------
>b2.21
------------------------------------------------------------
------------------INCAFVSPSSRL----LSSSATTSCGKRAF----------SC
CDLLLVELVAITESPRVKC--DSVYAKKMIIKGLKCDSLSSSFK-NKGAI--H
>b2.22
------------------------------------------------------------
------------------MNPALLSPSSFT----DSMPSITSCGIRAV----------SD
CDFAFFEPVAICNPLNESV--RQYTHKKSYIKALTCKP---------------
>b2.23
------------------------------------------------------------
------------------RKPAVLSPLFFT----DSISSNTSCGTRTF----------TC
FDLLFTEPVAITDSPRVWC--YSLYAKKNQIQYLTCYAHSNKVN-STLIKPRH
>b2.24
------------------------------------------------------------
------------------INCALLSPSSKF----FSKSATTSCGNLAF----------NC
CDLLFVEPVAITESSLSWC--DSVYTKKISEKGLKCDSLADRLK-TNGAM--H
>b2.25
------------------------------------------------------------
------------------INCALLSPSSKF----FSKSATTSCGNLAF----------NC
CDLLFVEPVAITESSLSWC--DSVYTKKISEKDLKCDSLTDRLK-TNGAM--H
>b2.26
------------------------------------------------------------
------------------TNCPVLSPGIFT----ASTLFITSCGTLAA----------TV
CDFAFTAFVAMLCTPYKKQ--MQYAGKKISVQHLTCLTLGLKLVFNTLLM--Q
>b2.27
------------------------------------------------------------
------------------TNCPVLSPGIFT----ASTLFITSCGTLAA----------TV
CDFAFTAFVAMLCTPHKKQ--MQYAGKKISVQHLTCLTPGFKLVFNTLLM--Q
>b2.28
------------------------------------------------------------
-----------------ITNDGIDSPLCLT----ASIPSTSSCGTRVD----------II
CDFAFFMPVAICLTPL-------------------------------------
>b2.29
------------------------------------------------------------
------------------INCAVLSPVSFT----CSIASTTSCGARAC----------NF
CDLLLIWSLSISASLCDYW--NPVYTKKTKTKRLKWIPLSDYT----------
>b2.30
------------------------------------------------------------
------------------MNCDVLSPDSFT----DSMAFTISCGTRAF----------RA
CDFAFVVPVAISIPLLDWW--GTVYTEKAQIKPLTWATPKAYS----------
>b2.31
------------------------------------------------------------
------------------TNCPVLSPGIFT----ASTLSITSCGTLAA----------TV
CDFAFTAFVAMWCIPQKKT--NAVCRKKNKCSTLE--------VFNTF----G
>b2.32
------------------------------------------------------------
------------------INCAVLSPVSLT----CSIASTTSCGARAC----------NF
CDLLLIWSLSISGFLCDYW--NPVYTKKTKTKCLKWIPLGDYT----------
>b2.33
------------------------------------------------------------
------------------INCPVLSPSSFK----FSTASAIAWGTRAS----------SF
LDFPLTAFVAISDFLVIR-----------------------------------
>b2.34
------------------------------------------------------------
-----------------MMNCAFVSPDSRL----LSISATISCGNLAL----------SC
CDFLLI-----------------------------------------------
>b2.35
------------------------------------------------------------
-----------------------------------SIPSISSCGNRIF----------FF
ADLLFVLPLDIDAPHLNGLYGRTQYSKKNEMLSIDMCA---------------
>b2.36
------------------------------------------------------------
------------------TNCPVLSLQPFK----FSIAFAISCGTRTS----------IR
FDLAFTDLVAIAEPVAF------------------------------------
>b2.37
------------------------------------------------------------
-----------------HAEKLALGLVNFSCSTLASIPSISSCGNRIF----------FF
ADLLFVFPLDIGTPHLNGFDGRTQYSKKSEKLSIDMCA---------------
>b2.38
------------------------------------------------------------
-----------------------------------------------------------C
CDLLFVVPVGISVLLTVRW--CSVYGEKKIKKDLKCKS---------------
>b2.39
-------------------------------LLRQSPKVSFAYNSLTPLFFLTLGKKGGK
SNPTLCFLFLQTDYRVSHIRALTIQYVEYA----VATKKTIAIASRHLPRSVSGINHSSG
SALAFLRCSDLSLRPQA----SSTHAEKLAPEFSAFSRSTLASI-SSIMSCGK
>b2.40
DGQNFTQLNFEGADFIGFFSQRNSAPTDFTQLLWQSPKVSFAYNSLIPAFFLTLGKKGGK
SNPTLCFLFLQSDYRVSQIRALTIQYVEYA----VATKKTTAMASRHLPRSVSGINHSSG
SALAFLRWSSLSFLRND----SSGNC---------------------------
>b2.41
DGQNFTQLNFDGADFIGFFSQRNSAPTDFTQLLWQSPKVSFAYNSLIPAFFLTLGKKGGK
SNPTLCFLFLQSDNRVSQISALTIQYVEYA----VATKKTTAMASRHLPRSVSRINHSSG
SALAFLRWSSLSFLRND----SSGNCIDSA---FDSASTGCEFF-CSFVMC--
>b2.42
-GQNLTQLNFEGADFSGFFSQRNSAPTDFTQLLWQSPKVSFAYNSLIPAFFLTLGKKGGK
SNPTLCFLFLQSDYRVSQIRALTIQYVEYA----VATKKTTAMASRHLPRSVSGINHSSG
S----------------------------------------------------
>b2.43
------------------------------------------------------------
------------------------KPVQL-----------------------------SG
SDLAFLRCSDLSFRPQA----SRTQAEKLA-----------------------
>b3.1
---PQGR---DS---HNL------N--------------KYIWRFIALSTAQPR----VI
TIEATSEQEARQQSPAG
>b3.2
---PQGR---DS---YNL------N--------------KYIWRFIALSTAQPR----VI
TIEATSEQEARQQSPAG
>b3.3
---PQGR---DS---HNL------N--------------KYIWRFIALSTAQPR----VI
TIEATSEQEARQQSPDG
>b3.4
---PQGR---DS---HNL------N--------------KYIWRFIALSTAQPR----VI
HIEATSEQEARQQSPDG
>b3.5
---PQGR---DS---HNL------N--------------KYIWRFIALSTAQPR----VI
TIEATNEQEARQKNQ--
>b3.6
KFANHGEGNGQS---HNL------N--------------KYIWRFIALSTAQPR----VI
TIEATSEQEARQQSPAG
>b3.7
SATWKGR---EE---NTLFIQKCEN--------------NFIWRFIALSTAQPR----VI
TIEATSEQEARQQSPAG
>b3.8
---PQGR---DS---HNL------N--------------KFTWRFMQCLTDSIA----IF
TVTAATEREARARLPHA
>b3.9
---PQGR---DS---HNL------N--------------KYIWRFLARKNQ---------
-----------------
>b3.10
----------------------------------------YQYRFLALSAIGRN----VI
HITATTEREAREQSPAG
>b3.11
------------------------T--------------AFIWRFIAFGASEHQ----II
HVTAWTEREARSRCPSG
>b3.12
------------------------N--------------KFTWRFLALNRHDKKAKPCRL
SVEATTEHEARRILAPH
>b3.13
------------------------T--------------AFIWRFIIFGASESQ----II
HVTAWTEREARNHCPSG
>b3.14
------------------------T--------------AFIWRFIIFGASESQ----II
HVTAWTEREARSRCPSG
>b3.15
------------------------T--------------AFLWRFIIFGASEHQ----II
HVTAWTEREARSRCPSG
>b3.16
------------------------T--------------AFLWRFIIFGASDHQ----II
HVTAWTEREARSRCPSG
>b3.17
----------------------------------------FLWRFFSCQQSK------YF
SVEATSEQEARSMLPDS
>b3.18
-----------------------------------------TWRFLSTSERYPTAKPLVI
YVNASSEQEARDTMPGV
>b3.19
----QGR-----------------N--------------NYTWRFLAINRHDRKAKPCRL
SVEAATEHEARRILAPH
>b3.20
-----------------------------------------TWRFLSASERYPTAKPLVI
YVNASSEREARDTMPGV
>b3.21
-----------------------------------------TWRFLSASERYPTTKPLVI
YVNASSEQEARDTMPGV
>b3.22
------F---DSVVARLL------NFTTGAFHMAVSTRPYFVWRFMQCHEKQTS----LF
TVTAATEREARAQLPHA
>b3.23
------F---DSVVARLL------NFTTGAFHMAVFTRPYFVWRFMQCLTDSIA----IF
TVTAATEREARAQLPHA
>b3.24
----------------SLTP----N-------------IVFTWRFAECQENKAT----YH
HVIAHTEDEARSLLPGL
>b3.25
-----------------------------------------QYRFLALNRHDKKAKPCRL
SVEASTEHEARRILAPH
>b3.26
----------------------------------------YQYRFLALNRHDKQAKPCRL
SVEAATEREARSILAPH
>b3.27
---------------------------------------KYQYRFLALHRSDRSAAPCRL
SVEAFTEKEARQVLSAH
>b3.28
---------------------------------------RFKFLFLAVHRSDLNAKPHRE
SVTAHSEQDARRSLAGQ
>b3.29
---------------------------------------RFKFLFLAVCRSDLNAKPHRE
SVTANSEQDARRSLAGQ
>b3.30
--RPQGR---TS---SHLNPINKRN------------NPLFVWRFFSGQNST------YL
TTTATSEREALQ-LPAV
>b3.31
-----------------------------------------TWLFLATPKGYPDCSPVVL
RFDADTEATARAAFPGW
>b3.32
-----------------------------------------TWLFLATPDHTPECTPVVL
RFDADTEAKARAAFPGW
>b3.33
-----------------------------------------TWLFLATPKSHPDCSPVVL
RFDTDTEENARAAFPGW
>b3.34
---PQGR---DS---HNLNKPDVKN-----------------------------------
LLIATASQ--------G
>b3.35
---PQGR---DS---HNLNKAGVKN-----------------------------------
QLIATARQ--------G
>b3.36
----QIR-------------------------------PEFTYLFLGTPSDKPNTTPVVL
RVEANTEQQACSHFLNW
>b4.1
-DARNLHKFLGNKELFASWIKQRIEQYGFIENEDYE---------------TYLENSKKG
--------------RPRTEYRISSDMAKELSMVERT
>b4.2
-NARDLHTFLGNKDLFANWVKQRIEQYEFIENIDYE---------------TYLENSKKG
--------------RPRIEYRISSDMAKELSMVERN
>b4.3
-NARDLHVFLGNKDLFANWVKQRIEQYEFIENIDYE---------------TYLENSKKG
--------------RPRIEYRISSDMAKELSMVERN
>b4.4
-NARNLHEFLGSKDRFADWIKRRIEQYGFVENVDYQ---------------AFSESTEKG
--------------RPRTEYCISSDMAKELSMVERT
>b4.5
ISAKKLYEYLKVKRDFTTWLKDRIKKYGFVEGTDYIVLDGLI---------TPKQGSVNN
TQFSPKQGKTSKGGRPRSDYIISLNMAKELSMVERN
>b4.6
VSGRKLHTFLAVGRDFTNWIKGRIKQYGFVEGVDYMIVEYLT---------SPKRASSKS
RQ------------RIEHDYIVSLNMAKELSMVERN
>b4.7
VSGRKLHTFLAVGRDFTNWIKGRIKQYGFVDGVDYVIVEYLT---------SPKRASSKS
RQ------------RIEHDYIVSLNMAKELSMVERN
>b4.8
VSGRMLHTFLVVGRDFTNWIKGRIKQYGFVEGVDYVIVEYLT---------SPKRASSKS
RQ------------RIEHDYIVSLNMAKELSMVERN
>b4.9
VRGRKLHSFLAVGRDFTTWIKARITQYGFVEGVDYVIVEDLT---------SPKRGSSKS
RQ------------RIEHDYILSLNMGKELSMVERN
>b4.10
VSGRMLHTFLVVGRDFTNWIKGRIKQYGFVEGVDYVIVEYLT---------SPKRASSKS
RQ------------QVEHDYIVSLNMAKELSMVERN
>b4.11
VSGRKLHTFLAVGRDFTTWMKARIKQYGFVKGVDYVIVEDLS---------TPKRGSAKS
RQ------------QVEHDYIVSLNMAKELSMVERN
>b4.12
VRGRKLHTFLAVGRDFTTWIKARIKQYGFVEGVDYVIVEDLS---------TPKRGSAKS
RQ------------QIEHDYILSLNTGKELSMVERT
>b4.13
VSGRKLHTFLAVGRDFTTWMKARIKQYGFVKGVDYVIVEDLS---------TPKRGGAKS
RQ------------QVEHDYIVSLNMAKELSMVERN
>b4.14
VSAKKLHAFLGVGRDFTTWIKGRISQYGFTAGVDFTVVENLS---------APVSGSAKY
RQ------------QIAHDYLITIDMGKELAMVERN
>b4.15
VSAKKLHEFLGVGRDFTTWIKGRISQYGFTAGVDFTVVENLS---------TPVSGSAKY
RQ------------QIAHDYLITIDMGKELAMVERN
>b4.16
ISAKKLYEYLKVRRDFTTWLKDRIKKYGFVEGTDYIVLDGLL---------TPKQRSVNN
TQFSPKQGKTSKGGRPSSDYIISLNMAKELSMVERN
>b4.17
VSAKKLHAFLGVGRDFTNWIKGRISQYGFTAGVDYIIVESLS---------TPKRASAKS
RQ------------QMEHDYLITIDMGKELAMVERN
>b4.18
VSAKKLHAFLGVGRDFTNWIKGRISQYGFTTGVDYIIVESLS---------TPKRASAKS
RQ------------QMEHDYLITIDMGKELAMVERN
>b4.19
VSAKKLHEFLGVGRDFTTWIKGRISQYGFTAGVDFTVVENLS---------APVSGSAKY
RQ------------QIAHDYLITIDMGKELAMVERN
>b4.20
VSGRKLHTFLAVGRDFTTWMKARIKQYGFVKGVDYVIVEDLS---------TPKRGSAKS
RQ------------QVEHDYIVSLNMGKELSMVERN
>b4.21
VSAKKLHEFLGVGRDFTNWIKGRISQYGFTTGVDYIIVESLS---------TPKRASAKS
RQ------------QMEHDYLITIDMGKELAMVERN
>b4.22
VSAKKLHAFLGVGRDFTNWIKGRISQYGFTIGVDYTIVESLS---------TPKRASAKS
RQ------------QMEHDYLITIDMGKELAMVERN
>b4.23
VSGRKLHTFLAVGRDFTTWMKARIKQYGFVKGVDYVIVEDLS---------TPKRGSAKS
RQ------------QVEHDYIASLNMAKELSMVERN
>b4.24
VRGRKLHSFLEVGRDFTTWIKARITQYGFVQGVDYVIVEDLT---------SPKRGSSKS
RQ------------RIEHDYILSLNMGKELSMVERN
>b4.25
VSSRKLHSFLKVGRDYTSWIKGRIKQYGFIEDIDYFIVENLS---------SPKRGSAKF
RQ------------QIEHDYIVSLNMGKELSMVERN
>b4.26
VSAKKLHEFLGVGRDFTTWIKGRISQYGFTAGVDFTVVENLS---------APVSGSAKY
RQ------------QIAHDYLITIDTGKELAMVERN
>b4.27
VSAKKLHAFLGVGRDFTNWIKGRISQYSFTTGVDYIIVESLS---------TPKRASAKS
RQ------------QMEHDYLITIDMGKELAMVERN
>b4.28
VSAKKLHEFLCVGRDFTTWIKGRISQYGFTAGVDFTVVENLS---------APVSGSAKY
RQ------------QIAHDYLITIDMGKELAMVERN
>b4.29
ISANALHNVLGVDTRLTDWIKRRINEYGFIQGVDYLLVETLS---------DSNLSSTKS
RQ------------QIKHEYLVTFNMAKELGMVERT
>b4.30
VRGRKLHSFLEVGRDFTTWIKARITQYEFVEGVDYVIVEDLT---------SPKRGSSKS
RQ------------RIEHDYILSLNMGKELSMVERN
>b4.31
VSAKKLHAFLGVGRDFTNWIKGRISQYSFTTGVDYIIVESLS---------TPKRASAKS
RQ------------QMEHDYLITINMGKELAMVERN
>b4.32
VSAKALHAALDIGRDFSTWFAERVEEYGFVRGVDYFTDDDMAVAWLMNDQYSPVSGKNKG
RG------------RPQKDYFPNIATAKELAMVERN
>b4.33
VSARALHKALGVGRDFTTWIKGRIEEYGFKKGVDFEVVENLYFD-------SPKRGSQSV
NI-----------EQFDSGWHVAWENVNIPDI--RN
>b5.1
----------------LEM-------ARPGSV----------GALTGPLTTNDRMSIEVA
MLNHTPT---------
>b5.2
----------------LEM-------ARPRSV----------GALTGPLTTNDRMSIEVA
MLNHTPT---------
>b5.3
----------------LKI-------TKPGSV----------SPLTGPLTTNDRMSIEVA
MLNHTQTRP-------
>b5.4
----------------LKT-------AKPGSA----------LTLTGPLTTNVNASNEAA
MLNHTPT---------
>b5.5
------------HCMTLCK-------AKPRSV----------GALTGLLTTNDNLSIEVA
MKDHITPVTGRN----
>b5.6
----------------IQT-------TKPRTV----------GAVTGLLTTNDSKSIEVA
MRNHTTH---------
>b5.7
---------------GAET-------TKPGSA----------RTLTGLLTTNDSKRIEVA
MRNHTTH---------
>b5.8
--------------------------ATPLTV----------GPVTGRLTTNDSNSIEVA
MLNHITH---------
>b5.9
-----------------QT-------TTPRSG----------GTHAGRLTTNDSESIEVA
MLNHTTH---------
>b5.10
---------------GAET-------TKPGSA----------LTLTGLLTTNDRKRIEVA
MLNHTTH---------
>b5.11
-------------------------------------------VLSQPLTTNDSESIEVA
MRNHTTH---------
>b5.12
---------------GIQLSVYHSMQTRLKRI----------AVLSQPLTTNDSKSIEAA
MRNHITH---------
>b5.13
-------------------------------------------THAGRLTTNDSKSIEVA
MRNHTTH---------
>b5.14
-------------------------------L----------ATHAGRLTTNDSNSIEVA
MRNHTTH---------
>b5.15
----------------LVN-------AKPGSA----------GTHTGPLTTAVNVDNEAA
MQDHITHP--------
>b5.16
-----------------QA-------TTPRSG----------GTHAGRLTTNDSNSIEAA
MRNYTR----------
>b5.17
---------------------------KPGSA----------LTLTGLLTTNDRKRIEVA
MRNHTTH---------
>b5.18
----------------IQT-------TKPGSA----------LTLTGLLTTNDSKIIEVA
MLNHTTH---------
>b5.19
----------------LVN-------AKPRSA----------STLTGFLTPNATLTSEAA
MNNHTIPLSGRDSLTL
>b5.20
----------------LVS-------AKPGSA----------STLTGPLTKPLVEVTVMA
ELQHTQTRPK------
>b5.21
-------------GPHLEIIKVHKC-KAPQVS----------LPLAGLLTTNDSESIEVA
ML--------------
>b5.22
----------------LVS-------AKPGSA----------LTLTGPLTKPLIEVTVMA
DQQHTQTHPKF-----
>b5.23
---------------GIQLSNYHSMQTRLERI----------A-----------------
----------------
>b5.24
TPDVMCLCVMTHYIHVLQI-------ATPRSA----------GTLPGRLTKQLIEVTVMA
ELQHTQTHPKF-----
>b5.25
----------------LES-------ATPRSA----------GTHAGRLTKPLIEVTIMA
CFKSTQTHPKF-----
>b5.26
----------------LSS-------AKPGSAR---------NTNRASDHKPLSEVTVMA
DNQSTQTRPEF-----
>b5.27
----------------LKE-------RRPAVL----------ATHAGRLTKPLTGVTIMA
GTQHTQTHPKF-----
>b5.28
----------------LSS-------AKPGSAR---------NTNRASDHNVI-GANNMA
DLQHNQTRPEF-----
>b5.29
-------------------------------VT---------STNRASDHKPLTGVTTMA
GTQHTQTRPEF-----
>b5.30
-----------------QI-------ATPRSAT---------NTIEASDHNVI-RGNTMA
MYKSTQTHPK------
>b5.31
----------------KNG-------NAPECG----------NTSEASNHNVN-RSNIMA
CIQHTQTRPK------
>b5.32
------------WGNIVKH-------TKQVIGNTMFNASDCWSSAEASNHNVT-EAYIMA
CSHDT-----------
>b5.33
----------------LEQ-------CEAQRGR---------QSGWASNHNVT-EDYIMA
CSHDT-----------
>b6.1
------------------RRSTSHHGADSDYSDSLALRRWR--------------RL-IS
PRMAVT--------------------------------------------------
>b6.2
------------------RRSYSHHGAGDGYSCSLALRRWR--------------RL-IS
PCIDAM--------------------------------------------------
>b6.3
------------------RRSYSHHGADSDYSDSLAFRRCS--------------YFNLR
PQASKT--------------------------------------------------
>b6.4
------------------RRSTSRHGADSDYSDSWVLRRW------------------SS
SRATVT--------------------------------------------------
>b6.5
------------------RRNTLHHGADGDYSGSLVLRRW------------------SS
SRATVT--------------------------------------------------
>b6.6
----VNSLSVIVLSCIAMRRSYSHHGAGDGYSCSLALRRWR--------------YS-TS
RFNAAV--------------------------------------------------
>b6.7
----------------------------QFFSSSLAFLRWR--------------RL-IS
PFTAVT--------------------------------------------------
>b6.8
---------------------SAPAVFIQDFGSSFAFWRWR--------------RL-IS
PFAAVT--------------------------------------------------
>b6.9
GAG-GQRMS---------QRNSAPADFIQDFGSSFAFWRWR--------------RL-IS
PFTAVT--------------------------------------------------
>b6.10
-------------------KAILKHYSASPLAGFLCCLRWR--------------RL-IS
PRMEVT--------------------------------------------------
>b6.11
---------------------------------SLALRRWR--------------RL-IS
PLTAVT--------------------------------------------------
>b6.12
---------------------------------SLALRRWR--------------RL-IS
PFAAVT--------------------------------------------------
>b6.13
----GQRMS---------QRNSAPADFIQDFGSSFAFWRWR--------------RL-IS
PFAAVT--------------------------------------------------
>b6.14
------------------RRSYSHHGAGCFYSDSLAWRR---------------------
--------------------------------------------------------
>b6.15
------------------RLRSSNYGADSGYSCSLTLRRW------------------SS
SRATVT--------------------------------------------------
>b6.16
-------------------------GLLVGYSCSLALRRW------------------SS
SRATAT-------------------SC------PISSAALTPIFST----------
>b6.17
-------------------SSLAAHS----SGASLAFLRWR--------------RL-IS
PLAAVT--------------------------------------------------
>b6.18
--------------------SLAAHS-------SGAFLRWR--------------RL-IS
PLAAVT--------------------------------------------------
>b6.19
---------------------------------DLAFLRCR--------------RL-IS
PFTAVT--------------------------------------------------
>b6.20
------------------------------QSVSFAFLRWR--------------RL-IS
PLAAVT--------------------------------------------------
>b6.21
--------------------------------SSFAFLRWR--------------RL-IS
PMAAVI--------------------------------------------------
>b6.22
------------------------------------ALRWR--------------RL-IS
PFTALT--------------------------------------------------
>b6.23
---------------------------------SFDFLRCR--------------RL-IS
PFAAVT--------------------------------------------------
>b6.24
AKFCAQWVIVILVDN--------------------SLFSWQSV------------KLRFA
PNPLII---------PDFLTLRTGVGCQRMSHLNIERADFIQDFG-----------
>b6.25
----GQRMS---------QRNSSPADFI--------------------------------
--------------------------------------------------------
>b6.26
-----------------------CAGLLVGYSCSLALRCF------------------SA
ARANQSLYMRRGIFFSSLLHTRSLLTCSLLMQFPRRKANKNKEPSQYSTCCISYSL
>b6.27
-------------------------------SCPISSAALTPIFSTCASASSEETRG-FS
PLP-----------------------------------------------------
>b6.28
-------------------------------SCPISSAALMPICSTLARASSEDTRG-FS
PLP-----------------------------------------------------
>b6.29
-------------------------------SCPISSAALMPICSTLARASSDDTRG-FS
PLP-----------------------------------------------------
>b7.1
-------------------------------------------------RCASSIKSRSS
GSSRNWNGG-FP----RLSFLC----VDTFS-----------------------------
---------
>b7.2
------------------------------------------------FFCASSIAARSS
GSNRNWKTG-LP----RLSFLC----IDMSI-----------------------------
---------
>b7.3
-------------------------------------------------RCASSIESRSS
GSNRNWNGG-FP----RLSFLC----VDTLS-----------------------------
---------
>b7.4
----------------------------------------------------SSIKSRSS
GSSRNWNGG-LP----RLSFLC----VDTLS-----------------------------
---------
>b7.5
------------------------------------------SDSSPSCCCACSISSRSS
GSNLNWNGG-LP----RLSFLC----VDTLI-----------------------------
---------
>b7.6
------------------------------------------SDSSPSCCCACSISSRSS
GSSLNWNGG-LP----RLSFLC----VDTSI-----------------------------
---------
>b7.7
--------------------------------------------------CALSIMSRSS
GSSLNWKGG-LP----RLTFLC----VDTSI-----------------------------
---------
>b7.8
------------------QPFGS--IPRCCNSLRIIRLIHAARDSSPSCCWACSISSRNS
GSSLNWNGG---------------------------------------------------
---------
>b7.9
---------------------GS--MPRCCNSLRRTRLIQVAKDVSPSALAASSSCALKS
SGNRIWYGG------ERFSN-G----VDMVITLHYY------------------------
---------
>b7.10
------------------QPFGS--MPRLFNSALPNSFSQLAR-LTPSCLASLSNCSFNS
GGMRIWNAGALPVPLGCLSRLMI---VDM-------------------------------
---------
>b7.11
-------------------PFGS--MPCRKSSLRARAFSQLPR-LTPSRLAASFSCWRSS
GVMRIWKVGDKPSPFGVLSLLI----VDMYVRNLLLWIL---------------------
---------
>b7.12
RKAATIKTAAKIIIFFIAHPFGS--IPCRKSSLRASAFSQLPR-LTPSRLAASLSCWRSS
GVIRIWKVGDRPSPFGVLSLLM----VDMYVRNFLLWI----------------------
---------
>b7.13
-------------------PFGS--MPCRRNSARASSFNQLPR-LTPSRSAASLSCCRNS
GVIRIWKVGDSPSPFGVLSRLI----VDMYVRNLIAWILLCTYV-----ITT-NMQ----
---------
>b7.14
--------CAGLLVGY--QPFGS--IPRRFSSALANSLNQLPR-VRPSEVAASFTCWRSS
LLILIWKVGDHPSPRGDLSRFN----VDMYVRNS---YYHCCYV-----RTI-SVGTV--
---------
>b7.15
-------------------PFGS--MPNRSNSFRPRVLSQLAK-LMFDSFAAASNCSFNS
GVMRILNCGDCPSPLGLLSRFT----VDKWSPIELISIYIGGHL-----NTVKPIKSTPP
NNATNTIRG
>b7.16
-------------------PFGS--IPRFFSSALPNSLSQLAR-LTPSLFASISNCSFSS
GGMRTWKAGALPVPLGCLSRLMI---VDM-------------------------------
---------
>b7.17
-------------------PFGS--MPLVMSSRRASSFSQLAR-LVPSRSASASSCAFSS
GLMRIWKGGDLPAPRGWLSRTIISFSVDMCTPIDLSLILLGVHT-----NMCISKNTTPP
NGITSTERG
>b7.18
-------------------PFGS--MPLVMSSRRASSFSQLAR-LVPSRSASASSCAFSS
GLMRIWKGGDLPAPRGWLSRTIISFSVDMCTPIVLSLISLGVHT-----NMCISKNTTPP
N--------
>b7.19
----------------PVQPFGS--MPLVMSSRRASSFNQLAR-LVPSRSASASSCAFSS
GLMRIWKGGDLPAPRGWLSRTIISFSVDMCTPIDLSLISLGVHT-----NMCISKNTTPP
N--------
>b7.20
-------------------------IPFFRRASRPNSFIQFAR-LTLSAWASFSNCSLSS
GGIRIWKAGAFPAPFGCRSRLMG---VDMCVPIGVLFSLIG-------------------
---------
>b7.21
-------------------------IPFFRRASRPNSFIQFAR-LTLSAWASFSNCSLSS
GGIRIWNAGAFPAPFGCRSRLMG---VDMCVPIGVLFSLIG-------------------
---------
>b7.22
-------------------------IPFFRRASRPNSFIQFAR-LTLSAWASFSNCSLSS
-GIRIWNAGAFPAPFGCRSRLMG---VDMCVPIGVLFSLIG-------------------
---------
>b7.23
------------------------------------------------------------
-----------------------------CVPIAVVFFQIGTHL-----TTMLSIKTTPP
NGITSTERG
>b7.24
-----------------------------------------------------FIPASNS
GSTRKAICL-LPFP----LILM----VDIWLTPDYLDVVIKCMTGAYQKATPRSVSPLPR
RLTTNAI--
>b7.25
-----------------------------------------------------FIPASNS
GSTRKAICL-LPFP----LILM----VDIWLTPDYLDVVIKCMTGAYQKATPRSVSPLPR
RLTTNAN--
>b7.26
------------------YPLDSKLIPRDFNSFLIIRLIQAETEASPSSNNAVFIPCSNG
GSTLSAICL-FPFP----DILM----VDTWFTPIYTLFVHKVYG----------------
-MCSN----
>b7.27
------------------YPLDSKLIPRDFNSFLIIRLIQAETEASPSSNNAVFIPCSNG
GSTLSAICL-FPFP----DILM----VDTWFTPIYTLFVHQVYG----------------
-MCSN----
>b8.1
MNIQNTVNNREGLLYAKNQGGDIFNRLNKSTYKKSVGHYTKSVVQKL----------NNM
GVQAIREVRTKESIKNNRLIQFVQYTKQPSNRSLKYLIYSNLSSAKNNHSSLRGTVNKQT
KRV----AHGHSEHQGNFSLMMRLPDNIGLVGLAGLAQKQSAEYVSKRFQ
>b8.2
MNIQNTVNNREGLLYAKNQGGDIFNRLNKSTYKKSVGHYTKSVVQKL----------NNM
GVQAVREVRTKESIKNNRLIQFVQYEKQPANRSLQYFIYSNLSSAKNNHSSLRGTVNKQT
KRV----AHGHSEHQGNISLMMRLPDNIGLV---GLAQGQPAEYFSKQ-S
>b8.3
--------------------DAEFSRLMRRLGYIKV--RTRQITGKINDVWVYRN--NEK
G---IREVRTKEISKINRFTPFVQYAKRPVRTFERIAVDGQWLYVYADHIRF---LTKKR
HRVEGTRVQGYT------------------------AQGIELREV----V
>b8.4
--------------------DAGFSKAMREAGYVPV--RTRRLTGKDARFWLYRVTGNDK
G------VVAVESAPLKASAPVVQTISKPHPWFKRVALDGKWQYVYADHIRF---LTKKR
HRIDGVRVQGYT------------------------AGGLKVEAI----V
>b8.5
--------------------DAGFSKAMRDAGYVPV--RTRRLTGKDARFWLYRVTGNDK
G------VVAVESAPLKASAPVVQTISKPHPWFKRVALDGKWQYVYADHIRF---LTKKR
HRIDGVRVQGYT------------------------AGGLKVEAI----V
>b8.6
--------------------DAAFSKAMREAGYVPV--RTRKLTGKDARFWLYRVTGNDK
G------VVAAESAPHKACAPVVQTISKPHPWFKRVALDGKWQYVYADHIRF---LTKKR
HRVDGVRVQGYT------------------------AGGLKVEAI----V
>b8.7
--------------------DAAFSKAMREAGYVPV--RTRKLTGKDARFWLYRVTGNDK
G------VVAAESAPHKACAPVVQTISKPHPWFKRVALDGKWQYVYADHIRF---LTKKR
HRVDGVRVQGYT------------------------AGGLKVEAI----V
>b8.8
--------------------DAAFSKAMREAGYVPV--RTRKLTGKDARFWLYRVTGNDK
G------VVAAESAPHKACAPVVQTISKPHPWFKRVALDGKWQYVYADHIRF---LTKKR
HRVDGVRVQGYT------------------------AGGLKVEAI----V
>b8.9
--------------------DAAFSKAMREAGYVPV--RTRKLTGKDARFWLYRVTGNDK
G------VVAAESAPHKACAPVVQTISKPHPWFKRVALDGKWQYVYADHIRF---LTKKR
HRVDGVRVQGYT------------------------AGGLKVEAI----V
>b8.10
--------------------DAAFSKAMHEAGYVPV--RTRKLTGKDARFWLYRVTGNDK
G------VVAAESAPHKACAPVVQTISKPHPWFKRVALDGKWQYVYADHIRF---LTKKR
HRVDGVRVQGYT------------------------AGGLKVEAI----V
>b8.11
--------------------DAAFSKAMREAGYVPV--RTRKLTGKDARFWLYRVTGNDK
G------VVAAESAPHKACALVVQTISKPHPWFKRVALDGKWQYVYADHIRF---LTKKR
HRVDGVRVQGYT------------------------AGGLKVEAI----V
>b8.12
--------------------DATFGKAMREAGYIPV--RTRKLTGKLASYWLYRVTGNDK
G------VCTAESTPCKASAPVVQTISKPHPWFKRVALDGKWQYVYADHIRF---LTKKR
HRVDGVRVQGYT------------------------AGGLKVEAI----V
>b8.13
--------------------DATFGKAMREAGYIPV--RTRKLTGKLASYWLYRVTGNDK
G------VCTAESTPCKASAPVVQTISKPHPWFKRVALDGKWQYVYADHIRF---LTKKR
HRVDGVRVQGYT------------------------AGGLKVEAI----V
>b8.14
--------------------DATFGKAMREAGYIPV--RTRKLTGKLASYWLYRVTGNDK
G------VCTAEPTPCKASAPVVQTISKPHPWFKRVALDGKWQYVYADHIRF---LTKKR
HRVDGVRVQGYT------------------------AGGLKVEAI----V
>b8.15
--------------------DATFGKAMREAGYIPV--RTRKLTGKLASYWLYRVTGNDK
G------VCTAEPTPCKASAPVVQTISKPHPWFKRVALDGKWQYVYADHIRF---LTKKR
HRVDGVRVQGYT------------------------AGGLKVEAI----V
>b8.16
--------------------DATFGKAMREAGYIPV--RTRKLTGKLASYWLYRVTGNDK
G------VCTAEPTPCKASAPVVQTISKPHPWFKRVALDGKWQYVYADHIRF---LTKKR
HRVDGVRVQGYT------------------------AGGLKVEAI----V
>b8.17
--------------------DATFGKAMREAGYIPV--RTRKLTGKLASYWLYRVTGNDK
G------VCTAEPTPCKASAPVVQTISKPHPWFKRVALDGKWQYVYADHIRF---LTKKR
HRVDGVRVQGYT------------------------AGGLKVEAI----V
>b8.18
--------------------DATFGKAMREAGYIPV--RTRKLTGKLASYWLYRVTGNDK
G------VCTAEPAPCKASAPVVQIISKPHPWFKRVALDGKWQYVYADHIRF---LTKKR
HRVDGVRVQGYT------------------------AGGLKVEAI----V
>b8.19
--------------------DAAFSKAMREAGYVPV--RTRKLTGKQASYWLYRVTGNDK
G------VCTAEPAPRKASAPVVQTMTKPHPWFKRVALDGKWQYVYADHIRF---LAKKR
HRVDGVRVQGYT------------------------AGGLTVEVI----A
>b8.20
--------------------DATFGKAMRDAGYIPV--RTRKLTGKLASYWLYRVTGNDK
G------VCTAEPKLCKASAPVVQTISKPHPWFKRVALDGKWQYVYADHIRF---LTKKR
HRVDGVRVQGYT------------------------AGGLKVEAI----V
>b8.21
--------------------DATFGKAMREAGYIPV--RTRKLTGKLASYWLYRVTGDDK
G------VCTAEPTLRKASEPVVQTISKPHPWFKRVALDGKWQYVYADHIRF---LTKKR
HRVDGVRVQGYT------------------------AGGLKVEAI----V
>b8.22
--------------------DATFGKAMREAGYIPV--RTRKLTGKLASYWLYRVTGDDK
G------VCTAEPTLRKASEPVVQTISKPHPWFKRVALDGKWQYVYADHIRF---LTKKR
HRVDGVRVQGYT------------------------AGGLKVEAI----V
>b8.23
--------------------DAEFSKLMRRLGYVPV--RTRKLTGKRERFWLYRKTGNDK
G------VGTKEINKINRFTPFVQYAKRPVRAFDRTAVDGQWLYVYADHIRF---LTKKR
HRVEGVRVQGYT------------------------AKGIDLREV----L
>b8.24
--------------------DSAFSVAMHKAGYVPV--RTRKLTGKDGRFWLYRVTGKDK
G------VVAPVPANSKACGPFVQVSHKPRYGYNEVALDGILLHVYGDHIRL---LTKKR
VRVNGKQVQGYT------------------------AKGLRVEVV----A
>b9.1
NVRVVYLNGDPWFVAVDVCAALEIVDHKVALRRLDDDEKG-SV-----------------
---------------------------
>b9.2
NVRVVYLNGDPWFVAVDVCAALEIVDHKVALRRLDDDEKG-ECLI-PTL-----------
---------------------------
>b9.3
-VRVVYVNGDPWFVAVDVCAALEIVDHKVALRRLDDDEKG-ECLI-PTP-----------
---------------------------
>b9.4
-VRVVYVNGDPWFVAVDVCAALEIVDHKVALRRLDDDEKG-ECNTHP-------------
---------------------------
>b9.5
-VRVVYLNGDPWFVAADVCGALEIADHCVALRRLDDDEKG-GCLI-PTP-----------
---------------------------
>b9.6
NVRVVYLNGDPWFVAKDVCAALELTNSRTALQMLDDDEKG-VNLT-YTP-----------
---------------------------
>b9.7
NVRVVYLNGDPWFVAKDVCAALELTNSRTALQMLDDDEKG-VNLT-YTP-----------
---------------------------
>b9.8
NVRVVYLNGDPWFVAKDVCAVLELTNSRTALQMLDDDEKG-VNLT-YTP-----------
---------------------------
>b9.9
NVRVVYLNGDPWFVAKDVCAALELSNSRMALQALDDDESNTVTLT-YGI-----------
---------------------------
>b9.10
NVRVVYLNGDPWFVAKDVCAALELSNSRMALQALDDDESNTVTLT-YGI-----------
---------------------------
>b9.11
KVRIVNMDGDPWFIAKDVCEALEIADHKVTLRRLDADEKG-ECLT-PTP-----------
---------------------------
>b9.12
-VSVVYLNGDPWFVAKDVCAALELTNSRTALQMLDDDEKG-VNLT-YTP-----------
---------------------------
>b9.13
KVRVQQLSGEPWFIAKDVCQALEIANHRMALKALDHDEKG-VNLT-YTP-----------
---------------------------
>b9.14
NVRVVYLNGDPWFVGADVCAALEISNVTDAVSVLDNDEVMTLALT-EGH-----------
---------------------------
>b9.15
NVRVVYLNGDPWFVGADVCAALEISNVTDAVSVLDSDEVMTLALT-EGH-----------
---------------------------
>b9.16
NVRVVYLNGDPWFVGADVCAALEISNVTDAVSVLDSDEVMTLALT-EGH-----------
---------------------------
>b9.17
-VQIVQLNGEPWFIAKDVCRALGVINSRDALTALDDDEKNTVALT-YGI-----------
---------------------------
>b9.18
-VRVARLNGDPWFVVADVCKALELSSPTKSIKALDGDEKALISI--QGLS----------
---------------------------
>b9.19
EVRIVKINNDPWFVAKDVCDALGITNPSKALNALDLDEKNTVTLS-YGI-----------
---------------------------
>b9.20
QVRIVKINNEPWFIAADICKALEIKNITNAIKTLDGDENTLCSI--KGIK----------
---------------------------
>b9.21
KVRIVKVAGEPWFVASDVCRALEISNTTEAVSALDSDEVMTLTLT-EGH-----------
---------------------------
>b9.22
QVRIIKANNEPWFIFKDVCKALGISKYRDAFSRLDADERRAVKV--DTL-----------
---------------------------
>b9.23
-VGVVAINDQPWFMASDVAIALGYSQTQALTKIVDDEDKNSAIIQ-NGCNYQNQSVINES
GLYTAVIGSNKPEAKRFKRWITVEVLP
>b10.1
---------IRGNDEDSITSESGCYKMIVRCRKASIEGTLPHRFTNWVFRSV--
>b10.2
----------RGNNEANIVSESGFYKMIVRCRKASIEGTLPHRFTNWVFRSVVP
>b10.3
----------RGNPNHSVVSESGFYKLIARSRKAATPGTFAHRFSNWVFRNVIP
>b10.4
----------GGNQNMSIISESGFYKLIARSRKATTPGTFAHRFSNWVFRNVIP
>b10.5
----------RGNPNHSVVSESGFYKLIARSRKAATPSTFAHRFSNWVFRNVIP
>b10.6
----------QGNPNRQVIAESGFYKLIARSRKATTKGTFAHRFTNWVFRDVIP
>b10.7
----------GGNQNMRIISESGFYKLIARSRKATTPGTFAHRFSNWVFRNVIP
>b10.8
----------GGNQNMRIISESGFYKLIARSRKATTPGTFAHRFSNWVFRNVIP
>b10.9
----------GGNQNMRIISESGFYKLIARSRKATTPGTFAHRFSNWVFRNVIP
>b10.10
----------RGNPNRGVISESGFYKLISRSRKATKSGTFAHRFSNWVFREVIP
>b10.11
------SGKRGGARSWNMVAESGFYKLIARSRKATAPGTLAHRFTNWVFRQVI-
>b10.12
----------GGQQLMRIVSESGFYKLIARSRKASTPNTFAHRFSNWVFREVIP
>b10.13
----------GGNQIMRIVCESGFYKLIARSRKAVTPGTFAHRFSNWVFRNVIP
>b10.14
----------GGNQTMRTVCESGFYKLIARSRKATTPGTFAHRFSNWVFRNVIP
>b10.15
----------GGLQVMRTVCESGFYKLIARSRKASTAGTFAHRFTNWVFREVIP
>b10.16
----------GGKQAVSACSESGFYKTIARSRKATTPGTFAHRFSNWVFRDVIP
>b10.17
------SGKRGGARSWNVVSESGFYKLIARSRKAVNPGTFAHRFSNWVFRNVIP
>b10.18
------SGKRGGARSWNVVSESGFYKLIARSRKAVNPGTFAHRFSNWVFRNVIP
>b10.19
----------GGNQTMRTVCESGFYKLIARSRKAVTPGTFAHRFSNWVFRNVIP
>b10.20
--------SSAGLPLFNLVAESGFYKLITRSRKATKGGTFAHRFANWVFRDVIP
>b10.21
------SGKRGGARSWNVVSESGFYKLIARSRKAVNPSTFAHRFSNWVFRNVIP
>b10.22
----------GGNQTMRTVCESGFYKLIARSRKAVTPGTFARRFSNWVFRNVIP
>b10.23
KKGVNLTYTPDGNQNMSIISESGFYKLI-KTKSA-------------------P
>b11.1
EQGRAVRRYFIRCEEELIRSAPEIAA-RLRQQLRARITAANLYKPMCAALESARAEQGKE
TQGHHYSTESNMIAKMVLGGLTARQWAQVNGVQG--EPRDSMNADQLEHLAYLESTNITL
IEMGMDYYRRKSELIRLSQRWLAKRVGGAE---
>b11.2
EQGKAARLYFIECEQALQRIAPKVTQ-QLRNKLQARIKAANYHKPMCAALELARAEQGKK
TDNRHYSTESNMLNRMVLGGVTAKQWAKANNIVG--QPRDSMNQLQLEHLSYLEQSNITL
IELGLSYHERKAKLTEFSQRWLAKRMDAK----
>b11.3
EQGKAARLYFIECEGALQRIVPKVTQ-QLRNKLKARIKAANYHKPMCAALELARAEQGKK
TDNRHYSTESNMLNRMVLGGVTAKQWAKVNHIVG--QPRDSMSQLQLEHLSYLEQSNITL
IELGLSYHERKVKLTEFSQRWLTRRMDAK----
>b11.4
EQGRLIRQYFIKCEEALHNETPTITK-QLRQQLKSRLKVASYFKPMCSALDLARMEQGKN
TLPRHYTIESNMLNRIVFGGLTAKAWTKQNGIIG--NTRDSMNETQLEHLSYLEQTNTTL
IELGMDYHTRKNKLVSLSQKWLAQRVEERQL--
>b11.5
DQGKLARQYFIECEERLRRIAPEEYKAAIQNWRKNRVAACEDHKNMAEAMKGYIERTGDN
QKGFAYSNESRFINKLVL-GINPTQWAKNKGIKSK-DIRDNLSIEQLQLLTYLEERNCTL
LDLDTSTAQRKTQLTKLAQRWLVKRVG------
>b11.6
AQGKMARQYFIDCEERLRRVAPEEHQAALNTWRQNRVAACEDHKSMADAMKGYIERTGDK
QHGFAYSNECTLLNRLVL-GMHPPVWARQKGIPAK-QVRDHMNADQLALLAYLESRDCTL
LDLDADTDERKAKLTELAQRWLVKSLGGGA---
>b11.7
YQGKLARQYFIECEERLRSIAPEEHKAAIQNWRKSRVAACEDHKNMAEAMKGYIERTGDN
QKGFAYSNESRFINKLVL-GINPTQWAKNKGIKSK-DIRNNLSIEQLQLLTYLEDRNCTL
LDLDTSTAQRKTQLTKLAQRWLVKRVG------
>b11.8
AQGKMARQYFIDCEERLRRVAPEEHEAALLGWRKNRVAACEDHKSMADAMKGYIERTGDR
QHGFAYSNECSFLNSLVL-GMHPRVWAKQKEIPVK-QVRDHMNADQLALLAYLESRDCAL
LDLDTRTANRKAKLTELAQRWLVKRVGGAE---
>b11.9
YQGKLARRYFIECEERLRNIVPEEHKAVIRNWRKNRVAACEDHKNMAEAMKGYIERTGDN
QKGFAYSNESRFINKLVL-GVNPTQWAKNKGIKPK-DIRDNLSIEQLKLLTYLEERNCAL
LDLDTSTAQRKTQLTKLAQRWLVKRVGYLWSI-
>b11.10
AQGKMARQYFIDCEERLRRVAPEEHEAALLGWRKNRVAACEDHKSMADAMKGYIERTGDR
QHGFAYSNECSFLNSLVL-GMHPRVWAKQKEIPVK-QVRDHMNADQLALLAYLESRDCAL
LDLDTRTATRKAKLTELAQRWLVKRVGGAE---
>b11.11
AQGKMARQYFIDCEERLRRVAPEEHEAALLGWRKNRVAACEDHKSMADAMKGYIERTGDM
QHGFAYSNECSFLNSLVL-GMHPRVWAKQKEIPVK-QVRDHMNADQLALLAYLESRDCAL
LDLDTRTATRKTKLTELAQRWLVKRVGGAE---
>b11.12
AQGKMARQYFIDCEERLRRVAPEEYEAALLGWRKNRVAACEDHKSMADAMKGYIERTGDR
QHGFAYSNECSFLNSLVL-GVHPRTWAKKKEIPVK-QVRDHMNADQLAQLAYLESRDCAL
LDLDTRTATRKTKLTELAQRWLVRRVGGAG---
>b11.13
AQGKMARQYFIDCEERLRRVAPEEHEAALLGWRKNRVAACEDHKSMADAMKGYIERTGDR
QHGFAYSNECSFLNSLVL-GMHPRVWAKQKEIPVK-LVRDHMNADQLALLAYLESRDCAL
LDLDTRTATRKAKLTELAQRWLVKRVGGAE---
>b11.14
DQGKQARQYFIDCEERLRRVAPEEHQAALLNWRRNRVAACEDHKSMADAMKCYIERTGDK
QHGFAYSNECSFLNELVL-GVHPRTWAKQKGIATK-QVRDHMNADQLALLAYLGSRDCAL
LDLDTPTITRKAKLTELAQRWLAKRLLGVSDAK
>b11.15
AQGKMARQYFIDCEERLRRVAPEEHEAALLGWRKNRVAACEDHKSMADAMKGYIERTGDR
QHGFAYSNECSFLNSLAL-GMHPRVWAKQKEIPVK-QVRDHMNADQLALLAYLESRDCAL
LDLDTRTATRKAKLTELAQRWLVKRVGGAE---
>b11.16
EQGKMARQYFIDCEERLRRVAPEEHEAALLTWRKNRVAACEDHKSMAEAMKGYIERTGDK
QHGFAYSNECTFLNSLAL-GMHPRAWAKQKEIPVK-QVRDHMNTEQLALLAYLESRNCAL
LDLDTSTATRKTKLTELAQRWLVKRVGGTA---
>b11.17
EEGKEARQYFIDCEKRLRRVAPEEHQAALMNWRKNRVAACEDHKSMADAMKGYIERTGDN
QKGFAYSNESRFINKLVL-GIDPVRWAKNKGIKSK-EVRDNMTVEQLQLLAYLESRNCAF
LDLDTPSETRKAQLTELAQRWLAQRMEAKQ---
>b11.18
AQGKMARQYFIDCEERLRRVAPEEHEAALLGWRKNRVAACEDHKSMADAMKGYIERTGDR
QHGFAYSNECSFLNSLAL-GMHPRVWAKQKEIPVK-QVRDHMNADQLALLAYLEIRDCAL
LDLDTRTATRKAKLTELAQRWLVKRVGGAE---
>b11.19
AQGKMARQYFIDCEERLRRVAPEEHEAALLTWRKNRVAACEDHKSMAEAMKGYIERTGDK
QHGFAYSNECTFLNSLAL-GMHPRAWAKQKEIPVK-QVRDHMNTEQLALLAYLESRNCAL
LDLDTSTSTRKTKLTELAQRWLVKRVGGTA---
>b11.20
ERGKEARQYFIDCEERLRRVAPKEHEAALLTWRKNRVAACEDHKSMAAAMKGYIERTGDV
QHGFAYSNECSFLNGLVL-GLHPRTWAKQKDISVK-QVRDHMNVDQLALLAYLESRNCTL
LDLDTLTTVRKTKLTELAQRWLVKRVGGSA---
>b11.21
AQGKMARQYFIDCEERLRSVAPEEHEAALLTWRKNRVAACEDHKSMAEAMKGYIERTGDK
QHGFAYSNECTFLNSLAL-GMHPRAWAKQKEIPVK-QVRDHMNTEQLALLAYLESRNCAL
LDLDTSTATRKTKLTELAQRWLVKRVGGTA---
>b11.22
--------------------------------LATRANMKVDQLRMNEAIKYRLEQVG-K
DDPHAYSRENNLVYVVAL-GNSRKSWLLENGYPDDVEIRQCLTVDQLQLVDQLLSENAVM
IKLGMGYHQRKAQLQETTLHHLRKGALNA----
>b12.1
-GIRKTGAYGIPWGALQDFSRRKEQYQISASEKGRALQACKRKKRELEEEEKRLIREYQP
EFYFGERI--Q
>b12.2
-GIRKTGAYGIPWGALQDFSRRKEQYQISASEKGRELQACKRKKRELEEEEKRLIREYQP
EFYFGERI--Q
>b12.3
-GIRKTGAYGIPWGALQDFSRRKEQYQVSASEKGRELQACKRKKRELEEEEKRLIREYQP
EFYFGERI--Q
>b12.4
-GIRKTGAYGIPWGALQDFSRRKEQYQISASEKGRELQACKRKKRELEEEEKRLIREYQP
EFYFGNRI--Q
>b12.5
-GIRKTGVYGIPWGALQDFSRRKEQYQISASEKGRELQACKRKKRELEEEEKRLIREYQP
EFYFGERI--Q
>b12.6
-GIRKTGGYGIPWGALQDFSRRKEQYQISASEKGRELQACKRKKRELEEEEKRLIREYQP
EFYFGERI--Q
>b12.7
-GIRKTGAYGIPWGALQDFSRRKEQYQISASEKGRELQACKRKKRELEEEEKTLIREYQP
EFYFGNRI--Q
>b12.8
-GIRKTGTYGIPWGALQDFSRRKEQYQISASEKGRELQACKRKKRELEEEEKTLIREYQP
EFYFGNRI--Q
>b12.9
-GIRKTGAYGIPWGDLHDFTRRKEQYQISASKKGKALQRCKCQKQELVEEEKRLIQKYQP
ELYFNAY----
>b12.10
-GIRKTGVYGIPWGALQDFSRRKEQYQISASEKGRELQACKRKKRELEEEEKRLIREYQP
EFYFGNRI--Q
>b12.11
-GIRKTGTYGIPWGALQVFSRRKEQYQISASEKGRELQACKRKKRELEEEEKTLIREYQP
EFYFGNRI--Q
>b12.12
-GIRKTGAYGIPWGSLQDFSRRKEQYRISASQKGRELQACKRKKRELEEEEKRLIREYQP
EFYFGSRI--Q
>b12.13
-GIRKTGAYGIPWGALQDFSRRKEQYQISASEKGRELQACKRKKRELEEEEKRLIREYQP
EFYFDNCI--Q
>b12.14
-SIRKTGAYGVPFGELNDLTKRQQQYKITSSQHGRDLQSCKQKKADLQREESELWKKYQP
DLLHGEVI---
>b12.15
QSIRKTGSYGVPFAFLNDFTRRKTQYIRKASKRGHALQACRKEKEQLSREEAQLWREHQP
QLPEVEGNVND
>b12.16
-SIRKTGAYGVPFGLLNDFTRRSNEYLKVSSQRGRDLQSCKAEKISLETEEKQLWDKYQP
QLPAMTGEEPQ
>b12.17
-TIRKSGAYGVPWALLHDFTRRSDDSIGRGSQAGKALAIRKVEKHQLESEERLLLDRYQP
ELKLGGQDD-E
>b12.18
-SIRKTGSYGVPFAFLNDHSKRKAAYDKKASKRGKDLQACKGEKTRLIAEEAELWRKYQP
QLPEVH-----
>b12.19
-SIRRTGAYGVPFGELNDLTRRQKQYKEKSSQRGRDLQACREEKASLQREERALWSKHQS
DWVEEC-----
>b12.20
-SIRKFGAYGVPWALLHDFTRRSDDSIGRGSQAGKALAIRKVEKHQLESEERLLLDRYQP
ELKLGVQDD-E
>b12.21
-SIRKYGAYGVPWALLHDFTRRSADSVERGSQAGKALVIRKIEKHQLAHEEKHLLDCFQP
RLALGGESDAE
>b13.1
----ILIFAAKIRTESPYTF---TWTDANRASLWSIMGGEIS-------LPLG----ARN
D
>b13.2
----ILIFAAKIRTESPYTF---TWTDANRASRWSIMGGEIS-------LPLG----ARN
D
>b13.3
----ILIFAAKIRTEIPYTF---TWTDANRASLWSIMGGEIS-------LPLG----ARN
D
>b13.4
----ILIFAAKIRTESPYTF---TWTDANRATLWSIMGGEIS-------LPLE----ARN
V
>b13.5
----ILIFAAKIRTESPYTF---TWTDANRASLWSIMGGEIS-------LPLG----GSK
-
>b13.6
----HLTFAAKIRTESPYSF---TWTDKNRATLWSIMGGEIS-------LPLE----ARN
D
>b13.7
----HLTFAAKIRTESPYSF---TWTDKNRATLWSIMGGEIS-------LPLE----ARN
V
>b13.8
----HLTFAAKIRTESPYSF---TWTDKNRATLWSIMGGEIN-------LPLE----ARN
V
>b13.9
----HLTFAAKIRTESPYSF---TWTDKNRATLWSIMGGEIS-------LPQE----ARN
V
>b13.10
----HLTFAAKIRTESPYSF---TWTDKSRATLWSIMGGEIS-------LPLE----ARN
V
>b13.11
----HLTFAAKIRTESPYSY---TWTDKNRATLWSIMGGEIN-------LPLE----ARN
V
>b13.12
----HLTFAAKIRTESPFSFTWSTWSDSERATIWSMMGSEIQ-------LPTE----VRH
A
>b13.13
SGDFSLTFAAKIRSDCPLTC---HWLDRDSSVLWSVMGCNAD-------ASLQQMKGARN
V
>b13.14
AGDFSLTFAAKIRTDCPLTC---HWMDRDSSVLWSVMGCSVE-------ASPQQ--GSK-
-
>b13.15
SGDFSLTFAAKIRSDCPLTC---HWLDRDSSVLWSVMGCNAD-------ASIQQMKGARN
V
>b13.16
----KLTFAARIRTESPFLT---SWTCPESMTLWSLHGTDIS--------YLNEMTGGNH
A
>b13.17
----DLTFAAKIRTESTINT---GWADPESFTLWTMIGTDIR-------QSVQEMAGVLH
G
>b13.18
----NLTFAAKIRTDRQLVT---PWTDPDAKMIWAVMAIDVSDFSPSASLPAQ---GVCN
A
>b13.19
AGDYSLTFAAKINTASPVSH---HFYDMENETMWSVTGS---------------------
C
>b13.20
AGDYSLTFAAKINTASPVSH---HFYDMENETMWSVTGS---------------------
C
>b14.1
TKGSVNGLPFEFVSQWQEYPTKRSFAVSVSTELRRQYYPD
>b14.2
TKGSVNGLPFEFVSQWQEYPTKRSFAVSVSTELRRQYYPD
>b14.3
TKGRVNGLPFEFVGQWQEYPTKRSFAVSVSTELRRQYYPD
>b14.4
TKGRVNGLPFEFVGQWQEYPTKRSFAVSVSTELRRQYYPD
>b14.5
TKGRVNGLPFEFVGQWQEYPTKRSFAVSVSTELRRQYYPD
>b14.6
TKGRVNGLPFEFVGQWQEYPTKRSFAVSVSTELRRQYYPD
>b14.7
TKGRVNGLPFEFVGQWQEYPTKRSFAVSVSTELRRQYYPD
>b14.8
TKGRVNGLPFEFVGQWQEYPTKRSFAVSVSTELRRQYYPD
>b14.9
TKGRVNGLPFEFVGQWQEYPTKRSFAVSVSTELRRQYYPD
>b14.10
TKGRVNGLPFEFVGQWQEYPTKRSFAVSVSTELRRQYYPD
>b14.11
TKGRVNGLPFEFVGQWQEYPTKRSFAVSVSTELRRQYYPD
>b14.12
TKGRVNGLPFEFVGQWQEYPTKRSFAVSVSTELRRQYYPD
>b14.13
TKGRVNGLPFEFVGQWQEYPTKRSFAVSVSTELRRQYYPD
>b14.14
TKGRVNGLPFEFVGQWQEYPTKRSFAVSVSTELRRQYYPD
>b14.15
TKGRVNGLPFEFVGQWQEYPTKRSFAVSVSTELRRQYYPD
>b14.16
TKGRVNGLPFEFVGQWQEYPTKRSFAVSVSTEMRRQYYPD
>b14.17
TKGRVNGLPLEFVGQWQEYPTKRSFAVSVSTELRRQYYPD
>b14.18
TKGRVNGLTFEFVGQWQEYPTKRSFAVSVSTELRRQYYPD
>b14.19
TKRRVNGLPFEFVGQWQEYPTKRSFAVSVSTELRRQYYPD
>b14.20
----VNGLPIEFVSQWTEYWTKQSFAISVPAIIRRQYYPD
>b15.1
------VISGDWSPINRGEFTLAELGLRHNGNGLVWLRSGVSVHEADHDAGISGKDK
>b15.2
------VISGDWSPINRGEFTLAELGLRHNGNGLVWLRSGVSVHEADHDAGISGKDK
>b15.3
------VISGDWSPINRGEFTLADLGLRHNGNGLVWLRSGVSVHEADHDAGISGKDK
>b15.4
------VISGDWSPINRGEFTLADLGLRHNGNGLVWLRSGVSVHEADHDAGISGKDK
>b15.5
------VISGDWSPINRGEFTLADLGLRHNGNGLVWLRSGVSVHEADHDAGISGKDK
>b15.6
------VISGDWSPINRGEFTLADLGLRHNGNGLVWLRSGVSVHEADHDAGISGKDK
>b15.7
------VISGDWSPINRGEFTLADLGLRHNGNGLVWLRSGVSVHEADHDAGISGKDK
>b15.8
------VISGDWSPINRGEFTLADLGLRHNGNGLVWLRSGVSVHEADHDAGISGKDK
>b15.9
------VISGDWSPINRGEFTLADLGLRHNGNGLVWLRSGVSVHEADHDAGISGKDK
>b15.10
------VIAGDWSPINRGEFTLADLGLRHNGNGLVWLRSGVSVHEADHDAGISGKDK
>b15.11
------VIAGDWSPINRGEFTLADLGLRHNGNGLVWLRSGVSVHEADHDAGISGKDK
>b15.12
---RKQVISGDWSPINRGEFTLADLGLRHNGNGLVWLRSGVSVHEADHDVGISGKDK
>b15.13
------VISGDWSPINRGEFTLADLGLRHNGNGLVWLRSGVSVHEAYHDAGISGKDK
>b15.14
------VISGDWSPINRGGFTLADLGLRHNGNGLVWLRSGVSVHEADHDAGISGKDK
>b15.15
------VIAGDWSPINRGEFTLADLGLRHNGNGLVWLRSDVSVHEADHDAGISGKDK
>b15.16
----KAVISGDWSSINKGICTLTDLGLRHNGQGLVWLNSGVSVHEAECDTGLTGKDK
>b15.17
LNIRKAVISGNWTVINKGICTLTDLGLRHNGQGLVWLNSGVSVHDADSDIGLAGKDK
>b16.1
LGVVIK-------------MLKKTKAALQGRQCRNAYQMPSQLITLIDQVNSL
>b16.2
-------------------MMNKTKAALQGRQCNYKKLKPSQITTLIDQVNNL
>b16.3
-------------------MLNKTKAAMSGRQCYYTKLVRSQDSTLIDQVNGL
>b16.4
-------------------MLNKTKAAMPGRSCHYTKLKHAQNSTLIDQVNSG
>b16.5
--VRWN-------------MPDKTKAALQGRQCQNTYINHNQISISAGPI---
>b16.6
--VRWN-------------MPDKTKAALQGRQCQNTYINHNQISISAGTI---
>b16.7
--YRWRAESGGYC------MTGKTKAAMQGRQCHHQKLKQSQDTRA-------
>b16.8
---------VVYCRRCRMLTLNKTKAALQSCQCHYEIFKQSQDITLIVAVNYR
>b16.9
-------------------MAHKTKAAMPGRQCNNT--KHIQDTRVNAG----
>b16.10
---RWRAESGGYC------MTGKTKAAMPGRLSLNALLKHRQITRLAAG----
>b16.11
---------VVYCRRCRMLTLNKTKAALQSCQCHYEKPKQIKHTRVNAG----
>b16.12
---------VAYCRRCRMLTLNKTKAALQSCQCHYEKPKQIKHTRVNAG----
>b16.13
---------VVYCRRCLMLTLNKTKAALQSCQCHYEKPKQIKHTRVNAG----
>b16.14
---------VVYCLRCRMLTLNKTKAALQSCQCHYEKPKQIKHTRVNAG----
>b16.15
---------VAYCRRCRMLTLNKTKATLQSCQCHYEKPKQIKHTRVNAG----
>b17.1
LESRLVAAAPKVDFADRVAEISKGISIPNYAKAVGLGPIKLFGWMRQQGILINGGQRHNL
PMQRYIDSGYFAVRQGTYETNGEVRASFTTMLTGKGEQWLTKKLIAGGV
>b17.2
LENRLVAAAPKVDFADRVAEISKGISIPNYAKAVGLGPIKLFGWMRQQGILINGGQRHNL
PMQRYIDSGYFAVRQGTYETNGEVRASFTTMLTGKGEQWLTKKLIAGGV
>b17.3
LETRLVAAAPKVDFADRVAEISKGISIPNYAKAVGLGPIKLFGWMRQQGILINGGQRHNL
PMQRYIDSGYFAVRQGTYETNGEVRASFTTMLTGKGEQWLTKRLIAGGV
>b17.4
LENRLVAAAPKVDFADRVAEISKGISIPNYAKAVGLGPIKLFGWMRQQGILINGGQRHNL
PMQRYIDSGYFAVRQGTYETNGEVRASFTTMLTGKGEQWLTKRLIAGGV
>b17.5
LENRLVAAAPKVDFADRVAEINKGISIPNYAKAVGLGPIKLFGWMRQQGILINGGQRHNL
PMQRYIDSGYFAVRQGTYETNGEVRASFTTMLTGKGEQWLTKKLIAGGV
>b17.6
LENRLVAAAPKVDFADRVAEISKGISIQNYAKAVGLGPIKLFGWMRQQGILINGGQRHNL
PMQRYIDSGYFAVRQGTYETNGEVRASFTTMLTGKGEQWLTKKLIAGGV
>b17.7
LETRLVAAAPKVDFADRVAEIGKGISIPNYAKAVGLGPIKLFGWMRQQGILINGGQRHNL
PMQRYIDSGYFAVRQGTYETNGEVRASFTTMLTGKGEQWLTKRLIAGGV
>b17.8
LENRLVAAAPKVDFADRVAEIGKGISIPNYAKAVGLGPIKLFGWMRQQGILINGGQRHNL
PMQRYIDSGYFAVRQGTYETNGEVRASFTTMLTGKGEQWLTKRLIAGGV
>b17.9
LENRLVAAAPKVDFADRVAEISKGISISNYAKAVGLGPFKLFGWMRQQGILINGGQRHNL
PMQRYIDSGYFAVRQGTYETNGEVRASFTTMLTGKGEQWLTKKLIAGGV
>b17.10
LENRLVAAAPKVDFADRVAEIGKGISIPNYAKAVGLGPIKLFCWMRQQGILINGGQRHNL
PMQRYIDSGYFAVRQGTYETNGEVRASFTTMLTGKGEQWLTKKLIAGGV
>b17.11
LENRLVAAAPKVDFADRVAEISKGISIQNYAKAVGVGPFKLFGWMRQQGILINGGQRHNL
PMQRYIDSGYFAVRQSTYETNGEVRASFTTMLTGKGEQWLTKKLIAGGV
>b17.12
LENRLVAAAPKIDFADRVAEINKGISIQNYAKAVGLGPIKLFGWMRQQGILINGGQRHNL
PMQRYIDSGYFAVRQSTYETNGEVRASFTTMLTGKGEQWLTKKLIAGG-
>b17.13
LENRLVAAAPKVDFADRVAEISKGISIQNYAKAVGVGPFKLFGWMRQQGILINGGQRHNL
PMQRYIDSGYFAVRQSTYETNGEVRASFTTMLTGKGEQWLTKKLIAGGE
>b18.1
YDLSAPAKSGAGIGVLVFNEAHNTRPACFFV----------------------------P
-D--------SHTLSMVGCMGAEQSAPGSSLTGYANPVQSTASEIGVSCGG-FIKPNEEA
ANM-ATIPTLIHSQ-
>b18.2
YDLPAPAKSGAGIGVLVFNEAHNTRPACFFV----------------------------P
-D--------SHTLSMVGCMGAEQSAPGSSLTGYANPVQSTASEIGVSCGG-FIKPNEEA
ANM-ATIPTLVHSQ-
>b18.3
YDSRAPHKTGAGIGVLGKTEAHNTRPACFFV----------------------------P
-H--------SHTLSMVGCTGAEQSAPVSSVSGYANPVQSATSEIGVSGGG-YLNHTEEA
ANM-ATIPTLVHSQ-
>b18.4
------------------------APCVFFV----------------------------P
-D--------SHTLSMVGCMGAEQSAPGSSLTGYANPVQSTASEIGVSCGG-FIKPNEEA
ANM-ATIPTLVHSQ-
>b18.5
YDSRAPHKTGVGISLLKTTEAHSTRPACFFV----------------------------P
-H--------SHTLSMVGCTGAEQSAPVSSVSGKANPVQSATSEISLLRGG-YLNHTEEA
ANM-ATIPTLVHSQ-
>b18.6
YDSHAPHKTGAGIATPLTIEAIQTPQASFFV----------------------------S
AH--------THTYTMVGCMGLTSVRLVPLIASCSNPVQSTASELATSCGG-YIPSIKEA
ANM-ATTPTLVHSQ-
>b18.7
YAFSASAKSGVGIGVPDMLSATHDAPASFLL----------------------------S
QH--------SHIQIMVGCVGASHEAPVSDNAGYANPAQLTTSEIGVSGGG-IYSQLSEA
ATM-ATIPTRS----
>b18.8
YDLPAPAKSGAGIGVLVFNEAHNTRPACFL------------------------------
------------------------------------------------------------
----CRIVT------
>b18.9
YGYSAPAKSGAGIGTPNTLRATQTPKASFFV----------------------------S
IHYAHQISGLARTVSMVALVGLRSRRPVSFVSGSSNPANVTAKYKIGTLGG-DSLNTKEA
AAMLATTPT------
>b18.10
YGYSAPAKSGAGIGVPITCIVPTRTKRVFLS----------------------------A
KF--------LRTQIMVGWMRLPKGRPVSIQAGYANLVQLTTSLRLASLGGEFKIHCIEA
AIM-ATTPT------
>b18.11
YSPSVAAKSATGICTPNTLRATQTPKASFFV----------------------------S
SHYAHQISGLVRTVSMVALVGLRSRRPVSFVSGSANPANVTANHDICTSGG-DSLNTKEA
AIM-ATTPT------
>b18.12
YSFSPAAKSAAGRENPSNSQATYDAPRVFFCVAINATERQIMVWCVVSRADGIPCILPAS
AH--------YAAESMVAQAGQPPGWPVSCEAGILTPVWAIAIERENSGDS-VICYSQEA
AIM-ATTLTPSHPEF
>b19.1
-GQSLGAPEITGTAPLARLGGM------------SKNRETPFGSTNFSVYQQG-------
--TAMAYTPQP------------------F
>b19.2
-GQSLGAPEITRTAPLARLGGM------------SNNGYTPFGSTNFSAYQQG-------
--TAMAYTPQP------------------F
>b19.3
-GQSLGAPEITRTAPLARLGGM------------SNNGYTPFGSTNFSVYQQG-------
--TAMAYTP---------------------
>b19.4
-GQSLGAPEITGTAPLARLGGM------------PVVGPTPFGSTNFSVYQQG-------
--TAMAYTP---------------------
>b19.5
-GQSLGAPEITRTAPLARLGGM------------SNNGYTPFGPTNFSVYLQG-------
--TAMAYTP---------------------
>b19.6
-GQSLGAPDITRTAPLARLGGM------------SNNGYTPFGPTNFSVYLQG-------
--TAMAYTP---------------------
>b19.7
-GQSLGAPEITGTAPLARLGGM------------SNNGYTPFGSTNFSVFQQG-------
--TAM-------------------------
>b19.8
DGQSLGAPEVTGTAPLARLGGM------------SNNGYTPFGSTNFSVYHQD-------
--TAMA------------------------
>b19.9
-GQSLGAPEVTGTAPLARLGGM------------PVVGPTPFGFTNFSVYQQG-------
--TAMA------------------------
>b19.10
-GQSLGAPEITRTAPLARLGGM------------SVVGPTPFGYTNFSAHLQTTQALG--
-CTALAHTP---------------------
>b19.11
-GQSLSAPEITGTAPLARFTPV--------------LAFTPWRG----------------
--TALQHTQ---------------------
>b19.12
-GQSLSAPVITGTAPLAQFGFQIRTALQYVSQEGSDFKSRPLRVTKSHAHPQTTQKLGCL
RCTALPYTQSPETSGELEQSAGCTAMQHTQ
>b20.1
-----------LPERLCEQLTYCAKNESEQWDYIN-------------------------
---HVEKRHNCRITGKTKATRYGGPSTQATRYPQRMSIANNATFAAGGQCNQSGSVR---
----
>b20.2
LCWWVKTKSAPLPERPCEQLTYCAKNESEQWDYIN-------------------------
---RVAKRHNCRITSKTKATRYGGPSTQATRYPQRMSITNNATFAAGGQCNQSGSVR---
----
>b20.3
-----------LPERLCEQLTYCAKNESEQWDYIN-------------------------
---RVAKRHNCRITGKTKATRYGGPSTQATRYPQRMSITNNATFAAGGQCDQSDLVR---
----
>b20.4
LCWWVKTKSAPLPERPCEQLTYCAKNESVRGDYIN-------------------------
---RGRNDHSCRITGKTKATRYGGPSTQATRYPQRMSITNNATFTAGGQILSCSVIT---
-ETT
>b20.5
LCWWVKTKSAPLPERPCEQLTYCAKNESVRGDYIN-------------------------
---RGRNDHSCRITGKTKATRYGGPLTQATRYPQRMSITNNATFTAGGQILSCSVIT---
-ETT
>b20.6
LCWWVKTKSAPLPERPCEQLTYCAKNEYKLWNYIR-------------------------
---QVTKRHYCRITGKTKATAKGSPV--GTR--ENKSITNNATFAAGGQCDQSDLVR---
----
>b20.7
------------------------VNISLSFTLVT-------------------------
-----------AFSDKTKATAKGSPV--GTR--ENKSITNNATFAAGGQCDQCGGLL---
----
>b20.8
MRW---------------------------GRLISIN-----------------------
---MSGRRH--MIAHKTKATGGGRQW-IHTK---LERITNNATFAAGGQCDQSDLVR---
----
>b20.9
------------------------------------------------------------
---------------------------------QRMSITNNATFTAGGQCDQSDLVR---
----
>b20.10
A--------AALYIDTADKFAQVSINHADYMRHIVSHFAAERMKHVKQYLGEVLSNYRAG
GPVRREYPHHAGMTGKTKATTEGSPM--EIK--EIKRITNYAMSVAGGQCYQPGGRFLVA
FNRR
>b20.11
------------------------VNISLSFTLAT-------------------------
-----------AFSDKTKATGGGRQW-ENTK----HKPEHHSDLLAGGQFDQSDSVC---
----
>b20.12
MTY------AAF------------------------------------------------
---------------------------------------NLSTAVAGGQGYQPGGRFLVA
FNRR
>b21.1
---DLIEKENSVTQFGVHHTIEQMRNIVAAAWKVSDEDSSDAGRRLRKRQDDLPELVKAQ
KLVDEIGQIPFEFIGGGKVGVSV
>b21.2
INGDLV------------YTIQQMENIVSIARKASDEDSSDAGRRLRQRQDDLPLLDKAE
KLVKDFRQFSFELIGGGKVGVSE
>b21.3
INGDLV------------YTIQQMENIVSIARKASDEDSSDAGRRLRQRQDDLPLLDKAE
KLVKDFRQFSFELIGGGKVEVSE
>b21.4
INGDLV------------YTIQQMENIVSIARKASDEDSSDAGRRLCQRQDDLPLLDKAE
KLVKGFRQFSFELIGGGKIEVSV
>b21.5
KGGYLA------------HTINELQHIVASARQFSDEDSSDAGRRLRKRQDDLVLLEKAE
FLVKNLSQLPLNFGGGTSGAK--
>b21.6
RGGYLG------------YTINELQNIVASARQFSDEDSSDAGRRLKKRQGDLVLLDKAE
YLVSRLSQLPLTFGGGNQDA---
>b21.7
KGGYLA------------HTIDELQHIVTSARQFSDEDSSDAGRRLRRRQDDLVLLEKAE
YLVKNLSQLPLNFKGGTSGVK--
>b21.8
KGGYLA------------HTIDELQHIVTSARQFSDEDSSDAGRRLRRRQDDLVLLEKAE
YLVKNLSQLPLNFEGGTSGVK--
>b21.9
RGGYLG------------YTISELQNIVASARQYSDDDSSDAGKRLRKRQDDLVLLEKAE
SLVSSLGQLSLSLPGDSD-----
>b21.10
RDGYLA------------HTINELQHIVTSARQFSDEDSSDAGRRLRRRQDDLALLEKAE
YLVKSLSQLPLNFGKDNPNAK--
>b21.11
KGGYLG------------YTIGELQNIVASARQYSDEDSSDAGRRLKKRQGDLILLERAE
HLVSSLSQLSLNLPGSVPDAE--
>b21.12
KGGYLG------------YTISELQNIVASARQYSDDDSSDAGKRLRKRRGDLVLLEKAE
ALVSSLGQLSLSLPGESD-----
>b22.1
CIAVFAARIRQGVCHA-
>b22.2
CVAVFAARIRQEVCHVQ
>b22.3
YVMVFAARIRQGVCHA-
>b22.4
CVAVFAARIRQEVRHVQ
>b22.5
CVMVFAARIRQEVSHVQ
>b22.6
CVMVFAARIRQEVRHVQ
>b22.7
CVAVFAARIRQGSHHA-
>b22.8
CVMVFAARIRQGVHHVQ
>b22.9
CVMVFAARIRQGVRHVQ
>b22.10
CVAVFAARIRQGVRHVQ
>b22.11
CVMVFASRIRQEVHHD-
>b23.1
--KHKSFMAKVPKVLG-ETSAKYFADDTYIAGNGAQASRQIYNFPKREACLMAMSYSYEL
QAQIYDYMDELDRQ
>b23.2
--EHRSFMKKVQKVLG-GAAAKFFASDSYINGTGGKVERNIYNFPKREACLMAMSYSYEL
QAAVYDYMEELERQ
>b23.3
KLEHRSLMAKVPKVLG-EAAAKFFAVDIFINGTGGKVERDIYRFPKREACLMAMSYSYEL
QAAVYDYMEELDHQ
>b23.4
---HRSFMNKVPKVLGVELAAKFFASNKYINGKGGEQTQAIYNFPKREACLMAMSYSYEL
QAAVYDYMEELEHQ
>b23.5
--SHKNFMPKVLRVLGEIQSAKFLAD--YIDDKGR--TQPCYNFPKREACLMAMSYDYEL
QAQIFDYMTELERN
>b23.6
--SHKNFMPKVLRVLGEIQSAKFLAD--YIDDKGR--TQPCYNFPKREACLVAMSYDYEL
QAQIFDYMTELERN
>b23.7
---HKDFLKKTPKVLGEEHSAKFFAQ--YKDSTGR--YLPCYQFPKREACLMAMSYSYEL
QAAVYDYMEELDRQ
>b23.8
--SHKNFMPKVLRVLGEIQSAKFLAD--YIDDKGR--TQPCYNLPKREACLMAMSYDYEL
QAQIFDYMTELERN
>b23.9
--KHNDFLKKVPKVLGEKHSGKFFAQ--YKDSTGR--DLPCYNFPKREACLMAMSYSYEL
QAAVYDYMEELEHQ
>b23.10
--QHKHILAKAPKVLGEEHSAKFLAQ--YKDSTGR--DLPCYRFPKREACLMAMSYSYEL
QAAVYDYMEELDRQ
>b24.1
LQIIEYRGQRVVTNEQLAAGYGTDVNNIQQNHKRNADRFIEGKHYFKVVGDELNNLRLTI
SQLQISPKTRSL--------MLWTERGAANHAKM
>b24.2
LQIIEYRGQRVVTNEQLAAGYGTDVANIKMNYSRNADRFVEGKHFFKVTGEELANLRVTF
SYLQISSKTRSL--------MLWTERGAANHAKM
>b24.3
LQIIEYRGQRVVTNEQLAAGYVTDVANIKMNYSRNADRFVEGKHFFKVTGEELANLRVTF
SYLQISSKTRSL--------MLWTERGAANHAKM
>b24.4
LQIIEYRGQRVATTEQMAAGYGASEQMIINNYNRNKSRFVEGKHYFRLSGEEVEILRNSF
RGVQISPKARSL--------TLWTERGAANHAKI
>b24.5
IPVIEWNAVRVVTTETLATGYGATASNIRANLSNHRSRFLEGVHVITLTGDEVQILCANN
IDAQISNKARSL--------TLYTEKGAARMSKI
>b24.6
-PVVEYQGKRVVTFAMIDKAHDRPKGTARQTFNRHRSRFVEGKDFFDVTSSVKHTMW--L
KDVFPKRTARGL---------LITERGYLLIVK-
>b24.7
LPAVEFHGQRVVTFAMIDTAHQRPKDTAKKTFQRNRTRFIDGEDFFIVGASEVEWGVAGY
LDRGIKRPGKKMNSPIRGRVTLITESGYLLLTK-
>b24.8
LPAVEFHGQRVVTFAMIDTAHQRPKDTAKKTFQRNRTRFIDGEDFFIVGASEVEWGGAGY
LDRGIKRPGKKMNSPIRGRVTLITESGYLLLTK-
>b24.9
-PVVEYQGKRVVTFAMIDKAHDRPKGTTRVAFNRHREHFVYEEDYLSIPVSLKYQ----L
DTLGISVPNRGL--------TVLTESGYLLIVK-
>b25.1
CHTCNERFSLYSLRNCSRAKAHGANLSDSCS--IFLRRLFRAGDNVL
>b25.2
CHTCNERFFLCSLRNCSRAKAHGANLSDSCS--IFLRRLFRAGDNVL
>b25.3
CHTCNGRVSLYSLRNCSRAKAHGANLSDSCS--IFLRRLFRAGDGVL
>b25.4
SKVCNESFFLCSLRNFSRAKAHGANLSDSCS--IFLRRLFRAGDNVL
>b25.5
SKVCNESFFLCSLRNFSRAKAHGANLSDSCS--IFLRRLFRAGDNVL
>b25.6
SKVCNESFFLRSLRNFSRANEQGANLSDSCS--IFLRRLFRVGDNVL
>b25.7
SKVCNESFFLCSLRNFSRANEQGANLSDSCSCAIFLRRLLRVGDGVL
>b25.8
SQVCNDSFFLCSLRNFSRAKEQGANLSDSCSCAIFLRCPFSVCGGVF
>b26.1
-----LSRRNPYAQINRVRLTYGDRDKGEQYSGSWQNNVKRGLEAPTKNVESCEDNQPSL
RGEPLHNSLIVAQNRPFLRGAVHSITGSNPVQLSDS
>b26.2
GQILCVSTTDP--QINCVRFTYGHRDKHEQYSGSVQNNVKRGSEVPTNNVESCEDNQPS-
-----------------LRGV---------------
>b26.3
----------------------------------------RAVEVPTNNVESCEDSHPS-
-----------------LRGAVNSITGSNPVQ----
>b26.4
-------------------------NEHEQYSGSPEHQHCLGSEVPTNNVESCNGSA---
-------FLLYEGNQ--QRTVL--------------
>b26.5
----------------------------------------RAVEVPTNNVESCNGSA---
-------FLLYEGNQ--QRTVL--------------
>b26.6
----------------------------------------REVEVSTNFVGSCDGSA---
-------FLLYEGNQ--QRTVL--------------
>b26.7
----------------------------------------RAVEVSTNFVGSCNGSA---
-------FLLYEVNQ--QRTVL--------------
>b26.8
----------------------------------------YAVEVSTNFFGSCNGSA---
-------FLLYEVNQ--QRTVL--------------
>b27.1
IDSRVISQRAGIQHESLVATIKTHQSKLRELGTLPRQTMKELPDLKSGKSNRKRGRPEIS
YL-LNEPQLDYIMRVIRGRDPERMNQFKLDVTKAFSKRR
>b27.2
IDSRVISERAGIQHESLSATIKSHQSRLRELGSLPRQSLKELTDLKSGKSGRKRGRPEIS
YL-LNEPQLDYLLRITRGRDPERINQFKLDVTKAFTKR-
>b27.3
IDSRLISERAGIQHESLSATIKSHQSRLRELGSLPRQSLKELTDLKSGKSGRKRGRPEIS
YL-LNEPQLDYLLRITRGRDPERINQFKLDVTKAFTKR-
>b27.4
IDSRVISERAGIQHESIIATIKSHQSRLRELGSLPRQSVKELTYLKSGKSGRKRGRPEIS
YL-LNELQLDYLLRVIRGRDAERINQFKLDVTKAFAKHR
>b27.5
IDSRLFAGRVGIQHESLVNIIKKNLSCLRELGSLPRHSEKELSDLKSGKS--KRGRSQIY
YL-LNENQFDFMCRIVRGRDHEKMTQFKLDVTKAFSKK-
>b27.6
IDSRLFAERIGIKHKNLYALIQKHKAELRQLGTLPFQTE---------TCSHSTGATIIK
YAPLNSDQFDYMCRIVRGRDPERMNRFKLDVTKAFSKR-
>b27.7
IDSRLFAKRAGLQHRSLYKLIKNNIKQLREFGSLPSFEIAAVKEK--GLRGVKHNR---Y
YL-INESQFDFVCRIVRGRNHEQMTQFKLDVTKAFSKK-
>b27.8
IDSRLFAKRIGIKHKNLFELIKKHIKQLREFGSLPSFETESVKEV--GARGVKYHR---Y
YL-LNENQFDFMCRIVRGRNHEQMTQFKLDVTKAFSKK-
>b28.1
QFQLVFLPYVFAVDPSGGEFYQMISGIEQKLLDRVKAALDEAGVAWIDPRTKERSQPAAA
DSVEGSDNA
>b28.2
QSQLVFLPYVFAVDPSGGEFYQMISGIEQRLLDRVKEALDEAGVAWIDPRTKERSKPATT
DNVEGSDNA
>b28.3
-SQLVFLPYVSAVDPSDGEFYKMISGIEQKLLDRVKAALDEAGVAWIDPRTKERSKPATT
DNVEGSDNA
>b28.4
-SQIVILPYVSAVDPESIQLGQWLQETENRLLDRVKAALNEAGVAWIDPRTKERSKPATT
DSVEGSDNA
>b28.5
-SQLVFLPYVSAVDPEGYQVTRWIREAENRLLDSVKEALDEAGVAWIDTRTKERSKPATT
DNVEGSDNA
>b28.6
-SQIVILPYVSAVDPESSQLNQWLQETEIRLLDRVKEALDEAGVDWIDPRTRVRSKPAAA
DSVEGSDNA
>b28.7
QSQIVYLPYVCAVDPDDYQIGRWIRETENQLLDRVKAALDEAGVAWIDTRTKERSQ-STT
TSAEGSDNA
>b28.8
QSQIVYLPLVDAVDTGASREWQLMQQTEINLLYRVKRALDRAGVEWIDTRTGETS-PVKT
DNAEGGDNA
>b29.1
-AAAPIRREYLPGYHESRDGLKALGAQRHHYINLARAENRVAGLSDGERGTADEQQLGLL
VVMQKIEHAAFDEAVRNGMSPSEAVREVARRMDTFANLITSAPVMGR-LA
>b29.2
RAAEPIRREYLPGYHESRDGLKALGAQRHHYINLARAENRVAGLSDGERGTADEQQLGLL
VVMQKIEQAAFNEAVRNGMSPGDAVREVARRMDAFASLITSSPVLEI--R
>b29.3
RAIEPIRREYLPGYHESRDSLKTLGAQRHHYINLARAENRVAGLSDGERGSADEQQLGLL
VVMQKIEQAAFDEAVRNGMSPGDAVREVARRMDAFASLITSSPALGV--R
>b29.4
-AAEPVRREYLPGYHESRDGLKALGAERHHYINLARTENRFAGLAVGERQSAGEQQLGLL
IVMQKIEQAAFNEAIQNGMTPTEAVREVARRMETFASLMTSAPSLGVNHA
>b29.5
RAAEPIRREYLPHYHESRDALRDLGAERHHYINLAKTENRAAGLLTGERHSADEQQLGLL
VCMQKIEQAAFQDAMSAGLSPTQALREVSKRIEQFAMLMSPVSRIG---G
>b29.6
RAAEPIRREYLPHYHESRDALRDLGAERHHYINLARTENRAAGLLTGERHSADDQQLGLL
VCMQRIEQAAFQDAMSAGLSPTQALREVSKRIEQFAMLMSPVSRIG---G
>b29.7
RAAEPIRREYLPHYHESRDALRDLGAEKYHYINLARTENRLTGLLTGERASADEQQLGLL
VCMQKIERAAFQDAMDAGLSPDQALREVSKRIEQFAGLMSPTMRIG---G
>b30.1
VAKSTAEPENSNHLSVAQ-NTPI-ACFFMRSAHAPQER------LARPSMVACSGKGFAL
CCFPLMTVSQPVTRYRP-SLRTLAVTSNQFFSGVTQ-
>b30.2
VAKSTAEPRNSNHLSLAQ-STPI-ACFFMRNAHAPQER------LARPSMVACSGKGSAL
CCFPVMTVFEPVTRYRQQASKLQAVTSNQFFTGVTQ-
>b30.3
------EPGNSNHLSVAQ-NTPY-ACFFMRSAHAPQER------LARQSMVACSGKGFAL
CCFPLMTVFQPVTRYRQ-AWKLQAVTSNQFFSGV---
>b30.4
-------------LLMANSGTPFNRAFFVRSLRTPQERPEPLEGLERHSMVACSGKGFAL
CCVPLVAVSQPVARYRPKPENFQAVTS----------
>b30.5
--------------RMANSGTPFNRAFFVRSLRTPQERPEPLEGLERHSMVACSGKGFAL
CCVPYVAVSQPVARYRPKPENFQAVTS----------
>b30.6
-AKSLTERGNSNNKHTANSSTPFNRAFFVREVRTPKINP----AMDLFSMVACDWQRLIV
GCVPYVAVFHPVARYRPKAWKLLAVTLNNFTYGVTQM
>b31.1
KQTQHIGCTAGGQFSDGYPDHLRWWRCSSSFARAAMARALLTACSPILPIRASVSSALFS
SSCTFSGPVVTV------------
>b31.2
SF-----------------VFLRCRASSSACAISTIARMSVPALSPISSILASVSSALFS
SICKLSGPVAVAC-----------
>b31.3
SF-----------------DFLRCRASSSACAISTIARMSVPALSPISSILASVSSALFS
SSCKLSGPVAVACRRATSPRIAVT
>b31.4
SF-----------------DFLRCRASSSACAISTIARMSLPALSPISSILASVSSALFS
SSCKLSGPVAVAC-----------
>b31.5
SF-----------------VFLRCRASSSACAISTIARMSVPALSPISSILASACNAASR
LERSLLSPFSLSC-----------
>b31.6
SF-----------------DFLRCRASSSACAISTIARISVPALSPISSILASACNAASR
RERSLPSPPS--------------
>b32.1
PFNDDLAWQVQRQLVKTYFRCPEFVTFHHVDLPSLEELIAMPVTNAQNAVTRADKHSKQF
HGSQGSNGMNIRKKELKVLRPAVRLVDAMGQI---DFDKYEWEAAHDRA
>b32.2
PFNDDLAWQVQRQLVKTYFRCPEFVTFHHVDLPSLEELIAMPVTDAQNAVTRADKHSKQF
HGSQGSNGMNIRKKELKVLRPAVRLVDAMGQI---DFDKYEWEAAHDRA
>b32.3
PFNDDLAWQVQRQLVKTYFRCPEFVTFHHVDLPSLEELIAMPVTDAQNAVTRADKHSKQF
HGSQGSNGMNLRKKELKVLRPAVRLVDAMGQI---DFDKYEWEAAHDRA
>b32.4
PFNDDLAWQVQRQLVKAYFRCPEFVTFHHVDLPSLEELIAMPVTDAQNAVTRADKHSKQF
HGSQGSNGMNLRKKELKVLRPAVRLVDAMGQI---DFDKYEWEAAHDRA
>b32.5
PFNDSLSWDVQNEMIDSYFRRNTLGELRHVDIPSIEELSQMKPEEAQHLVAKAEKDSYLG
HGKPGSAAMTLRRRELKRLRPATRAVIELSQLSICDLGDFAKEALH--G
>b32.6
SFRDELSWKIQKELVNVYFRRNTLGELRHVDIPSLEELSQMKPEEAQHLVVKAEKDSYLG
HGKPGSAAMTLRRRELKRLRPAIKTVIELSQLSICDLGDFTKGVHH--G
>b33.1
-----------------GAGRPAVEFDWRNNPAQLRNILISFTEQVEQVTAER--DEAIR
TKSQISRKREASALGKLSAATRRCRDLEERLGESEKHATITRVEKATGKKGKYNYVLLRR
WCRENGISPRDVPDERYGSVKSWPAEAWLAVYGIDLKKLAGGN-V
>b33.2
LETDQAWSYHEDLVEFYFTQRDAIAAPVQRELSTMEILQIAMASEQGRLAAEERAKNAER
TKSQISRKREASALGKLSAATRRCRDLEERLGESEKHATITRVEKATGKKGKYNYVLLRR
WCRENGMHPRDVPDERYGSVKSWPAEAWLAVYGTDLKKLAGGN-V
>b33.3
LETDQAWGYHEDLVEFYFTQRDAIAAPVQRELSTMEILQIAMASEQGRLAAEERAKNAER
TKSQISRKREASALGKLSAATRRCRDLEERLGESEKHATITRVEKATGKKGKYNYVLLRR
WCRENGMHPRDVPDERYGSVKSWPAEAWLAVYGTDLKKLAGGN-V
>b33.4
LETDQAWNYHEDLVEFYFTQRDAIAAPVQRELSTMEILQIAMASEQGRLAAEERAAHAER
TKSQISRKREASALGKLSAATRRCRDLEERLGESEKHATITRVEKATGKKGKYNYVLLRR
WCKENGISPRDVPDERYGSVKSWPASAWLDIYGIDLKKLTGGN-V
>b33.5
LETDQAWSYHEDLVEFYFTQRDAIAAPVQRELSTMEILQIAMASEQGRLAAEERAKNAER
TKSQISRKREASALGKLSAATRRCRDLEERLGESEKHATITCVEKATGKKGKYNYVLLRR
WCKENGMHPRDVPDERYGSVKSWPAEAWLAVYGTDLKKLAGGN-L
>b33.6
LETDQAWDYFNDLTEFYFNRRGALSSP--GDLSRLEILQMAIDAEQGRLEAEKRADEAER
TKAEIGSRREATAMATASAAVRKSKQLAERLGEHEKYATVKAVKKITDT--EYPWRPLKK
WCEQNGMEPHKVPDNQFGFVKSWPREAWLAVHGVDLTGLYGGEYA
>b34.1
YVLILLGR--LPNTAKNDRTLEVKGGIYA
>b34.2
YVLILLGR--LPNSAKNDRTLVIQGGIYA
>b34.3
FVLVLAGRINLKNTAKSDRTL---GGIYA
>b34.4
FILILAGKINLKNTVKSNRTL---GGIYA
>b34.5
FVLVLAGRINLKNLSNFDRALT--GRIYA
>b35.1
MKGKISGAFQCANIGNAPYHHLSRQAKTMIEM------ILTKITKKDFTKCGHFWHDLTV
SAKSLTEPENSNY
>b35.2
MRTQKQAGLFSAPTPKSPLSSFSRAGETMTNSHF--SKIFCQFAKKRFTKCGRFWHYFGV
VAKSTD-------
>b35.3
MRTQKQAGLFSAPTPKSPLSSFSQASKTMTTSHF--SKIFCQFAKKRFTKCGGFWHYFAV
-------------
>b35.4
MRTQKQAGLFSAPTPKSPLSSFSQASKTMTNSHF--SKIFCQFAKKHFTKCGGFWHYFAV
-------------
>b35.5
MK------------------SISRQ-RDYIKMLFKKSDLFKKSELKRFTKCGAFWHYLIV
S------------
>b36.1
EKGREVRRYFINCELQAKAAANIPQTLPEALRLAADLAEKASE
>b36.2
EKGREVRRYFINCERQAKAAANIPQTLPEALRLAADLAEKASE
>b36.3
EKGREVRRYFISCERQAKAAANIPQTLPEALRLAADLAEKASE
>b36.4
EKGREVRRYFINCEREAKAAANIPQTLPEALRLAADMAEKASE
>b36.5
EKGREVRRYFINCERQAKAAANIPQMLPEALRLAADLAEKASE
>b37.1
DMVFAAKIRAEPPCRVAFFDYTTRRGWEFDSAAAQEVR-HA
>b37.2
DLVFAAKIRAQAPCRVAFFDYTTRRGWEFDSAAIQEVR-HA
>b37.3
DLVFAAKIRAQAPCRVAFFDYTTRRGWEFDSAAIQEVR-HG
>b37.4
EMVFAAKIRAEAPCRVAFFDYNTRRGWAFDSASDREVVGHD
>b37.5
NLVFAAQIRTKAPYRLQLMDGGDRFSWIFEQLPDVCTSGVQ
>b38.1
MIE---PEKEYFNCCLAY-QPNGSLIWKQRPESHFSSVAQAKTWNARYAGKSAGCYSN--
-
>b38.2
MNE---PEKEYFNCCLAY-QPNGSLIWKQRPESHFSSVAQAKTWNARYAGKSAGCYSN--
-
>b38.3
MNE---PEKEYFNCCLAY-QPNGSLIWKQRPESHFSSAAQAKTWNARYAGKCAGCYSN--
-
>b38.4
MNE---PEKEYFNCCLAY-QPNGSLIWKQRPESHSSSAAQAKTWNARYAGKCAGCYSN--
-
>b38.5
MKNRILPSREYLRTIFKFDEKDGSLIWKKREPNEFSSLRACNAWNSKMAGKKAG-YVNRF
R
>b39.1
L-AHRVIWIMHFGSIPAGMEVDHINHVKSDNRITNLRLVTHAVNQ
>b39.2
L-AHRVIWIMHFGSIPAGMEVDHINHVKSDNRIKNLRLVTHAVNQ
>b39.3
YAAHRLAWLYVYGKWPTNL-IDHINGVRSDNRITNLREATSAENQ
>b39.4
YPAHRLAWFYVNGKWPENE-IDHINGVKFDNRICNLRQATHAEN-
>b39.5
YKAHRLAWFYMYGVWPANL-IDHINGNRSDNRLCNLREATHKEN-
>b40.1
--MANLILRVSFKLDILTTEISRILNLLDSGETAFFTPMGDKPDLFDIQHNNVALFSGLN
IVIRCSYLSIGLSINTLCGGILTAGGIPPLRNWLLSSTENTVVKYNQGVMTSPIGGCLDN
QGVTDNKKGSTANATSLNNSFINHCANDNSDNNANFFNILVQRRLIVNYSP---------
-----------
>b40.2
--MVNLILRASFKLDILTTEISRILNLIDSGETVPFTPMGEKPDLFDIQHNNVALFSGLN
IVIRCSYLSIGLSINTLCGGILTAGGIPPLRNWLLSSTENTVVKYNQGVMTSPIGGCAGN
QGVIGNKKGSTANATFLNID-----------------NFICRKFLDVNSNPDQQC----C
I--------VQ
>b40.3
--MVNLILRVSFKLDTLTMEISRILNLIDSGETAPFTPMGDKPRLLDIQGNNVTLFSSLN
TNIRCSYLSIGLSINTLCGGILTAGGIPPLRNWLLSSTGNTVVKYNQGVMTSPIGDCAGN
QGFIGNKKGSTANATLLDID-----------------NFICRKFLDVNSNPDQQC----C
I--------VQ
>b40.4
KNFINL---------------KRI-------DATPFTPMGEKPDLFDIQHNNVALFSGLN
IVIRCSYLSIGLSINTLCGGILTAGGIPPLKNWLLSSTENTVVKYNQGVMTSPIGGCLDN
QGVTDNKKGSTANATLLNID-----------------NFICRKFLDVNSNPDQQC----C
I--------VQ
>b40.5
--LM--------------------------------------------------------
------------------------------------------------------------
--IIANKKGSTANATSSNNNFINHCANDNSDNNANLFNILVQRRLIVNYSPD--CLAFRC
LRLISSRIAVT
>b41.1
MESWIARQYSCLNNAETVEATCQISPLPRQILSNVVPFWRSMVSSSIDVFAKKNATKSPA
FLVPVVGRWNRKGDFLLV
>b41.2
-----------------VEATCKLSPLPRQILNNAAPFWRSTASSSIAESAKKNVARSPA
FPVPAVGKWNSKADS---
>b41.3
-----------------VEATCKLSPLPRQILNNAAPFWRSTASSSIAESAKMNAARSPV
FLVRAAGRW---------
>b41.4
-----------------VEATCQISPLPRLILNSAALFWRSTASSLIAVFVKMNVAKSPV
FRVPVAGRWSSRA-----
>b41.5
-----------------------------------------MALSSIAESVKKNAARSPV
FPVPAAGRWSSKGAFH--
>b42.1
SGVVGVSLHKKSNLWRARIT-QGNVSKSLGYFPDFDLAVAARKKAELEL
>b42.2
SGVVGVSLHRKSNLWRARIT-QGNVSKSLGYFPDFDLAVAARKKAELEL
>b42.3
SGMTGIRRDKRSNKWIVQIKPRGQKTKHIGSFDELDLAISARKAAEVKH
>b42.4
SGMTGIRRDKRSSKWIVQIKPRGQKTKHIGSFDELELAISARKAAEVKH
>b43.1
PRAGGQRMSAPVMSGASIFKRCANPTISKLAGCLPNIIVLVEVTNNRVANSQLTARLAH-
-----------TPISPVLGKCRGLDYVYRYPDI
>b43.2
PCTGGQSLTARRMTGAQLFKSCANPTISKLVGCLPNIVVLVEVTNNRVANSQLTAPLAH-
-----------PPISPVLGKTQGRDYAYHYPVI
>b43.3
----GQSLTAYGVSVASIFKRCANPTISKLVGCLPNIVVLVEVTNNRVANSQLTAPLAH-
-----------PPISPVLGKTQGRDYAYHYPVI
>b43.4
VAAGGQNLTTSGVSVASIFKRCANPTISKLVGCLPNIVVLVLHNSLRVAH--LRSPVLAC
SSGEGFYKIFVTPTSPVLG----------YHPF
>b44.1
LSIAVRMDCSNSGSTRKAICLLP-RGKF-VFDTCCTLGLACLCQTMYNTSLSYAKQQRPA
VLPALTGRLTTMLLELTLWLISSLPKLAPNFSIAFLRW---AFRLKVSFTSSPQPNV---
KHGNTLL----MATL-----
>b44.2
------------------------------------------------------------
VVATPTGLLTTMLLELTLWLISSLPKLAPNFSIAFLRW---AFRLKVSFTSSPLPNV---
KRGNTLL----MATL-----
>b44.3
-----------PNSVKDTDGTMPEKLKFKVLDVCAHQELSC-AHTLIKFKVNITK---PG
SAATRAGLLTTALKGVTSWLIHSLPKLALNFSIAF--WYTPTLRRQKHFVVYPLKPIQSK
KHGKCCLRVLHLLSLLVFPC
>b44.4
-----------------------------------HQELSC-AHTLIEFKVNITK---PG
SAATRTGLLTTTLKGVTSWLIHSLPKLALNFSIAF--WYIPTLRRKKHFAVYPLKPIQSK
KHGKCCLRVLHLLSLHVFP-
>b45.1
HSERNRSARGAVMGIINYRDSLRLRSPTVEVLTLAAPITLGQLPNPLIYNQTAYLQSGHN
MRVSFSDA-------------------------------VN-------------------
-----------
>b45.2
CI-----------------DSLRLRSPVVVLNLGGYPIISGWLLNSLISNQAANMQSGHN
MHVSFSDAQTLQSSFRGVQKEKDSTANATLWDDGSFHHKINQLVICTLLKGAVNQVKDIH
SVSYYSDDALA
>b45.3
------------------------------------------------------------
----------LRSSLSGAQKEKDSTANATLWRDSDLSHELNQSVT---------------
-----------
>b45.4
SA-----------------ENIGMQN---------------------------SISDNRT
LGVTDSYSQTLRSSLSGAQKEKDSTANATLWRQSALNQSVN----FPSLRGSV-------
-----------
>b46.1
-----------IYQFLGISRQHYDQTKAEQIRILADNETQARAYLARN
>b46.2
LKFLLMGLIAMIYQFLGVSRQHYDRTKAEQIRIQADNEQQARAYLARN
>b46.3
LKFFRMGLIAMIYQFLGVSRQHYDRTKAEQIRIQADNEQQARAYLARH
>b46.4
LKFLLMGLIAMIYQFLGVSRQHYDRTKAEQIRIQADNEQQARAYLARH
>b47.1
------------------MRKNRLQKIITGLYASRVTHM--VTGFDSLNTTADSRL----
>b47.2
VLLYSPPVFARGHI----MRKNRLQKIITGLYASPVAHM--ATGFDSLNTTADSRL----
>b47.3
M---------RNHRLLPLVDKNRLPVSVAGLYI-PVAGVNPPAGFDSLNVRAGSRLIFDM
>b47.4
M---------KNHITQQREQKNRLPVCVAGLYI-PVAGVNPL------------------
>b48.1
GCQLNVAAFNKNKAPSDCSPSGASDHYVTEINAMAIPQHTQTRLKFTFLIASGNQRLVDI
HPVRLITVLADCEGEARLLAGKSSLVFVSRQG----------------VSHA--
>b48.2
--------LTNN---------------VMETYAMATPQLTQTRLKFTFLIASGTQRLVDI
HPVRLITVLADNEGEARLLAGISSLIFVSRQG----------------VNYAQP
>b48.3
----------------------------------------------TFLIASGTQRLVDI
HPMHLITVLADNEGEARLLAGISSLIFVSRQAWDIGIDTPFNDGGMSTVQGVAS
>b48.4
-----------------------------------------------FLIGKGKTRLSEI
NPIRLISVLAKSENEARLLAGNRHLVFVARQG----------------VAHA--
>b49.1
DLTFAAKIRSECSLYQYRNGAFELTVSGLEVRYA
>b49.2
DLTFAAKIRSECSLYQYRNGAFELTVSGLEVRHA
>b49.3
DLTFAAKIRSECSLYQYANGAYELKVMG--AHHA
>b49.4
DLTFAAKIRSECSLYQYASGAYELNVMG--VHHA
>b50.1
SGVKGVNWNKTGRKWLAACAVDGKRYHLGMFEDISEAEKTIKDFREKYHGE
>b50.2
SGVKGVTWSKQHKKWRAQCRVNGKNHRLGLFADICEAEQVVKQFREQHHG-
>b50.3
SGVKGVSREGRLNKWRAECMVNGKQHRLGLFSSLTEADKAVRQFREIHHG-
>b51.1
H------------------------SDMRFFCVRKPTHTRIMAGRNGGAFALAGSCSASL
STLLRLATM----------------------
>b51.2
----------------------------RFFCARKTTHTRIMAGRDGEAFAPAGSSYASL
STLLRLATPFDSVVTRLLQSVRGAVTMAIST
>b51.3
YRYSAPYKTGAGFSSLNRIAGSRLVSDMRFFCARNTTYPRIMAGRSGEAVRPAGSYSASL
LTPLRLATPFSSVLAR---------------
>b52.1
MYQFIFAGIRRTDLTNRIQKIRIQAESELQARAILARE
>b52.2
MYQFIFAGIRRTDLTNRIQKIRITADNEHTARKAFAKE
>b52.3
V--FVFAAVRRADRHPRICMLRTVAGDERSARRSLVRD
>b53.1
HRNPDLAYERVVTQNYEVNQLSLSESDNKPSLRGEALISAVPHSANEISPVQEKRKGGIS
NPTLWLVVYRQTTENPAVNSITGSN
>b53.2
HRNPDLAYERVVTQNYEVNQLSLSESDNKPSLRGEALISAVPHSANEISPVQEKRKGGIS
NPTLWLVVYRQTIENPAVNSITGSN
>b53.3
HRNPDLAYERVVTQNYEVNQLSLSESDNKPSLRGEALISAVPHSANEISPVQEKRKGGIS
NPTLWLVVYRQTTENPAVHSIT--E
>b54.1
SPEFSVATISQIVGCILNTRQYFPQWGECEPVAGTLILRTSLGCVQILLLCSPVLGRSNI
ECRGQRNFAPAVFTHDFV
>b54.2
SPEFSVATISQIVGCILNTRQYFPQWGECEPVAHTLFLRTSLGCVQILLLCPPVLGRSNI
ECR---------------
>b54.3
SPEFSGDAILKIVGCILITRQYFPQWGECEPVAHTLFLRTSLGCVQMQL--GHTLG----
------------------
>b55.1
RIFFCADLAFTALVAIYPPAYSEGTPYQ----KNSLTCTPTENIVGVHLEVEDTQDTAKP
GS
>b55.2
RIFFVADFALTDFVAIVFPLIGVVTPYNKKRFKNSIDVRP-------HLIIDWCGRTLL-
CL
>b55.3
RIFFVADFALTDFVAIVFPLIGVVTPYNKKRFKNSIDVRP-------HLIIDWCGRTLF-
CL
>b56.1
MVTLWGNYEGISQRHAATLAVIVAHGFCQMFFGGFAIHLLLRTSTPLTTVNPRKGGAMQK
LNELVPVNPGNIGGVTVSL
>b56.2
V------------------------------------------------------GAMQK
LNELVPVNPGNIGGVTVSL
>b56.3
---------------------------------------------------------MQK
LNELVPVNPGNIGGVAVSL
>b57.1
GRVANMQLGIAMQRGQAKRCDKKCNGHKLTAPLAQLIRDARISAHTVLVIPSAILRPLIS
LAFSQSKSFATWWVCPDLDRP---QPIDLCEILRCRESTPMADTLSRK------------
--
>b57.2
TRVADMQLGQEMN-----------CGYKLTAPLAQLIRDTRKSAHTG-------------
-NSTYLKSLATWWVYPNLDRP---QPIDLCEILQCRESTPMADTLSRK------------
--
>b57.3
TRVADMQLGQEMN-----------YGYKLTAPLAQFNRDTRKLAHTG-------------
-NSTHLKSIAGWWVSPNLDRPFYTQPIGVC-LLPLWGSMAMADTQRRNSGLAEGEIPPSK
QN
>b58.1
QNPQFIWLIAAVRRDMPTITAKIHHIAAETEQEARRILARD
>b58.2
QNPQFIWLIAAVRRDMPTITAKIHHIAAETEQEARRSLARD
>b58.3
QNPQFIWLIAAVRRDMPTITAKIHHIAAETEREARRTLAQD
>b59.1
NLIFAARLPFHAFQLMEVSHA
>b59.2
TLIFAARLPFHAFQIMEVRHA
>b59.3
TLIFAARLPFHAFQMLEVRHV
>b60.1
LAVLFWFLQDAYQPRRFIMAKLTNKYLKEILEYSPESGVFIWKVCRGT-TKAGDIAGSIK
VRGYLDIKINKKL
>b60.2
------------------MSSLTHHRLQEVLHYSPDTGVFTWQLSNSNRVRVGGTAGSPN
SGGYILIWVDRKS
>b60.3
------------------MAELTQKYLRETLHYDPETGVFTWRVPPARNVK---------
-------------
>b61.1
CAHNMKHTKRIVEIQRATPRSAGNTYGASNHQR------
>b61.2
TY--MVITIVLAITQKSTPRSAGNTYGASNQQRKLGAVM
>b61.3
-----VVTLTQEHLKKQSPASVITTRRASNQQRKLGAVM
>b62.1
LLMVWHQFWNRRKTMAKKTELAPVAARD
>b62.2
LLMVWHQFWSRRKTMAKKTQVITTEKPA
>b62.3
LLTVWRHILSGRKAMTKKTELAPVAARD
>b63.1
------VAVNHIPHLVHTQTAFVWRFLALNIGEKNQLIASVENS
>b63.2
------VAVNHIPHLVHTQTAFVWRFLALNIGEKNRLIATSKNG
>b63.3
KLGAVMVAVNHIPHLVHTQTAFVWRFLALSAGES----------
>b64.1
CVMVFAGRLPVQGRCDNPTPTKHGHITTVEEVRYA
>b64.2
CVMVFAGRLPVQGRCDNPTPTKHGHITTVQEVRYA
>b64.3
FILSLAARLPVHGGCDNPTPSKHGHITIVQEVAYV
>b65.1
TDTYWIIPLDSNIPYGKVSLTRRERRLFHVLVKGDRLVLSGLKPV-------------QE
VAYV
>b65.2
TDTYWIIPLDSNIPYGKVSLTRRERRLFHVLFKGDRLVWSGLKPV-------------QE
VAYV
>b65.3
TDTYWIIPLDSNIPYGKVSLTRRERRLFHVLFKGDRLVWSGRKPITPQSIIACSASQRQE
VAHA
>b66.1
KVAFTLFYGKCMPPVMVKHKWQRPGVLGTTTEASNQKRYQR
>b66.2
KVAFTLFYGKCMPPAMVKHKWQRPGVLGTTTEASNQKRYQR
>b66.3
KVAFTLFYRKCMPPVMVKHKWQRPGVLGTTTEASNQKRYQR
>b67.1
CPVTPTLYSPPPAKLAFPVAVILTTLRRLPTWLLSLPLYILKPPFSGALSSLARQNIKSS
T
>b67.2
CPVTPTLYSPPPAKLAFPVAVILTTLRRLPTWLLSLPLYILKPPFSGALSSLARQTIKSS
T
>b67.3
CPVRLTLYSPPPAKLAFCVAVILTTLRRLPTWLLSLPLYILKPHLSGALSSLARQNLKSS
T
>b68.1
VQFCKRLNGVNTSKVSAYLQSVGWVYDDNPNGHNARWRVYSYARDRYLTEKASTVSPPDS
EGFTAYKPVLLRKGATWLYRRYLK
>b68.2
-QFCKRLNGVNTSRINAWLSGKSWLFDENPNGRNARWRVYAYARDRYLTEKNTRVA--HG
EGFTAFTPVLLHKGAVWIYRHYLK
>b69.1
SFSGIFSLLPGVGNDYLYRLFLHKTGLLFLMKSSSKKHSVDALGNSLVEGWGFIPHFRLR
SSRKEVSISSFCASIIFLLDTSLCHGSSHHGADSGYFCSSTTSPCRDVFQVCDPIF
>b69.2
SFSGIFSLLPGVGNDYLYRLFLHKTGLLFLMKSSSKKHSVDALGNSLVEGWGFIPHFRLR
SSRKEVSISSFCASIIFLLDTSLCHGSSHHGADSGYFCSS-TSPCRDVFQVCDPIF
>b70.1
GGVPAVGDDYIDSQELLVMVNDARKECGQKPIRNNDFVARIKDELFGEAYETFVTPMDSK
KGGADQEVIGMRRKQALRVAARESKAVRRSLVDKLEARSQPV
>b70.2
GGVPAGGDDYIDSQELLVMVNDARKECGQKPIRNNDFVARIKDELSGEGYETFVTPMDSK
KGGAEQEVIGMRRKQALRVAARESKAVRRVLVDKLEARSQPV
>b71.1
YMVGTHRLFNSFLIAAVFSLYSTLSSSSSVINDSYFLVSPLDCNKLTEELMSFSLLSSAG
KITPVLPVNNAPICLQNVFAGQLQDTPTWPDISKTSTSYTSCLLLLSACSLNVIATSSSG
LSQNTHGYFFFCDFCLDNFISQASITQDEKLESFPEEFCCVTHSL
>b71.2
----MQRLYILLFMFFSRFLNSFLSSSSSEFNALYFSGIPCRFIAEIANCNSFASLRSGG
KIESGLPIISAEACLQSTVAGQSHVIPICPSVSKTTTSYRSVLLLLSAKNLYSIV-----
---------------------------------FPLSDACVLVAS
>b72.1
FHYLLQLFIRSPGFFEQSGINRESKIPSLYNNNNNKIPIIIRPTVVLSNSLMNSCPLLFV
>b72.2
FHYLLQPFIRSPGFFEQSGINRESKIPSLYNNNNNKIPIIIRPTVVLSNSLMNSCPLLFV
>b73.1
GQSLTVPANTGALNFPQWGELLDIEISADPNVLHWREFYNKSVKPSGANNLHRWWKLLSN
RVANLQLAACTRQGYAPVPHTHHEISPI
>b73.2
GQSLTVPANTGALNFPQWGELLDIEISADPNVLHWREFYNKSVKPSGANNLHRWWKLLSN
RVANLQLAACTRQGYAPVPHTHHKISPI
>b74.1
MKSNMVNNRGGHSYAKNQEIKQFSEMLPVSINNIGGKEIQA
>b74.2
MKSNMVNNRGGNSYVKNQEIKQFSEMLPVSISNIGCKEIQA
>b75.1
MTNTKKAAPIWSRLSEQLTRCALCVCDPKHKHGDDSRYQAGGQCNQSGSVR
>b75.2
FSGIKKAAPIWSRLSEQLTCCALCVCDPKHKHGDDSRYQAGGQCYQSGSVR
>b76.1
MANIYGVVALDAAQHKGYS------DFVQHTSPLKEGLLQTLSTD-----NLLNSLNSVD
STESVNPLIKLDYNESLELANLLIL-------F
>b76.2
M---FQTPSLGSAQNLRASFSYLQTNRVRYTYSVRNLLIISTSTNGVSWTNPLNQLNYRE
SRESPNPLNRLDYNDSLELANPLIIPKTCNAEH
>b77.1
QPFGSIPSRSSRWRQESLTHELKLPCPATESICSSSESSKRMFFTVLLERSNSRFVFFSC
IGIYQWCSVFVDGIYHLVSNQ---E
>b77.2
QPLGSMPRCCSFSRQASLTHELNWPFPAAALICSNKSSSNRMCFIVLPERSKFFFVLDGC
IGSYHWCKVYLDGNYHLNVKQLKIT
>b78.1
QPLDSMPLLSSSRRRSRLIHPDLLSSPSSFMAIARRSDNSLSRRNCTTWRSLVSFVDIVN
SCRLTCNRVDNVL
>b78.2
-PFGSMPRLSSSRRKRRFIHPDLLSSPSSFIAKASRSDSSLSSLSCTTWRSLFSLVDIVN
SCGLVCSGVDNVL
>b79.1
RKAHLLYFELQEIKRLPTNCGLVSNRADCNSSFEGIGISSIPYIFPSAATMEISTTVDLN
SVNNFHLVGYCLTH-NLVNNFYLVGYCSDDALALRFWSSSCATLIRSLISSLAFVPISSI
RTRASREESRGSLLLPSFWRRAISPRIAVT
>b79.2
----------------------------CNSPFEGIGISSIPNTFPPTATVGIYTTVDLN
PVNNIHLVSYCSDDVNHRTNCLLVGYCSDDALALRCWSSSRAILIRSF------------
------------------------------
>b80.1
VANMALAQNVIKTN---------LSSLRVTNSYAQKKKDSVPAALFQLHSVEQVTNRRDY
IGLASRLPNIIGLPLRLPDDIGLVQYFPFSIGGWDLNRINNIYSVQHHNLVNDVHSVDCL
D
>b80.2
M--MITCQK--KSSHWPGCVCLVSAGLSVTVGYPQMKKDSVAAVFIQLYA--------DY
-------PNSIGSVQRHPDDIGL---------------------VQHNNHVNDVHEV---
-
>b81.1
MAVRLRRSHPLSDEKASSRRWCSGSGV
>b81.2
MAVRLRRSHPLSGEEASPCRWCTCAGL
>b82.1
FVLSFAGRLPEVNHA
>b82.2
FVLSFAGRLPEVSHG
>b83.1
TDSAGNHLNVMMSERNT
>b83.2
TDSAGNHLNVMMSGRNT
>b84.1
FILSFAARLPVTIEKTSTVQEVHHA
>b84.2
FILSFAARLPATIEKTSTVQEVHHA
>b85.1
VCLMVSHALEEKGNAANVAFGNQTDHWSGL
>b85.2
VCLMVSHALKEKGNAANVAFGNQTDHWSGL
>b86.1
HMILICAHSLSFVTQIKQRPAVLA
>b86.2
HMILICAHSLGCIAQIKQRPAV--
>b87.1
EIRKTGGYLLP-------------TMQTKLPDFTDEVAAARAWADAREEGRKALALSYQQ
AEYIHHLESLFADGLTPV
>b87.2
VDTDEAWSFFEKMEDSYFSRRQNIALLKNIPDFTDPASVARAWADEYEAKNKAVAITHQQ
AEYITQLESLFTEGLSP-
>b88.1
GELPMKANWNGEYTHDKELAGGDNAGTE
>b88.2
GELPMKSNWNGKFTNDKELVEVQDAGTK
>b89.1
FILSLAARLPVQEVRHA
>b89.2
FILSLAARLPVQEVRHV
>b90.1
GDGKIWFTAKQAAGLLGYAQVKAITNLYNRNKDEFTEGLSKVINVMTNGINNNL--RRKK
VRVFSPRGLHLLGFLADTQVAKEVRKWAL-
>b90.2
GDGKIWFTAKQAAKLLGYANAKSVTNLYNSNADEFTPSMSQVIVTVTSGKSKGCGNLKTK
TRIFSLRGLHLLGMLAETPIAKDLRKWVLD
>b91.1
PCIVQIAMLHPVAYRSRLLLRRKPVRFCLLTSSFPLLLACQLVRCAMRKSEMTVVMVTLQ
EAQRASAVIRALRHSWVELPGHEVELLLEMSSEYADSVTEYLINLSGEEVSHG
>b91.2
----------------------------LLTSSFPLLLVCQLVRCAMRKSEMTVVMVTLQ
EAQRASAVIRALRHSWVELQGNEVELLLEMSSEYADSVTEYLINLSGEEVSHG
>b92.1
DRCENGRVYFIRDGFSFTTELLARVFLDRFILHRKKKAPAMSGSGSTNAATKVQELRTMI
NASREAGK
>b92.2
DRCENGRVYFIRDGFSFTTELLARVFLDRFRLHRKKKAPAMSGSGSTNAATKVQELRTMI
NASREAGK
>b93.1
MVASGITLKLSVFRIPSVGWWTMESVQYLVGSTRAFIIALKLSRTLIQVCSARSNSLVYS
FNVLS
>b93.2
MVASGITLKLSVFRIPSVGWWTMESVQYLGGSTRAFIIALKLSRTLIQVCSARSNSLVYS
FNVLS
>b94.1
VSKIAMIPAHLIKRVPGLASWAKLKRITRAPRVFLCRIVT
>b94.2
LPARAMIYPHQQNLVPGLASWYLTKRTTRALRVFLCRIVT
>b95.1
MCAVCQKLSWTASILFVRFSTVNAGNYFTASKRRWMLRALSTWRP
>b95.2
MCAVCRKLSWPVSILFVRPSIVNAGNYFTASKRRWTLPALSTWRP
>b96.1
MRLMPKILRSPVWGRSNPCELAVCYLHNSIWVAQN
>b96.2
MRLMPKILRSPVWGRSNPFELAACYLHNSIRVAQN
>b97.1
MPKIFSQIGRKRSPSFFPHGIIDGAHDLINNKTTSTANIIKGILCII
>b97.2
MPKIFSQIGRKRSPSFFPHGIIDGAHDLINNKTTSTANIIKGILCII
>b98.1
QSFEYHSEVCSVNSLNNGSCYGFVQLKDIDSYALNIITSISSEYNSRKNGAPLATFALLI
DQKQRKQAVDNWILYRNPNQPDKYTILNK--HHELAKCYQMKGWRREPLEYLSQLIRN
>b98.2
QSYEYHSEVRTVNQLKSNDYYGFVQLKDIDSYALNIIASISSEYHTRKNGVPLATFALLI
DQTQRKQAVDNWVLYRNPKQPDKYTILNKQHHHELAKCYQAKGWKCEPLEYLSRLIRN
>b99.1
LPCDEIMEWGAGQEQKKEGEEVKECDTILDDGDIQELNILLSQAGSLGEVTYNAALDKEV
HETLGNLIGLQLDLILKIQGKIEAAL
>b99.2
LPCDEIMEWGAGQEQKKESEEVKERDTILDDVDIQELNILLSQAGSLGEVTYNAVLDEEV
HETLGNLIGLQLDLIGKIQGKIEAAI
>b100.1
GQRMGQRNSAPAVFI
>b101.1
ACLRCRRLISPLAAVT
>b102.1
LRCLRLISPFTAVT
>b103.1
HESAKPGSVSSTGRASN
>b104.1
CSNHDEAAASDLHNSIMVAQN
>b105.1
FILSLAARLPLVGMAEINMPICVVETETQEVRHV
>b106.1
PMAQLNSALFLKPDLAEGCTPIERLNHNLMISKQSVIL
>b107.1
RLVFVARIRTEGVNHA
>b108.1
YRWRAYRRGDRMMYANVNANDSAKPKRYKPETGGILPQMADVVEWIATA
>b109.1
MMMPALQKLPFSGLPFSGICG
>b110.1
IDSGVVGFLNPYKRPPLWLLPLPSLTLNLPFCFWPCIVPGFHTLAARRLLPLMNAVPAAI
WSRILFWSLPVACQFRRCAMFDNTPLELEEIIDQCRALAYAIVELEQPEAKEILMFILWE
RLDCLYRTHLREQQTPLMLEERADA
>b111.1
MGYSFAGISRSRPPFALKKAGLNATIGILPDQQQILLTMASPLHYRYFIAAKSATRFDSL
NVQADDRFFI
>b112.1
FVLSFAGRLPEVRYV
>b113.1
PGGRFLLAFITRGCLLRNSSSANFVGAGSVFGGICLACAFSFWRATMLCKSN
>b114.1
GQSLNRAQEYALQRNQRVKKNITSNEQCSLFDAIFLNKFNAFYQPFLNYKICAIYGKRPN
TFITVFGKVNTKGNRITLISISIVYHFKWKEIIFNNFNCLITGNLSHCNFYSVVDF
>b115.1
CRIFSGKNPADLFSGSNGLLSVCFLVIHQPFGSLRF
>b116.1
GDIVRVYTSVYASISKTQRLVVRQTHTRRLTTTLEGLTLWLRQSVPTSLRRSTAPRRKLS
PSCCALRR
>b117.1
LSRRNSHAQTKLGDMPSLNNRVRLTYGHCNPLKELDYNESLESAG
>b118.1
YLRLIPAYCEHKHYSGLPEYKQCLGSPLIQIGCSNKNQQVRQCLGLFRPFFGRRTAYDSD
>b119.1
LHWCRNTIQVKREIKSIDVYVHQDVRCMCTFVF
>b120.1
DKLRSFDRYLNSGYRCNDRCNVQHWRKCHPFGSDFKLNEALALSFEFGSWVTFMSPDTSP
LSPQYANSPKINTKITIHLFGIVHLLFW
>b121.1
LGRLILNRGRNSAYRYPDIGYRYGNPRNARCLSSTNSFGQTPGVGDRTYIKSVGQPLGS
>b122.1
GQRLSDTGMIEFSPGISGTAAMAQLGGTALQHTQ
>b123.1
IKEHSLLFIHTQTPRKRNNPFHSSVLCTHPGGRFLRDFSRRGQLAKNASNANSPGFISIG
ISWIFRGLASSASRRAQVS
>b124.1
LIESEAASQFPDLATLSFNSLKDMSIKGMMDFLSKAEEHSKRTNGTEGSLKLHRRKKEKK
AIANAERAAKQFINFTLGLEFDDGEECA
>b125.1
KNPLCSIKGITDQVNDSLLAGFVVTESMTSTKHFAQYHSTQFMAQSSAENFADGDTN
>b126.1
IFNLSNRSASNLSCTANLSFLLSSVDIVNLKANNEIK
>b127.1
PLKLFQTVNLQSAQNSLKLLSQLNYREMRELANTLIIPKNTNGAVRLPQIEVLEEINNLV
PESHLVHGSSTIGGWGSEAFLYHEENHNIAVL
>b128.1
NYRESRESANSLKMLQAPNSGFARRLGNSLEIQKEKGSTANAAFEMIAFLHHEENQHVNR
LSFSESDNSPLLRGLVLRNPLRVAQMHTELIGQAIPTTIGGWDLRLCESISPAQTLHAEI
IGIQNLQVTKRYSQNHTEIIRKPDGVTRSNPTQAFGLDLRWRRLISPLTAV
>b129.1
MMLTTPAASQNKAFPLAGTLNRLSLSELHTKHRNSPSLPAHRNLLIKLNCAEMELANSLI
LAQTCRAGSRVNKDEQYSGSAEHYRYSGSVVIQHGCNNENQQVTGKEKGGAENTALCGYG
FFHHEVNQQPPTLDDGINQHIRTCEIFVGHRVTVSKPV
>b130.1
IKAATIRTIAQSAQFLSFGIFYSYGC
>b131.1
HVCFFAGRIRLEVAA
>b132.1
HVCFFAGRIRTGGAHA
>b133.1
ALSRLGYDQLFFNSISQARRNISPSLLPQRFFFSKHDFK
>b134.1
RDDLNSHALRLAIVVQGGGVIMDKSIALFNAEYKSQQASTLFEVIFDHVCKQEQVDQYLL
DLIGVVCDLNEQINRCAVSALEVANA
>b135.1
GYFSTKSSRANRFCGCFFTPGRGVNSSGSDISLARFSSSWRSSMRCKSCLRCSAKISVMD
WYFLFMLLPCKAM
>b136.1
AKMRFGYMVMFTTEISGEQKFFDFSKPLQEYIWFRIIFISELTVFDIPIVIGRNKDFITY
WIGTTCLICVDYEGGEFDFHLIDSLFSG
>b137.1
RWKSNNANGMRVRVLQTNRQKSESCYSWHVRPSFQ
>b138.1
MMINTKNQVNQVNELQGAESAVNSAVFPKVFHKETVA
>b139.1
PQYSRISSPEVRHA
>b140.1
RRNTSHHGADSFYPL
>b141.1
DNRATWTFETSTRKGEGEFCESIKKGSTYRSDHQQENQC
>b142.1
MAQISASIAGGSLMPIVQKRAFPLAGLMYALRGIAYAHEGKAGITVPANASSSFSRRGNE
ESFETSTRTGLFAPVRAREEGFSDITTRGGNHSTGGSFRRSTRVREGEFLESIKKGLPTI
ANPV
>b143.1
VRWSMTNKPDVSVLCFEGH
>b144.1
CVMVFAARIRQGVGL
>b145.1
GQTLHSPVLARSNYHQGFKIRAGVQNLRSPVWG
>b146.1
LLPLTCALRWKLLITRLRYAVSMMMKRGSVIP
>b147.1
MNTGYSPEQGRGFVRPEKQNLQNFAEIIPVISGLTGGSETNIVNARALQMFDD
>b148.1
SCIGDSVLLVMILPCKAM
>b149.1
CVAVFAARIRQGETYAQ
>b150.1
LAGGAKSTAPLPQVAAVTLCDTRCNLVERGGSGHFLSLCFRPKRWFMSRSKSEGIKSSDL
PAGTTSFISCSGASSGCFGFFVMANHSSFVL
>b151.1
MRNYDFAAIIPVSPGIIGRYETGV
>b152.1
INCASVSFSSFTKFISLKTSRGTLAVF
>b153.1
MTNIVQSIHDGCKQLGWGMAKNRV
>b154.1
KASVMEELNQACADMKRDKGIASLFGTGLNEWKTVKAAHVSKIRSLVNEANMLIGFVLAD
TGKGKITKT
>b155.1
GSVAGCLTSHGYIQVGVKNRL
>b156.1
PYQWWAVWGRSNPRRVLR
>b157.1
VRLGINAMSRLNKIDHVINTETKAISQ
>b158.1
MNNDFLEMGKRNTHQVKAVCIKAKDLAVLRFEGIS
>b159.1
KRIADEVQMYLPGLDI
>b160.1
HLIFVARIRQGVNHVQ
>b161.1
HLIFVARIRQGVCHA
>b162.1
VLEKRGIVSRGVIYMILPISNQCQ
>b163.1
MNFLPIKINQKATLLNFFCLQGLTLPRVLA
>b164.1
CVMVFAARIRQGGSHA
>b165.1
YTRSFVTYYLGIAGGRISDLQLIWAKAQKRPLEQNQHVNCLKEKQS
>b166.1
CVMVFAGRLPVREGAPCVSQSA
>b167.1
IYTFLAVHRDCMADGKNTVHVAADTLVDACEMLNDMGYI
>b168.1
PKSNLDFKVTCTKK
>b169.1
PLVFTARIRQGVNHV
>b170.1
PINKVTYTLLMQGAETT
>b171.1
HLIFVARIRQEVTHA
>b172.1
MTNDMNQILHPLHKKGLPFVPDQV
>b173.1
ITYSPFEDNNWSRMLPHLRKE
>b174.1
YVLSLAARLPVVEVSRA
>b175.1
DFANHGIGVEGKDHA
>b176.1
MDNTQPKNYRKVMSILGISSKSDLDIVVGY
>b177.1
GYFSTKSSRANFSGGTKRGAGGGIFVLVSSSSSLAQASNCLCRMISSSCVCV
>b178.1
HRSSSHHGAGDGYSC
>b179.1
LAHRLIFKIIHNSEPENVDHMDGNGLNNKPANLRG
>b180.1
GVSVRVDEEGRYSLNDLHAAAVANGEATEQQRPSQFLRSAQIKRFIKALKAKVQKSTLEQ
IQPLKVIKGGDEPGVWGVELLAIRYAAWIKPEFEIEVYEVFRTV
>b181.1
IQVNNIGISISSVNDQDYISLTDMTKGFEDGDQLIKNWLQNKNTIEFLTVWEKINNPSFN
LVELHQIRNELGSNRFIMSAKKWIDSTNAIGLVAKAGRYGGTYAHKDIAFEFGSWLSLSL
N
>b182.1
CASQMAKWGSGGRKRLLYFAR
>b183.1
STQFSDEELCKLGWLWHIANMVVDDIAQIYPLLKAAEHRMAPRFYSIIHEYPRTINEAKR
MLRRETMH
>b184.1
LASMLKSESQEYKSQRERISKIIT
>b185.1
MNTITVPFHGSALYVVNHNGEPYTPMKPIVEGMGMTWKTQFRKLKQRFSSTVVEMTIVAA
DGKSREMVCLPLRKLAGWLQTISPNKVKPEIRGKVIQYQNECDNVLYEYWTKGVVVNPR
>b186.1
MTDSLKVAHYFGKRHDNLLATIKNLGCSPEFNALNFKAVKYTDEKGEKRPMYLMTQDGFT
LLVMGFTGKKAMQFKEQYIKEFNEMKKR
>b187.1
MMSSKEIAKLTGKSKSDIHVDIWNMLKQLYSIGKDDGNFHHHKNHKVTVTEGVVACFDNR
GYVSEFLLDRRHTEILITGYDVVRRAAVIDRWFKLES
>b188.1
SKNNAISSMPNQHRIFFINYSLPASLACLRWRRLISLCIAVL
>b189.1
KNTIKIFLKEVFKQKYLDVFKQFDVTYLNTLIIYIKKKQN
>b190.1
SQSSIGFDYTKLISVVIMIWRLKLSDQKTTPHQCSNTGRASYHNVTSGNIMTNSKCITP
>b191.1
TQVLVIRCPTIIYEKKVMAMLDVSDTCKYYVSDTLILLKCKNSEARQCV
>b192.1
GCLNIVKVTGKLSKGKVFKQKWLTCLSIITNLFKHIEIVSRYQCN
>b193.1
TPSIYLVSYTLLCAGCEKSEAPKVVATPTGLLTTMLLELTLWL
>b194.1
MIGIAEFNSAIGDHTEITGHNCGPESLKTLTPDLAYHSAGGVKAEYRCSYLSIESQICNS
PGNKKGSTANATSLNRIFLKYQLNQSVHNIANLCWRKVQ
>b195.1
LLNLVIPTTSAFGSVNARTLPVYPVQPAGSWKMKENF
>b196.1
ISHRHRHQRTGGTLTASRRSPGIRCPYSCRGGVNHA
>b197.1
VYLTIHINEIQKNLNCISCNIMVYLTRWCPVSQFLGHLVK
>b198.1
VSRQITNMGCAMADKTNLITSGGVVTHMGTNQELA
>b199.1
MKRQPCRMPISRSSCGCLPANQNLLRLIRCPSDSSTRGAVGSGSSSFAGSSWLSC
>b200.1
LQSFLRDSLYEWNYSANKKLLISRLSSLFYYSSLDSPLGFIDSLRLSISEIIEVV
>b201.1
KVVLPYVRRLPETIVDCLDPFCAVLYRERRELLHRFKEALDAAGVEYVEADHE
>b202.1
MAIDACIVFLFYKPHIRKLYLNIVHLFLFQHHSNNHFLNFLHLMNIHSSAFSFFKITFRF
FLTGIKYLCGKNIFT
>b203.1
MRTACAYQPPNPTLWNEPLRKSVSAGEPRWAGFLCGKGSFQSKVNA
>b204.1
VSQSVVRLLGFVARRATCWRKKENSRRAVSWVVAQLAGCYPRLLPGNKVAEKRHKGRD
>b205.1
VVVKFFWTRRSDGRVMHRRATGRQGWPAFRTVRVIGSQVLNAIGYCYKS
>b206.1
VMVDINYKNSLRLSSQQFERQPSLRGLVSNRSYYWLV
>b207.1
NWSNDYGWNTAYLSEVIEWINNIPRSSETCQVPVAVKPDASLCLKAERVRRQAQNGKSKL
IC
>b208.1
WCSPMYILVVFTLFLFKDKNNETRQCANTNRASNHHR
>b209.1
KEGANKQVISSQADSLIKISRIWADFFPANTSNQPI
>b210.1
VALCLCRSHSLSDEKTPPCRGHSGSGLYGSGH
>b211.1
MSPTDGHLPYNPLHDGEGRAVSRSSQIGWPRCWLASFRGCSLAAESQSGLR
>b212.1
MWYTDCGHLRFGVFVNGHAELPRYVVCISLYMNMRYKNTCNISHLPCNVYLSLLLCISHS
K
>b213.1
LQPNAKPVAFWHPTSFCLWPHVCLFRRCAMCELTIQQVAEKAYQAEIILALICEKSVVHM
ESSEVDALLVMVKKLIGDVGGFLGEEESRAEVSGVNHA
>b214.1
RLVFVARIRVGGGLIMLNERRTFRINGRGVNKRGLTVGINYDVTATSDKDAVAEASRLAT
INGLKHIRIVYVHEGVSRD
>b215.1
SRWKDSYGEKITVTGTTESSITYVRDGYSRECVCSEYRFRNDFIFLPEETEKNQTVVREI
GLKKIAALRSSLPLSVGSDGWDKGLK
>b216.1
MMFQKSGTGWNGHCYAQNQHSSYLEKRSNHGFDLSSFSAS
>b217.1
MIIATHTPGIHKEKGSVRGAALWVDYSAKISVQSASCLGLLKAILDSQASNT
>b218.1
DNRITYIREGYSGECVFPIERFEREFSLVKRQTFSEWCKSNNTAEKIQNLRTLIAAKRAG
K
>b219.1
VSAKNSMSFSALGVISPHGLRGVSASMVLLLV
>b220.1
QIEPTITGRILLYVDAGRVVSNISIPSDHIVASVDAFMELAERAGYKKNAYESVAIREGF
TGDILVHAKNGKKTSQRELSPDHKVATLPDLLELMEQVGYQITAPVTE
>b221.1
CSKEDENEIAFELIDKALMRCRNLRQQLDGVGVHHG
>b222.1
VKKSAGRLPRWQIHHAGKWKKRVSSRAALRLGNVQQVIVFQRCKHGFEVNGTQTGNQISR
NFD
>b223.1
RCVLANSGVADLQLSKGCPPMAHTPDKSD
>b224.1
AVDRVTDSLFPASSTNGDWMKNLCGTQRPSQNNPEIIGAVNRVNNIDVV
>b225.1
SPPGRNAKRVAVARPVVLLYSPPVFVRRCAMCNKTTPDAAAALTTLMHALIDISVIADRA
HKHATSETEYAGAFVPHSLAVMQLSADMALNEAKAILISDCENGGGLCVMIVLMP
>b226.1
MVSATCGGAAIMIITGYNKFDLVKMDVLKICAPQNGGGLNLSNDKLSGELFPITNQVNDS
LQAGGESVKVGPLTNTVTLTFGITGNQLV
