# Supplementary material for: Helper-embedded satellites from an integrase clade that repeatedly targets prophage late genes
Source: NAR Genom Bioinform. 2023 Apr 18;5(2):lqad036. doi: 10.1093/nargab/lqad036 (PMC10111431; doi:10.1093/nargab/lqad036)
Supplement: lqad036_Supplemental_Files [file lqad036_supplemental_files.zip › SuppFile3attL.txt]

>off-A_132.Kpn7159.16.A132_DUF2345
---------------------------------------ggatggacaaaatcagaacaa
cctgccagcgtgccgaaatagaccatattgatgtgataatCGAgcatacaacatagaggt
ttcagagggacggtagtgttcgtgtttgttcgttaactcaatgagaattatggttttttt
tgattttgatgttcgagcatga
>A_Terminase_1_132.Kva120.16.A_Terminase_1_132
---------------------------------------ctgtgatcggtgacccggggg
atggtgattcgccatcatgcgccatcattgatgAATATCAtgagcatacaacatagaggt
ttcagagggacggtagtgttcgtgtttgttcgttaacttaatgagaattatggttttttt
tgattttgatgttcgagcat--
>A_Terminase_1_132.Kkt1.16.A_Terminase_1_132
---------------------------------------ctgtgatcggtgacccggggg
atggtgattcgccatcatgcgccatcattgatgAATATCACGAgcatacaacatagaggt
ttcagaggaacggtagtgttcgtgattgttcgttaacttaatgagagttatggttttttt
tgattttgatgttcgagcatga
>A_Terminase_1_132.Kpn1366.16.A_Terminase_1_132
---------------------------------------ctgtgatcggtgacccggggg
atggtgattcgccatcatgcgccatcattgatgAATATCACGAgcatacaacatagaggt
ttcagaggaacggtagtgttcgtgtttgttcgttaacttaatgagagttatagttttttt
tgattttgatgttcgagcatga
>A_Terminase_1_132.Kpn1498.16.A_Terminase_1_132
---------------------------------------ctgtgatcggtgacccggggg
atggtgattcgccatcatgcgccatcattgatgAATATCACGAgcatacaacatagaggt
ttcagaggaacggtagtgttcgtgattgttcgttaacttaatgagagttatggttttttt
tgattttgatgttcgagcatga
>A_Terminase_1_132.Kpn3690.16.A_Terminase_1_132
---------------------------------------ctgtgatcggtgacccggggg
atggtgattcgccatcatgcgccatcattgatgAATATCACGAgcatacaacatagaggt
ttcagaggaacggtagtgttcgtgattgttcgttaacttaatgagagttatggttttttt
ttgattttgatgttcgagcatg
>A_Terminase_1_132.Kpn5281.16.A_Terminase_1_132
---------------------------------------ctgtgatcggtgacccggggg
atggtgattcgccatcatgcgccatcattgatgAATATCACGAgcatacaacatagaggt
ttcagagggacggtagtgttcgtgtttgttcgttaactcaatgagaattatggttttttt
tgattttgatgttcgagcatga
>A_Terminase_1_132.Kpn5647.16.A_Terminase_1_132
---------------------------------------ctgtgatcggtgacccggggg
atggtgattcgccatcatgcgccatcattgatgAATATCACGAgcatacaacatagaggt
ttcagaggaacggtagtgttcgtgattgttcgttaacttaatgagagttatggttttttt
tgattttgatgttcgagcatga
>A_Terminase_1_132.Kpn6334.16.A_Terminase_1_132
---------------------------------------ctgtgatcggtgacccggggg
atggtgattcgccatcatgcgccatcattgatgAATATCACGAgcatacaacatagaggt
ttcagaggaacggtagtgttcgtgattgttcgttaacttaatgagagttatggttttttt
tgattttgatgttcgagcatga
>A_Terminase_1_132.Kpn6433.16.A_Terminase_1_132
---------------------------------------ctgtgatcggtgacccggggg
atggtgattcgccatcatgcgccatcattgatgAATATCACGAgcatacaacatagaggt
ttcagaggaacggtagtgttcatgattgttcgttaacttaatgagagttatggttttttt
ttgattttgatgttcgagcatg
>A_Terminase_1_132.Kpn6669.16.A_Terminase_1_132
---------------------------------------ctgtgatcggtgacccggggg
atggtgattcgccatcatgcgccatcattgatgAATATCACGAgcatacaacatagaggt
ttcagaggaacggtagtgttcgtgattgttcgttaacttaatgagagttatggttttttt
tgattttgatgttcgagcatga
>A_Terminase_1_132.Kpn680.17.A_Terminase_1_132
---------------------------------------ctgtgatcggtgacccggggg
atggtgattcgccatcatgcgccatcattgatgAATATCACGAgcatacaacatagacat
ttcagggagtcagtagtgttcgccattgtacgttaacatgatgaataaaaagatttttta
ttgttttcatgttcggatgtga
>A_Terminase_1_132.Kpn6814.16.A_Terminase_1_132
---------------------------------------ctgtgatcggtgacccggggg
atggtgattcgccatcatgcgccatcattgatgAATATCACGAgcatacaacatagaggt
ttcagaggaacggtagtgttcgtgattgttcgttaacttaatgagagttatggttttttt
tgattttgatgttcgagcatga
>A_Terminase_1_132.Kva153.16.A_Terminase_1_132
---------------------------------------cggtgatcggtgacccggggg
atggtgattcgccatcatgcgccatcattgatgAATATCACGAgcatacaacatagaggt
ttcagaggaacggtagtgttcgtgattgttcgttaacttaatgagagttatggttttttt
tgattttgatgttcgagcatga
>A_Terminase_1_132.Kva158.16.A_Terminase_1_132
---------------------------------------ctgtgatcggtgacccggggg
atggtgattcgccatcatgcgccatcattgatgAATATCACGAgcatacaacatagaggt
ttcagaggaacggtagtgttcgtgattgttcgttaacttaatgagagttatggttttttt
tgattttgatgttcgagcatga
>A_Terminase_1_132.Kva205.16.A_Terminase_1_132
---------------------------------------ctgtgatcggtgacccggggg
atggtgattcgccatcatgcgccatcattgatgAATATCACGAgcatacaacatagaggt
ttcaggggaacggtagtgttcgtgtttgttcgttaacttaatgagatttatggttttttt
cgattttgatgttcgagcatga
>A_Terminase_1_132.Kva208.17.A_Terminase_1_132
---------------------------------------ctgtgatcggtgacccggggg
atggtgattcgccatcatgcgccatcattgatgAATATCACGAgcatacaacatagaggt
ttcaggggaacggtagtgttcgtgtttgttcgttaacttaatgagatttatggttttttt
cgattttgatgttcgagcatga
>A_Terminase_1_132.Kva234.17.A_Terminase_1_132
---------------------------------------ctgtgatcggtgacccggggg
atggtgattcgccatcatgcgccatcattgatgAATATCACGAgcatacaacatagaggt
ttcaggggaacggtagtgttcgtgtttgttcgttaacttaatgagagttatggttttttt
ttgattttgatgttcgagcatg
>A_Terminase_1_132.Kva38.16.A_Terminase_1_132
---------------------------------------ctgtgatcggtgacccggggg
atggtgattcgccatcatgcgccatcattgatgAATATCACGAgcatacaacatagaggt
ttcagaggaacggtagtgttcgtgattgttcgttaacttaatgagagttatggttttttt
tgattttgatgttcgagcatga
>A_Terminase_1_132.Kpn5056.16.A_Terminase_1_132
---------------------------------------ctgtgatcggtgacccggggg
atggtgattcgccatcatgcgccatcattgatgAATATCATGAgcatacaacatagaggt
ttcagaggaacggtagtgttcgtgaatgttcgttaacttaatgagagttatggttttttt
tgatttcgatgttcgagcatga
>A_Terminase_1_132.Kpn4117.17.A_Terminase_1_132
---------------------------------------cgctgatcggtaatcctggtg
acgggcagtcaccgcattgcgctattgttgatgAATATCACGAGCAtacaacatagaggt
ttcagaggaacggtagtgttcgtgattgttcgttaacttaatgagagttatggttttttt
tttgattttgatgttcgagcat
>A_Terminase_1_132.Sen15553.16.A_Terminase_1_132
---------------------------------------cgttaattggtgatccgggtg
atggcgcgtcaccgagctgcgcactggtggatgaATACCATGAgcacacaacatataagt
ctcagggctttacgcgcgttcgttgttgttcgttaattcattgtaaaataaacattttct
ttgtttttacgttcggttttga
>A_Terminase_1_132.Cly5.16.A_Terminase_1_132
---------------------------------------cgctgattggtaaccctgggg
acggcgcttcaccgcactgtgcgattgttgacgagTATCACGAGCATacaacatagacat
ttcagggaatcagtagtgttcgccgttgtacgctaacatgatgaataaaaagatttttta
ttgttttcatgttcggatgtga
>A_Terminase_1_132.Sen12294.15.A_Terminase_1_132
---------------------------------------tcagttcagatgacgggcagt
cagggccgaggccgcactgtgcgctgatagacgaagTCCATGAGCACAtaaaattatatt
ttgatgatgcttggtgtgtactggtgtttactgtaactttttgaaaataaaaaagatcat
tggaaattatgttcttgtttgt
>A_Terminase_1_132.Sen39861.14.A_Terminase_1_132
---------------------------------------tcagttcagatgacgggcagt
cagggccgaggccgcattgcgcactgatagacgaagTGCATGAGCACAtaaaattacaat
ttgatgatactcagtacgttctggtgtttactgcaactttatgaaaacaaagaggattag
tataaaagttgtccttgtctgt
>off-A_246.Eco2384.15.A246_DUF333_yeaN
--------------------------------------aggcggtcgaccagtacgcgat
aaccatcgctctgttcagccggatcataaacgcgtttgcactGAAagtaacatcacgccg
taacaacagtgcgacctgtcctgatttttttagtaaccaaatgaaagaaaaagatttttt
cttgttcgtcgtttttgtttt
>A_Terminase_1_246.Ana29.15.A_Terminase_1_246
--------------------------------------atatgcgccgccttgcaaaaaa
agcacaggagcaggtttcagctaggacgAATTTTATAACAAAGaatgtaatatctgctaa
ttataatggattagccgtcctcgtgttgtttgtaagatactgatataaaatagattattc
attttttattgttctcgtgtt
>A_Terminase_1_246.Ana29.15.A_Terminase_1_246.2
--------------------------------------atatgcgccgccttgcaaaaaa
agcacaggagcaggtttcagctaggacgAATTTTATAACAAAGaatgtaatatctgctaa
ttataatggattagccgtcctcgtgttgtttgtaagatactgatataaaatagattattc
attttttattgttctcgtgtt
>A_Terminase_1_246.Eal37.16.A_Terminase_1_246
--------------------------------------atctgcgtcgtctggcgaaaaa
agcgaaggagcaggtctctgcgcgggtgaatttttTTACCAAgaaagtaacatcacgccg
taacaacagtgcgacctgtcctgatttttttagtaaccaaatgaaagaaaaagatttttt
cttgttcgtcgtttttgtttt
>A_Terminase_1_246.Eal37.16.A_Terminase_1_246.2
--------------------------------------atctgcgtcgtctggcgaaaaa
agcgaaggaacaggtttcagcgcgggtgaatttttTTACCAAgaaagtaacatcacgccg
taacaacagtgcgacctgtcctgatttttttagtaaccaaatgaaagaaaaagatttttt
cttgttcgtcgtttttgtttt
>A_Terminase_1_246.Eal51.16.A_Terminase_1_246
--------------------------------------atctgcgtcgtctggcgaaaaa
ggcgaaggagcaggtctcggcgcgggtgaatttttTCACGAAgaaagtaacatcacgccg
taacaacagtgctacctgtcctgatttttttagtaaccaaatgaaagaaaaagatttttt
cttgttcgtcgtttttgtttt
>A_Terminase_1_246.Eco1012.15.A_Terminase_1_246
--------------------------------------atctgcgtcgcctggcgaaaaa
agcgaaagaacaggtctctgcgcgggtgaatttttTTACCAAgaaagtaacatcacgccg
taacaacagtgcgacctgtcctgatttttttagtaaccaaatgaaagaaaaagatttttt
cttgttcgtcgtttttgtttt
>A_Terminase_1_246.Eco10990.15.A_Terminase_1_246
--------------------------------------atctgcgtcgtctggcgaaaaa
agcgaaagaacaggtctctgcgcgggtgaatttttTTACCAAgaacgtaacatcacgccg
taacaacagtgcggcctgtcctgatttttttagtaaccaaatgaaagaaaaagatttttt
cttgttcgtcgtttttgtttt
>A_Terminase_1_246.Eco11232.16.A_Terminase_1_246
--------------------------------------atctgcgtcgtctggcgaaaaa
agcgaaggaacaggtttcagcgcgggtgaatttttTCACGAAgaaagtaacatcacgccg
taacaacagtgcgacctgtcctgatttttttagtaaccaaatgaaagaaaaagatttttt
cttgttcgtcgtttttgtttt
>A_Terminase_1_246.Eco11645.15.A_Terminase_1_246
--------------------------------------atctgcgtcgcctggcgaaaaa
agcgaaagaacaggtctctgcgcgggtgaatttttTTACCAAgaaagtaacatcacgccg
taacaacagtgcgacctgtcctgatttttttagtaaccaaatgaaagaaaaagatttttt
cttgttcgtcgtttttgtttt
>A_Terminase_1_246.Eco11701.15.A_Terminase_1_246
--------------------------------------atctgcgtcgtctggcgaaaaa
agcgaaggagcaggtctctgcgcgggtgaatttttTTACCAAgaaagtaacatcacgccg
taacagcagtgcggcctgtcctgatttttttagtaaccaaatgaaagaaaaagatttttt
ctttttcgtcgtttttgtttt
>A_Terminase_1_246.Eco122.15.A_Terminase_1_246
--------------------------------------atctgcgtcgtctggcgaaaaa
agcgaaggagcaggtctctgcgcgggtgaatttttTTACCAAgaaagtaacatcacgccg
taacaacagtgcgacctgtcctgatttttttagtaaccaaatgaaagaaaaagatttttt
cttgttcgtcgtttttgtttt
>A_Terminase_1_246.Eco13028.15.A_Terminase_1_246
--------------------------------------atctgcgtcgtctggcgaaaaa
agcgaaggagcaggtctctgcgcgggtgaatttttTTACCAAgaaagtaacatcacgccg
taacaacagtgcgacctgtcctgatttttttagtaaccaaatgaaagaaaaagatttttt
cttgttcgtcgtttttgtttt
>A_Terminase_1_246.Eco13041.15.A_Terminase_1_246
--------------------------------------atctgcgtcgtctggcgaaaaa
agcgaaggagcaggtctctgcgcgggtgaatttttTTACCAAgaaagtaacatcacgccg
taacaacagtgcgacctgtcctgatttttttagtaaccaaatgaaagaaaaagttttttt
tcttgttcgtcgtttttgttt
>A_Terminase_1_246.Eco13099.15.A_Terminase_1_246
--------------------------------------atctgcgtcgtctggcgaaaaa
agcgaaggagcaggtctctgcgcgggtgaatttttTTACCAAgaaagtaacatcacgccg
taacaacagtgcgacctgtcctgattttttttagtaaccaaatgaaagaaaaagattttt
tcttgttcgtcgtttttgttt
>A_Terminase_1_246.Eco13775.15.A_Terminase_1_246
--------------------------------------atctgcgtcgtctggcgaaaaa
agcgaaagaacaggtctctgcgcgggtgaatttttTTACCAAgaaagtaacatcacgccg
taacaacagtgcgacctgtcctgatttttttagtaaccaaatgaaagaaaaagttttttt
tcttgttcgtcgtttttgttt
>A_Terminase_1_246.Eco14930.15.A_Terminase_1_246
--------------------------------------atctgcgtcgtctggcgaaaaa
ggcgaaggagcaggtctcggcgcgggtgaatttttTCACAAAgaaagtaacatcacgccg
taacaacagtgcgacctgtcctgatttttttagtaaccaaatgaaagaaaaagatttttt
cttgttcgtcgtttttgtttt
>A_Terminase_1_246.Eco15204.15.A_Terminase_1_246
--------------------------------------atctgcgtcgtctggcgaaaaa
agcgaaggagcaggtttcagcgcgggtgaatttttTCACGAAgaaagtaacatcacgccg
taacaacagtgcgacctgtcctgatttttttagtaaccaaatgaaagaaaaagatttttt
cttgttcgtcgtttttgtttt
>A_Terminase_1_246.Eco15375.16.A_Terminase_1_246
--------------------------------------atctgcgtcgtctggcgaaaaa
agcgaaggagcaggtctctgcgcgggtgaatttttTTACCAAgaaagtaacatcacgccg
taacaacagtgcgacctgtcctgatttttttagtaaccaaatgaaagaaaaagatttttt
cttgttcgtcgtttttgtttt
>A_Terminase_1_246.Eco15611.15.A_Terminase_1_246
--------------------------------------atctgcgtcgcctggcgaaaaa
agcgaaagaacaggtctctgcgcgggtgaatttttTTACCAAgaaagtaacatcacgccg
taacaacagtgcgacctgtcctgatttttttagtaaccaaatgaaagaaaaagatttttt
cttgttcgtcgtttttgtttt
>A_Terminase_1_246.Eco1645.15.A_Terminase_1_246
--------------------------------------atctgcgtcgcctggcgaaaaa
agcgaaagaacaggtctctgcgcgggtgaatttttTTACCAAgaacgtaacatcacgccg
taacaacagtgcggcctgtcctgatttttttagtaaccaaatgaaagaaaaagatttttt
cttgttcgtcgtttttgtttt
>A_Terminase_1_246.Eco1755.15.A_Terminase_1_246
--------------------------------------atctgcgtcgtctggcgaaaaa
agcgaaagaacaggtctctgcgcgggtgaatttttTTACCAAgaaagtaacatcacgccg
taacaacagtgcgacctgtcctgatttttttagtaaccaaatgaaagaaaaagatttttt
tcttgttcgtcgtttttgttt
>A_Terminase_1_246.Eco1811.15.A_Terminase_1_246
--------------------------------------atctgcgtcgtctggcgaaaaa
agcgaaggagcaggtctctgcgcgggtgaatttttTTACCAAgaaagtaacatcacgccg
taacaacagtgcgacctgtcctgatttttttagtaaccaaatgaaagaaaaagatttttt
tcttgttcgtcgtttttgttt
>A_Terminase_1_246.Eco3786.14.A_Terminase_1_246
--------------------------------------atctgcgtcgtctggcgaaaaa
agcgaaggaacaggtttcagcgcgggtgaatttttTTACCAAgaaagtaacatcacgccg
taacaacagtgcgacctgtcctgatttttttagtaaccaaatgaaagaaaaagatttttt
tcttgttcgtcgtttttgttt
>A_Terminase_1_246.Eco4003.15.A_Terminase_1_246
--------------------------------------atctgcgtcgtctggcgaaaaa
agcgaaagaacaggtctctgcgcgggtgaatttttTTACCAAgaaagtaacatcacgccg
taacaacagtgcgacctgtcctgatttttttagtaaccaaatgaaagaaaaagatttttt
cttgttcgtcgtttttgtttt
>A_Terminase_1_246.Eco4004.15.A_Terminase_1_246
--------------------------------------atctgcgtcgtctggcgaaaaa
agcgaaggagcaggtctcggcgcgggtgaatttttTCACGAAgaaagtaacatcacgccg
taacaacagtgcagtctgtcctgatttttttagtaaccaaatgaaagaaaaagatttttt
cttgttcgtcgtttttgtttt
>A_Terminase_1_246.Eco4041.15.A_Terminase_1_246
--------------------------------------atctgcgtcgtctggcgaaaaa
agcgaaagaacaggtctctgcgcgggtgaatttttTTACCAAgaaagtaacatcacgccg
taacaacagtgcgacctgtcctgatttttttagtaaccaaatgaaagaaaaagttttttt
tcttgttcgtcgtttttgttt
>A_Terminase_1_246.Eco5051.15.A_Terminase_1_246
--------------------------------------atctgcgtcgtttggcgaaaaa
ggcgaaggagcaggtctcggcgcgggtgaatttttTCACAAAgaaagtaacatcacgccg
taacaacagtgcgacctgtcctgatttttttagtaaccaaatgaaagaaaaagttttttt
tcttgttcgtcgtttttgttt
>A_Terminase_1_246.Eco5412.15.A_Terminase_1_246
--------------------------------------atctgcgtcgtctggcgaaaaa
agcgaaggagcaggtttcagcgcgggtgaatttttTCACGAAGaaagtaacatcacgccg
taacaacagtgcgacctgtcctgatttttttagtaaccaaatgaaagaaaaagatttttt
cttgttcgtcgtttttgtttt
>A_Terminase_1_246.Eco5455.15.A_Terminase_1_246
--------------------------------------atctgcgtcgtctggcgaaaaa
agcgaaggaacaggtttcagcgcgggtgaatttttTTACCAAgaaagtaacatcacgccg
taacaacagtgcgacctgtcctgatttttttagtaaccaaatgaaagaaaaagatttttt
cttgttcgtcgtttttgtttt
>A_Terminase_1_246.Eco7546.15.A_Terminase_1_246
--------------------------------------atctgcgtcgtctggcgaaaaa
agcgaaggagcaggtctctgcgcgggtgaatttttTTACCAAgaaagtaacatcacgccg
taacaacagtgcgacctgtcctgatttttttagtaaccaaatgaaagaaaaagatttttt
cttgttcgtcgtttttgtttt
>A_Terminase_1_246.Eco8772.15.A_Terminase_1_246
--------------------------------------atctgcgtcgtctggcgaaaaa
agcgaaagaacaggtctctgcgcgggtgaatttttTTACCAAgaaagtaacatcacgccg
taacaacagtgcgacctgtcctgatttttttagtaaccaaatgaaagaaaaagatttttt
tcttgttcgtcgtttttgttt
>A_Terminase_1_246.Eco9572.16.A_Terminase_1_246
--------------------------------------atctgcgtcgtctggcgaaaaa
agcgaaggagcaggtctctgcgcgggtgaatttttTTACCAAgaaagtaacatcacgccg
taacaacagtgcgacctgtcctgatttttttagtaaccaaatgaaagaaaaagatttttt
cttgttcgtcgtttttgtttt
>A_Terminase_1_246.Ese18.15.A_Terminase_1_246
--------------------------------------atctgcgtcgtctggcgaaaaa
ggcgaaggagcaggtctcggcacgggtgaatttttTCACGAAgaaagtaacatcacgccg
taacagcagtgcggcctgtcctgatttttttagtaactaaatgaaagaaaaagatttttt
ctttttcgtcgtttttgtttt
>A_Terminase_1_246.Eco8512.15.A_Terminase_1_246
--------------------------------------atctgcgtcgtctggcgaaaaa
ggcgaaggagcaggtctcggcgcgggtgaatttttTCACGAAgaaagtaacatcacgccg
taacaacagtgcgacctgtcctgatttttttagtaaccaaatgaaagaaaaagatttttt
cttgttcgtcgtttttgtttt
>B_Phage_portal_2_38.Sen48306.9.B_Phage_portal_2_38
-------------------------------------acaacgccgtatttgcggctggt
gtatctctccgcgagcaggcgcgatggctggatgAAAATCACGATttgataacctgctta
ttgatttgtgttctttgttggtctgatttgttcgccaatccattgttaataaagagtaat
ttacccttttagtggtttgg
>B_Phage_portal_2_227.Cfr111.10.B_Phage_portal_2_227
--------------------------------------ttcaccagttaagggggattag
cctcatccatggcgtgatcacccgactctccgatATTAAGGATTATtatgcacctctgac
attcaattactcccgtttctgttcagggcttaccacaagcaattgataataaatgaatta
acctttcattggcattcgtgg
>B_Phage_portal_2_241.Eta10.10.B_Phage_portal_2_241
---------------------------------------aacgcctcaaaatgctggata
cgctccaggcaactcagttgcagtcagcgattgTAAAGGCGATttatgtctattatcacc
ccgtagttgtcaacaccgttcattaacgccacctaagcccttgctacgtctggaatgtcg
ttttttgtatttttgatgaccg
>B_Phage_portal_2_241.Eco10269.11.B_Phage_portal_2_241
---------------------------------------agcagatgaagatgctcgaca
cgctgcagaacacgcagctgcagagcgccattgtgAAGGCGATttatgtctatcatctca
ccgtagttgcccgcatcgttcgccaactccactgaaacccttgctgcgtctggaatgtcg
ttttccatgcttttgatgaccg
>B_Phage_portal_2_241.Eco1037.11.B_Phage_portal_2_241
---------------------------------------agcagatgaagatgctcgaca
cgctgcagaacacgcagctgcagagcgccattgtgAAGGCGATttatgtctatcatctca
ccgtagttgcccgcatcgttcgccaactccactgaaacccttgctgcgtctggaatgtcg
ttttccatgcttttgatgaccg
>B_Phage_portal_2_241.Eco10962.11.B_Phage_portal_2_241
---------------------------------------agcagatgaagatgctcgaca
cgctgcagaacacgcagctgcagagcgccattgtgAAGGCGATttatgtctatcatctca
ccgtagttgcccgcatcgttcgccaactccactgaaacccttgctgcgtctggaatgtcg
ttttccatgcttttgatgaccg
>B_Phage_portal_2_241.Eco1124.11.B_Phage_portal_2_241
---------------------------------------agcagatgaagatgctcgaca
cgctgcagaacacgcagctgcagagcgccattgtgAAGGCGATttatgtctatcatctca
ccgtagttgcccgcatcgttcgccaactccactgaaacccttgctgcgtctggaatgtcg
ttttccatgcttttgatgaccg
>B_Phage_portal_2_241.Eco11269.11.B_Phage_portal_2_241
---------------------------------------agcagatgaagatgctcgaca
cgctgcagaacacgcagctgcagagcgccattgtgAAGGCGATttatgtctatcatctca
ccgtagttgcccgcatcgttcgccaactccactgaaacccttgctgcgtctggaatgtcg
ttttccatgcttttgatgaccg
>B_Phage_portal_2_241.Eco12131.11.B_Phage_portal_2_241
---------------------------------------agcagatgaagatgctcgaca
cgctgcagaacacgcagctgcagagcgccattgtgAAGGCGATttatgtctatcatctca
ccgtagttgcccgcatcgttcgccaactccactgaaacccttgctgcgtctggaatgtcg
ttttccatgcttttgatgaccg
>B_Phage_portal_2_241.Eco12180.12.B_Phage_portal_2_241
---------------------------------------aacggctgaagatgctcgatt
ccctgcaggcaacacagcttcagtcggccatagtgAAGGCGATttatgtctattatctca
ccgtagttgcccgtatctttcgccaactccactaaaacccttgccgtgcctggatctgcg
ttttctgtacttttggtgaccg
>B_Phage_portal_2_241.Eco12451.11.B_Phage_portal_2_241
---------------------------------------agcagatgaagatgctcgaca
cgctgcagaacacgcagctgcagagcgccattgtgAAGGCGATttatgtctatcatctca
ccgtagttgcccgcatcgttcgccaactccactgaaacccttgctgcgtctggaatgtcg
ttttccatgcttttgatgaccg
>B_Phage_portal_2_241.Eco12709.11.B_Phage_portal_2_241
---------------------------------------agcagatgaagatgctcgaca
cgctgcagaacacgcagctgcagagcgctattgtgAAGGCGATttatgtctatcatctca
ccgtagttgcccgcatcgttcgccaactccactgaaacccttgctgcgtctggaatgtcg
ttttccatgcttttgatgaccg
>B_Phage_portal_2_241.Eco13012.10.B_Phage_portal_2_241
---------------------------------------agcagatgaagatgctcgaca
cgctgcagaacacgcagctgcagagcgccattgtgAAGGCGATttatgtctatcatctca
ccgtagttgcccgcatcgttcgccaactccactgaaacccttgctgcgtctggaatgtcg
ttttccatgcttttgatgaccg
>B_Phage_portal_2_241.Eco13742.11.B_Phage_portal_2_241
---------------------------------------agcagatgaagatgctcgaca
cgctgcagaacacgcagctgcagagcgccattgtgAAGGCGATttatgtctatcatctca
ccgtagttgcccgcatcgttcgccaactccactgaaacccttgctgcgtctggaatgtcg
ttttccatgcttttgatgaccg
>B_Phage_portal_2_241.Eco14048.11.B_Phage_portal_2_241
---------------------------------------agcagatgaagatgctcgaca
cgctgcagaacacgcagctgcagagcgccattgtgAAGGCGATttatgtctatcatctca
ccgtagttgcccgcatcgttcgccaactccactgaaacccttgctgcgtctggaatgtcg
ttttccatgcttttgatgaccg
>B_Phage_portal_2_241.Eco14454.11.B_Phage_portal_2_241
---------------------------------------agcagatgaagatgctcgaca
cgctgcagaacacgcagctgcagagcgccattgtgAAGGCGATttatgtctatcatctca
ccgtagttgcccgcatcgttcgccaactccactgaaacccttgctgcgtctggaatgtcg
ttttccatgcttttgatgaccg
>B_Phage_portal_2_241.Eco14602.11.B_Phage_portal_2_241
---------------------------------------agcagatgaagatgctcgaca
cgctgcagaacacgcagctgcagagcgccattgtgAAGGCGATttatgtctatcatctca
ccgtagttgcccgcatcgttcgccaactccactgaaacccttgctgcgtctggaatgtcg
ttttccatgcttttgatgaccg
>B_Phage_portal_2_241.Eco14646.11.B_Phage_portal_2_241
---------------------------------------agcggatgaagatgctggatt
ccctgcaggccacgcagcttcagtcggccattgtgAAGGCGATttatgtctatcatctca
ccgtagttgcccgcatcgttcgccaactccactgaaacccttgctgcgtctggaatgtcg
ttttccatgcttttgatgaccg
>B_Phage_portal_2_241.Eco14796.11.B_Phage_portal_2_241
---------------------------------------agcggatgaagatgctggatt
ccctgcaggccacgcagcttcagtcggccattgtgAAGGCGATttatgtctatcatctca
ccgtagttgcccgcatcgttcgccaactccactgaaacccttgctgcgtctggaatgtcg
ttttccatgcttttgatgaccg
>B_Phage_portal_2_241.Eco14850.11.B_Phage_portal_2_241
---------------------------------------agcggatgaagatgctggatt
ccctgcaggccacgcagcttcagtcggccattgtgAAGGCGATttatgtctatcatctca
ccgtagttgcccgcatcgttcgccaactccactgaaacccttgctgcgtctggaatgtcg
ttttccatgcttttgatgaccg
>B_Phage_portal_2_241.Eco1741.10.B_Phage_portal_2_241
---------------------------------------agcagatgaagatgctcgaca
cgctgcagaacacgcagctgcagagcgccattgtgAAGGCGATttatgtctatcatctca
ccgtagttgcccgcatcgttcgccaactccactgaaacccttgctgcgtctggaatgtcg
ttttccatgcttttgatgaccg
>B_Phage_portal_2_241.Eco2432.11.B_Phage_portal_2_241
---------------------------------------agcagatgaagatgctcgaca
cgctgcagaacacgcagctgcagagcgccattgtgAAGGCGATttatgtctatcatctca
ccgtagttgcccgcatcgttcgccaactccactgaaacccttgctgcgtctggaatgtcg
ttttccatgcttttgatgaccg
>B_Phage_portal_2_241.Eco3581.11.B_Phage_portal_2_241
---------------------------------------agcagatgaagatgctcgaca
cgctgcagaacacgcagctgcagagtgccattgtgAAGGCGATttatgtctatcatctca
ccgtagttgcccgcatcgttcgccaactccactgaaacccttgctgcgtctggaatgtcg
ttttccatgcttttgatgaccg
>B_Phage_portal_2_241.Eco3740.11.B_Phage_portal_2_241
---------------------------------------agcagatgaagatgctcgaca
cgctgcagaacacgcagctgcagagcgccattgtgAAGGCGATttatgtctatcatctca
ccgtagttgcccgcatcgttcgccaactccactgaaacccttgctgcgtctggaatgtcg
ttttccatgcttttgatgaccg
>B_Phage_portal_2_241.Eco3934.11.B_Phage_portal_2_241
---------------------------------------agcagatgaagatgctcgaca
cgctgcagaacacgcagctgcagagcgccattgtgAAGGCGATttatgtctatcatctca
ccgtagttgcccgcatcgttcgccaactccactgaaacccttgctgcgtctggaatgtcg
ttttccatacttttgatgaccg
>B_Phage_portal_2_241.Eco4497.11.B_Phage_portal_2_241
---------------------------------------agcagatgaagatgctcgaca
cgctgcagaacacgcagctgcagagcgccattgtgAAGGCGATttatgtctatcatctca
ccgtagttgcccgcatcgttcgccaactccactgaaacccttgctgcgtctggaatgtcg
ttttccatgcttttgatgaccg
>B_Phage_portal_2_241.Eco5516.11.B_Phage_portal_2_241
---------------------------------------agcagatgaagatgctcgaca
cgctgcagaacacgcagctgcagagcgccattgtgAAGGCGATttatgtctatcatctca
ccgtagttgcccgcatcgttcgccaactccactgaaacccttgctgcgtctggaatgtcg
ttttccatgcttttgatgaccg
>B_Phage_portal_2_241.Eco5579.11.B_Phage_portal_2_241
---------------------------------------agcagatgaagatgctcgaca
cgctgcagaacacgcagctgcagagcgccattgtgAAGGCGATttatgtctatcatctca
ccgtagttgcccgcatcgttcgccaactccactgaaacccttgctgcgtctggaatgtcg
ttttccatgcttttgatgaccg
>B_Phage_portal_2_241.Eco6286.11.B_Phage_portal_2_241
---------------------------------------agcagatgaagatgctcgaca
cgctgcagaacacgcagctgcagagcgccattgtgAAGGCGATttatgtctatcatctca
ccgtagttgcccgcatcgttcgccaactccactgaaacccttgctgcgtctggaatgtcg
ttttccatgcttttgatgaccg
>B_Phage_portal_2_241.Eco7066.11.B_Phage_portal_2_241
---------------------------------------agcgcctgaaaatgctcgaca
cactgcagcaaacacaactgcagagcgccattgtgAAGGCGATttatgtctatcatctca
ccgtagttgcccgcatcgttcgccaactccactgaaacccttgctgcgtctggaatgtcg
ttttccatgcttttgatgaccg
>B_Phage_portal_2_241.Eco8563.11.B_Phage_portal_2_241
---------------------------------------agcagatgaagatgctcgaca
cgctgcagaacacgcagctgcagagtgccattgtgAAGGCGATttatgtctatcatctca
ccgtagttgcccgcatcgttcgccaactccactgaaacccttgctgcgtctggaatgtcg
ttttccatgcttttgatgaccg
>B_Phage_portal_2_241.Eco9682.11.B_Phage_portal_2_241
---------------------------------------agcagatgaagatgctcgaca
cgctgcagaacacgcagctgcagagcgccattgtgAAGGCGATttatgtctatcatctca
ccgtagttgcccgcatcgttcgccaactccactgaaacccttgctgcgtctggaatgtcg
ttttccatgcttttgatgaccg
>B_Phage_portal_2_241.Sbo61.12.B_Phage_portal_2_241
---------------------------------------agcagatgaagatgctcgaca
cactgcagaacacgcagctgcagagcgccattgtgAAGGCGATttatgtctatcatctca
ccgtagttgcccgcatcgttcgccaactccactgaaacccttgctgcgtctggaatgtcg
ttttccatgcttttgatgaccg
>B_Phage_portal_2_241.Eco14761.12.B_Phage_portal_2_241
---------------------------------------aacggctgaagatgctcgatt
ccctgcaggcaacacagcttcagtcggccattgttAAAGCCATttatgtctatcatctca
ccgtagttgcccgcatcgttcgccaactccactgaaacccttgctgcgtctggaatgtcg
ttttccatgcttttgatgaccg
>B_Phage_portal_2_241.Squ6.45.B_Phage_portal_2_241
---------------------------------------agcgcatgaagatgcttgata
cgctgcagcagacgcagctgcagtcggttatcgtcaGGGCGATttataatgatggccgtt
cgagggctatccggtttctttccattttcccccgcaagccacgacagtaaaggcacgtcg
ttttctgaatgcttgatgagtg
>B_Phage_portal_2_241.Eco10760.11.B_Phage_portal_2_241
---------------------------------------agcgtctcaagatgctcgaca
cactgcaggccacgcaactgcagtcggcggtggttcGCGCCATttatgtctattatctcc
ccgtagttgtcgccaccattcatcaactccactaaaacccttgatatgtctggaatgtcg
ttttttgtatttatgatgaccg
>B_Phage_portal_2_241.Eco13983.11.B_Phage_portal_2_241
---------------------------------------agcgtctcaagatgctcgaca
cactgcaggccacgcaactgcagtcggcggtggttcGCGCCATttatgtctattatctcc
ccgtagttgtcgccaccattcatcaactccactaaaacccttgatatgtctggaatgtcg
ttttttgtatttatgatgaccg
>B_Phage_portal_2_241.Eco8720.11.B_Phage_portal_2_241
---------------------------------------agcgtctcaagatgctcgaca
cactgcaggccacgcaactgcagtcggcggtggttcGCGCCATttatgtctattatctcc
ccgtagttgtcgccaccattcatcaactccactaaaacccttgatatgtctggaatgtcg
ttttttgtatttatgatgaccg
>B_Phage_portal_2_241.Eco10735.12.B_Phage_portal_2_241
---------------------------------------agcagatgaagatgctcgaca
cgctgcagaacacgcagctgcagagcgccattgtgaaggcgATttatgtctatcatctca
ccgtagttgcccgcatcgttcgccaactccactgaaacccttgctgcgtctggaatgtcg
ttttccatgcttttgatgaccg
>B_Phage_portal_2_241.Eco1978.12.B_Phage_portal_2_241
---------------------------------------agcagatgaagatgctcgaca
cgctgcagaacacgcagctgcagagcgccattgtgaaggcgATttatgtctatcatctcc
ccgtagttgtccgcatcgttcgccaactccactgaaacccttgctgcggctggaatgtcg
ttttccatacttttgatgaccg
>off-C_CLP.Eas53.4.C_APH
------------------------------------acttttgaaaaacgataaatagtg
ggaatcaatgtgagttttactcaatctcggATGATGATCCATtatccatcacactacctc
atgggtacgcatgaagaaccagattcattcattaactcattgttaattatgaagaataaa
gaaatgttgtttgcattgc
>off-C_CLP.Kpn5013.12.C_HYP
------------------------------------gaccatgaagcggaagcagagtgg
gagatcgcgcgctggcgacatcgcagcggggtggTGATCCAttatccatcacactacctc
atgggtacgcatgaagaaccggattcattcattaactcattgttaattatgaagaagaaa
gaaatgttttttgcattgc
>off-C_CLP.Kqu90.11.C_HYP
------------------------------------gaccatgaagcggaagcaaagtgg
cagatcgcgcgctggcgacatcgcagcggggtggTGATCCAttatccatcacactatctc
atgggtacgcatgaagaaccggattcattcattaactcattgttaattatgaagaagaaa
gaaatgttttttgcattgc
>off-C_CLP.Kpn1497.10.C_SKI_dmlR
------------------------------------gccaggtgaaccgacattcgctgg
cgcggcatgaccggggggacggcagcccgaaagATGATCCAttatccatcacactacctc
atgggtacgcatgaagaaccggattcattcattaactcattgttaattatgaagaagaaa
gaaatgttttttgcattgc
>off-C_CLP.Kpn6418.11.C_SKI_dmlR
------------------------------------gccaggtgaaccgacattcgctgg
cgcggcatgaccggggggacggcagcccgaaaGATGATCCAttatccatcacactacctc
atgggtacgcatgaagaaccggattcgttcattaactcattgttaattatgaagaagaaa
gaaatgttttttgcattgc
>off-C_CLP.Rpl13.10.C_adhB_cydA
------------------------------------cagttgcctgactgttatgccttt
tatcgggggagtcggcctgtcgacgcgatgATGATGATCCAttatccatcacactacctc
atgggtacgcatgaagaaccggattcattcattaacgcattgttaattatgaagaagaaa
gaaatgttttttgcattgc
>off-C_CLP.Ecl145.11.C_basS
------------------------------------gcagcacggctattgctgcgaata
actcccgcaagcaactcctgttggctctcgcTGATGATCCAttatccatcacactacctc
atgggtacgcatgaagaaccagattcattcattaactcattgttaattatgaagaagaaa
gaaatgttgtttgcattgc
>off-C_CLP.Kpn6881.11.C_nth
------------------------------------agaaattttgcgctgataaaaaat
gaatgaactagttgtttgttatataaccggataatgATCCATtatccatcatactatctc
atgggtacgcatgaagaaccggattcattcattaactcattgttaattatgaagaagaaa
gaaatgttttttgca----
>off-C_CLP.Ecl579.11.C_sttH
------------------------------------aaaagaccctgctgcatatcgata
attaatagtgcattctcagataaaaccatgatgagtcTCCATTatccatcacactacctc
atgggtacgcatgaagaaccagattcattcattaactcattgttaattatgaagaagaaa
gaaatgttgtttgcattgc
>C_CLP_protease_110.Eco38.10.C_CLP_protease_110
------------------------------------gcttcggtggtcgcaatggctggc
gatcgtgtagtgatgccggagaacgccatgATGATGATC---tatccttcacactacctc
atgggtacgcatgaagaaccgtattcattcattaacttattgttaattatgaagaaagaa
gaggtgttgtttgcattgcttt
>C_CLP_protease_110.Epi10.11.C_CLP_protease_110
------------------------------------gcctcggtgatcgccatggttggt
gacccaatcatcatgccggaaaacgccatgATGATGATCCAtcagccattatcatatacc
aagcacaaccatacgtgatgatgctgcattgttaattcattgtttattattgattttttg
aatctgtgtttgtggcttt
>C_CLP_protease_110.Kcr4.11.C_CLP_protease_110
------------------------------------gcttcggtgattgcgatggtggga
aatccggtgatcatgccggaaaacaccatgATGATGATCCAttatccatcacactacctc
atggggacgcatgaaaaaccagattcattcattaactcattgttaattatgaataagaag
gaaatgctgtttgcattgc
>C_CLP_protease_110.Kmi6.10.C_CLP_protease_110
------------------------------------gcatccgtaattgcaatggtgggt
aacccggtcatcatgccggaaaacaccatgATGATGATCCAttatccatcacactacctc
atgggtacgcatgaagaaccggattcattcattaactcattgttaattatgaagaagaaa
gaaatgttttttgcattgc
>C_CLP_protease_110.Rvi8.11.C_CLP_protease_110
------------------------------------gcctcggtgattgccatggtgggt
aaccctataatcatgcctgaaaacgccatgATGATGATCCAttatccatcacactacctc
atgggtacgcatggagaaccagctttattcattaactctttgttaattatgaagaaggaa
agaatgttgtttgcattgc
>C_CLP_protease_110.Eae88.12.C_CLP_protease_110
------------------------------------gcttctgtcatcgcaatggtggga
aatccggtcatcatgccggaaaacaccatgATGATGATCCATtatccatcacactacctc
atgggtacgcatgaagaaccggattcattcattaactcattgttaattatgaagaagaaa
gaaatgttttttgcattgc
>C_CLP_protease_110.Ecl191.11.C_CLP_protease_110
------------------------------------gcctcggtgattgctatggtaggc
aatccggtcatcatgcctgaaaacacgatgATGATGATCCATtatccttcacactacctc
atgggtacgcatgaagaaccggatcaattcattaactcattgttaattatgaagaagaaa
ggaatgttgtttgcattgc
>C_CLP_protease_110.Eco12655.10.C_CLP_protease_110
------------------------------------gcttcggtggtcgcaatggctggc
gatcgtgtagtgatgccggagaacgccatgATGATGATCCATtatccttcacactacctc
atgggtacgcatgaagaaccgtattcattcattaacttattgttaattatgaagaaagaa
gaggtgttgtttgcattgc
>C_CLP_protease_110.Eco6270.10.C_CLP_protease_110
------------------------------------gcttcggtggtcgcaatggctggc
gatcgtgtagtgatgccggagaacgccatgATGATGATCCATtatccttcacactacctc
atgggtacgcatgaagaaccgtattcattcattaacttattgttaattatgaagaaagaa
gaggtgttgtttgcattgc
>C_CLP_protease_110.Eco628.10.C_CLP_protease_110
------------------------------------gcttcgggggtcgcaatggctggc
gatcgtgtagtgatgccggagaacgccatgATGATGATCCATtatccttcacactacctc
atgggtacgcatgaagaaccgtattcattcattaacttattgttaattatgaagaaagaa
gaggtgttgtttgcattgc
>C_CLP_protease_110.Eeg1.11.C_CLP_protease_110
------------------------------------gcctcggtgattgcgatggtaggc
aatccggtcatcatgcctgaaaacacgatgATGATGATCCATtatccttcacactacctc
atggggacgcatgaagaaccggattcattcattaactcattgttaattatgaagaagaaa
agaatgttgtttgcattgc
>C_CLP_protease_110.Kpn2577.11.C_CLP_protease_110
------------------------------------gcttctgtcatcgcaatggtgggt
aatccggtcatcatgccggaaaacaccatgATGATGATCCATtatccttcacactacctc
atgggtacgcatgaagaaccagattcattcattaactcattgttaattatgaagaagaaa
gaaatgttgtttgcattgc
>C_CLP_protease_110.Kpn2726.11.C_CLP_protease_110
------------------------------------gcttctgtcatcgcaatggtgggt
aatccggtcatcatgccggaaaacaccatgATGATGATCCATtatccatcacactacctc
atgggtacgcatgaagaaccggattcattcattaactcattgttaattatgaagaagaaa
gaaatgttttttgcattgc
>C_CLP_protease_110.Kpn3279.11.C_CLP_protease_110
------------------------------------gcttctgttatcgcaatggtgggt
aatccggtcatcatgccggaaaacaccatgATGATGATCCATtatccatcacactacctc
atgggtacgcatgaagaaccggattcattcattaactcattgttaattatgaagaagaaa
gaaatgttttttgcattgc
>C_CLP_protease_110.Kpn4002.11.C_CLP_protease_110
------------------------------------gcttctgtcatcgcaatggtgggt
aatccggtcatcatgccggaaaacaccatgATGATGATCCATtatccatcatactatctc
atgggtacgcatgaagaaccggattcattcattaactcattgttaattatgaagaagaaa
gaaatgttttttgcattgc
>C_CLP_protease_110.Kpn4074.11.C_CLP_protease_110
------------------------------------gcttctgtcatcgcaatggtgggt
aatccggtcatcatgccggaaaacaccatgATGATGATCCATtatccctcacactacctc
atgggtacgcatgaagaaccggattcattcattaactcattgttaattatgaagaagaaa
gaaatgtgttttgcattgc
>C_CLP_protease_110.Kpn4137.10.C_CLP_protease_110
------------------------------------gcttctgtcatcgcaatggtgggt
aatccggtcatcatgccggaaaacaccatgATGATGATCCATtatccatcacactacctc
atgggtacgcatgaagaaccggattcattcattaacgcattgttaattatgaagaagaaa
gaaatgttttttgcattgc
>C_CLP_protease_110.Kpn4491.11.C_CLP_protease_110
------------------------------------gcgtcggttattgctatggtgggt
aacccggtcatcatgccggaaaataccatgATGATGATCCATtatccatcatactatctc
atgggtacgcatgaagaaccggattcattcattaactcattgttaattatgaagaagaaa
gaaatgttttttgcattgc
>C_CLP_protease_110.Kpn4953.10.C_CLP_protease_110
------------------------------------gcttctgtcatcgcaatggtgggt
aatccggtcatcatgccggaaaacaccatgATGATGATCCATtatccatcacactacctc
atgggtacgcatgaagaaccggattcattcattaactcattgttaattatgaagaagaaa
gaaatgttttttgcattgc
>C_CLP_protease_110.Kpn7010.11.C_CLP_protease_110
------------------------------------gcctcggtcattgctatggtaggt
aatccggtcatcatgcctgaaaacaccatgATGATGATCCATtatccctcacactacctc
atgggtacgcatgaagaaccggattcattcattaactcattgttaattatgaagaagaaa
gaaatgttttttgcattgc
>C_CLP_protease_110.Kpn791.10.C_CLP_protease_110
------------------------------------gcgtcggttattgctatggtgggt
aacccggtcatcatgccggaaaataccatgATGATGATCCATtatccatcacactacctc
atgggtacgcatgaagaaccggattcattcattaacgcattgttaattatgaagaagaaa
gaaatgttttttgcattgc
>C_CLP_protease_110.Kqu202.11.C_CLP_protease_110
------------------------------------gcttctgttatcgcaatggtgggt
aacccggtcatcatgccggaaaacaccatgATGATGATCCATtatccatcacactacctc
atgggtacgcatgaagaaccggattcattcattaactcattgttaattatgaagaagaaa
gaaatgttttttgcattgc
>C_CLP_protease_110.Kqu234.11.C_CLP_protease_110
------------------------------------gcctcggtcattgctatggtaggt
aatccggtcatcatgcctgaaaacaccatgATGATGATCCATtatccttcacactacctc
ataggtacgcatgaagaaccggattcattcattaactgattgttaattatgaataagatg
gaaattttttttgcattgc
>C_CLP_protease_110.Kqu57.11.C_CLP_protease_110
------------------------------------gcttctgttatcgcaatggtgggt
aacccggtcatcatgccggaaaacactatgATGATGATCCATtatccatcacactacctc
atgggtacgcatgaagaaccagattcattcattaactcattgttaattatgaagaagaaa
gaaatgttgtttgcattgc
>C_CLP_protease_110.Kra4.11.C_CLP_protease_110
------------------------------------gcctctgtcattgcgatggtcggc
aatccggtcattatgccggaaaacaccatgATGATGATCCATtatccctcacactacctc
atggggacgcatgaagaaccagattatttcattaacttattgttaattatgaagaaaaaa
gaaatgttgtttgcattgc
>C_CLP_protease_110.Pca116.11.C_CLP_protease_110
------------------------------------gcctcttacatcgccatggtggga
aacccggtcatcatgcccgaaaacacaatgATGATGATCCATtatcattcacactacctc
atggggacgcatgaagaaccagatttattcattaactcattgttaattatgaataagaga
gaaatgttatttgcattcc
>C_CLP_protease_111.Yin11.9.C_CLP_protease_111
------------------------------------gcctcggtgattgcgatggtcggc
aaccccgtcattatgccggaaaacgcgatgatgATGATCCAttatccatcacactacctc
atgggtacgcatggagaaccagctttattcattaactcattgttaattatgaagaaggga
agaatgttgtttgcattgc
>C_CLP_protease_111.Ecl6.12.C_CLP_protease_111
------------------------------------gcctcggtgatcgcgatggtaggc
aatccggtcatcatgcctgaaaacacgatgatgATGATCCATtatccttcacactacctc
atgggtacgcatgaagaaccggattcattcattaactcattgttaactatgaagaagaaa
ggaatgttgtttgcattgc
>C_Peptidase_U35_27.Sen17210.15.C_Peptidase_U35_27
---------------------------------------gaaggctgtcagtgatgacgg
ccttttttctggctacggatcggtgtttgacgtggTGGACTGTTAtttatcatagctatt
cagcaataacagacgtgttcttgtgtttactgtaatttaatgaaaataaaagaaattctt
agaagaagtgttcttgtttgtt
>C_Peptidase_U35_27.Sen31526.15.C_Peptidase_U35_27
---------------------------------------gaaggctgtcagtgatgacgg
ccttttttctggctacggatcggtgttcgacgtggttGATTCttatttatcatagctatt
cagcaataacagacgtgttcttgtgtttactgtaatttaatgaaaataaaagaaattctt
agaagaagtgttcttgtttgtt
>E_Phage_cap_E_80.Eco15150.12.E_Phage_cap_E_80
---------------------------------------gtgaggttatccgttcccgtg
gcggctccacctctgaatttacgccgggatatgtcaAACCCAAGCActtagcatggcttt
ctgaggctttcgtgtagttgctggtttttacacttaatcttttgataataaagaataagt
ttatctggtgctttcactgaat
>E_Phage_cap_E_80.Eco6102.18.E_Phage_cap_E_80
---------------------------------------gtgaggttatccgttcccgtg
gcggctccacctctgaatttacgccgggatatgtcaaacccAAGCActtagcatggcttt
ctgaggctttcgtgtagttgctggtttttacacttaatcttttgataataaagaataagt
ttatctggcgctttcactgaat
>E_Phage_cap_E_80.Sen38667.11.E_Phage_cap_E_80
---------------------------------------gaaaagtgctgcgtaatcgcg
gcggtgaaacccgcgttattcgtccgggttatgtcAAGCCGAAgcacttagcatagcttt
ctgaggctttcgtgtagttgctggtttttgtacttaatcttttgataataaaagataaat
ttttctggcgctttcactggat
>E_Phage_cap_E_80.Sen26544.11.E_Phage_cap_E_80
---------------------------------------gaaaagtgctgcgtaatcgtg
gcggtgaaacccgcgtactgcgcccgggatacgtcAAACCGAAGCActtagcatggcttt
ctgaggctatcgtgtagttgctggtttttacacttaatcttttgataataaagaataagt
ttttctggcgctttcactggat
>E_Phage_cap_E_80.Sen27009.11.E_Phage_cap_E_80
---------------------------------------gaaaagtgttgcgtaatcgcg
gcggtgaaacccgcgtactgcgcccgggatatgttAAACCGAAGCActtagcatggcttt
ctgaggctatcgtgtagttgctggtttttacacttaatcttttgataataaaggataagt
ttttctggcgctttcactgggt
>E_Phage_cap_E_80.Eco10186.11.E_Phage_cap_E_80
---------------------------------------gtgaggttatccgttcccgtg
gcggatccacctctgaatttacgccgggatatgtcaAACCCAAGCActtagcatggcttt
ctgaggctttcgtgtagttgctggtttttacacttaatcttttgataataaagaataaat
ttatctggcgctttcactgaat
>E_Phage_cap_E_80.Eco10312.11.E_Phage_cap_E_80
---------------------------------------gtgaggttatccgttcccgtg
gcggctccacctctgaatttacgccgggatatgtcaAACCCAAGCActtagcatggcttt
ctgaggctttcgtgtagttgctggtttttacacttaatcttttgataataaagaataagt
ttatctggcgctttcactgaat
>E_Phage_cap_E_80.Eco10633.11.E_Phage_cap_E_80
---------------------------------------gtgaggttatccgttcccgtg
gcggctccacctctgaatttacgccgggatatgtcaAACCCAAGCActtagcatggcttt
ctgaggctttcgtgtagttgctggtttttacacttaatcttttgataataaagaataagt
ttatctggtgctttcactgaat
>E_Phage_cap_E_80.Eco10648.11.E_Phage_cap_E_80
---------------------------------------gtgaggttatccgatcccgtg
gcggctccacctctgaatttacgccgggttatgtcaAACCCAAGCActtagcatggcttt
ctgaggctttcgtgtagttgctggtttttacacttaatcttttgataataaagaataagt
ttatctggtgctttcactgaat
>E_Phage_cap_E_80.Eco10718.11.E_Phage_cap_E_80
---------------------------------------gtgaggttatccgttcccgtg
gcggctccacctctgaatttacgccgggatatgtcaAACCCAAGCActtagcatggcttt
ctgaggctttcgtgtagttgctggtttttacacttaatcttttgataataaagaataagt
ctatctggcgctttcactggat
>E_Phage_cap_E_80.Eco10868.11.E_Phage_cap_E_80
---------------------------------------gtgaggttatccgttcccgtg
gcggctccacctctgaatttacgccgggatatgtcaAACCCAAGCActtagcatggcttt
ctgaggctttcgtgtagttgctggtttttacacttaatcttttgataataaagaataagt
ttatctggcgctttcactggat
>E_Phage_cap_E_80.Eco11063.11.E_Phage_cap_E_80
---------------------------------------gtgaggttatccgttcccgtg
gcggctccacctctgaatttacgccgggatatgtcaAACCCAAGCActtagcatggcttt
ctgaggctttcgtgtagttgctggtttttacacttaatcttttgataataaagaataagt
ttatctggtgctttcactgaat
>E_Phage_cap_E_80.Eco11272.11.E_Phage_cap_E_80
---------------------------------------gtgaggttatccgttcccgtg
gcggctccacctctgaatttacgccgggatatgtcaAACCCAAGCActtagcatggcttt
ctgaggctttcgtgtagttgctggtttttacacttaatcttttgataataaagaataagt
ttatctggcgctttcactggat
>E_Phage_cap_E_80.Eco1144.11.E_Phage_cap_E_80
---------------------------------------gtgaggttatccgatcccgtg
gcggctccacctctgaatttacgccgggttatgtcaAACCCAAGCActtagcatggcttt
ctgaggctttcgtgtagttgctggtttttacacttaatcttttgataataaagaataaat
ttatctggcgctttcactgaat
>E_Phage_cap_E_80.Eco12013.11.E_Phage_cap_E_80
---------------------------------------gtgaggttatccgttcccgtg
gcggctccacctctgaatttacgccgggatatgtcaAACCCAAGCActtagcatggcttt
ctgaggctttcgtgtagttgctggtttttacacttaattctttgataataaagaataaga
ttatctggcgctttcactggat
>E_Phage_cap_E_80.Eco12503.11.E_Phage_cap_E_80
---------------------------------------gtgaggttatccgttcccgtg
gcggctccacctctgaatttacgccgggatatgtcaAACCCAAGCActtagcatggcttt
ctgaggctttcgtgtagttgctggtttttacacttaatcttttgataataaagaataagt
ttatctggtgctttcactgaat
>E_Phage_cap_E_80.Eco14152.11.E_Phage_cap_E_80
---------------------------------------gtgaggttatccgttcccgtg
gcggctccacctctgaatttacgccgggatatgtcaAACCCAAGCActtagcatggcttt
ctgaggctttcgtgtagttgctggtttttacacttaatcttttgataataaagaataagt
ttatctggcgctttcactgaat
>E_Phage_cap_E_80.Eco14691.11.E_Phage_cap_E_80
---------------------------------------gtgaggttatccgttcccgtg
gcggatccacctctgaatttacgccgggatatgtcaAACCCAAGCActtagcatggcttt
ctgaggctttcgtgtagttgctggtttttacacttaatcttttgataataaagaataagt
ttatctggtgctttcactgaat
>E_Phage_cap_E_80.Eco14806.11.E_Phage_cap_E_80
---------------------------------------gtgaggttatccgttcccgtg
gcggctccacctctgaatttacgccgggatatgtcaAACCCAAGCActtagcatggcttt
ctgaggctttcgtgtagttgctggtttttacacttaatcttttgataataaagaataagt
ttatctggcgctttcactgaat
>E_Phage_cap_E_80.Eco14985.11.E_Phage_cap_E_80
---------------------------------------gtgaggttatccgttcccgtg
gcggctccacctctgaatttacgccgggatatgtcaAACCCAAGCActtagcatggcttt
ctgaggctttcgtgtagttgctggtttttacacttaattctttgataataaagaataaga
ttatctggcgctttcactggat
>E_Phage_cap_E_80.Eco15331.11.E_Phage_cap_E_80
---------------------------------------gtgaggttatccgttcccgtg
gcggctccacctctgaatttacgccgggatatgtcaAACCCAAGCActtagcatggcttt
ctgaggctttcgtgtagttgctggtttttacacttaatcttttgataataaagaataagt
ttatctggtgctttcactgaat
>E_Phage_cap_E_80.Eco4086.11.E_Phage_cap_E_80
---------------------------------------gtgaggttatccgttcccgtg
gcggctccacctctgaatttacgccgggatatgtcaAACCCAAGCActtagcatggcttt
ctgaggctttcgtgtagttgctggtttttacacttaatcttttgataataaagaataagt
ttatctggtgctttcactgaat
>E_Phage_cap_E_80.Eco4801.11.E_Phage_cap_E_80
---------------------------------------gtgaggttatccgttcccgtg
gcggctccacctctgaatttacgccgggatatgtcaAACCCAAGCActtagcatggcttt
ctgaggctttcgtgtagttgctggtttttacacttaatcttttgataataaagaataagt
ttatctggcgctttcactgaat
>E_Phage_cap_E_80.Eco567.11.E_Phage_cap_E_80
---------------------------------------gtgaggttatccgatcccgtg
gcggctccacctctgaatttacgccgggttatgtcaAACCCAAGCActtagcatggcttt
ctgaggctttcgtgtagttgctggtttttacacttaatcttttgataataaagaataagt
ttatctggcgctttcactgaat
>E_Phage_cap_E_80.Eco5820.11.E_Phage_cap_E_80
---------------------------------------gtgaggttatccgctcccgtg
gcggctccacctctgaatttacaccgggatatgtcaAACCCAAGCActtagcatggcttt
ctgaggctttcgtgtagttgctggtttttacacttaatcttttgataataaagaataagt
ttatctggtgctttcactgaat
>E_Phage_cap_E_80.Eco7123.11.E_Phage_cap_E_80
---------------------------------------gtgaggttatccgttcccgtg
gcggctccacctctgaatttacgccgggatatgtcaAACCCAAGCActtagcatggcttt
ctgaggctttcgtgtagttgctggtttttacacttaatcttttgataataaagagtaagt
ttatctggcgctttcactggat
>E_Phage_cap_E_80.Eco7984.11.E_Phage_cap_E_80
---------------------------------------gtgaggttatccgttcccgtg
gcggctccacctctgaatttacgccgggatatgtcaAACCCAAGCActtagcatggcttt
ctgaggctttcgtgtagttgctggtttttacacttaatcttttgattataaagaataagt
ttatctggcgctttcactggat
>E_Phage_cap_E_80.Eco825.12.E_Phage_cap_E_80
---------------------------------------gtgaggttatccgctcccgtg
gcggctccacctctgaatttacgccgggatatgtcaAACCCAAGCActtagcatggcttt
ctgaggctttcgtgtagttgctggtttttacacttaatcttttgataataaagaataagt
ttatctggcgctttcactgaat
>E_Phage_cap_E_80.Eco8449.11.E_Phage_cap_E_80
---------------------------------------gtgaggttatccgttcccgtg
gcggctccacctctgaatttacgccgggatatgtcaAACCCAAGCActtagcatggcttt
ctgaggctttcgtgtagttgctggtttttacacttaatcttttgataataaagaataagt
ttatctggcgctttcactgaat
>E_Phage_cap_E_80.Eco874.11.E_Phage_cap_E_80
---------------------------------------gtgaggttatccgttcccgtg
gcggctccacctctgaatttacgccgggatatgtcaAACCCAAGCActtagcatggcttt
ctgaggctttcgtgtagttgctggtttttacacttaatcttttgataataaagaataagt
ttatctggcgctttcactgaat
>E_Phage_cap_E_80.Eco955.11.E_Phage_cap_E_80
---------------------------------------gtgaggttatccgatcccgtg
gcggctccacctctgaatttacaccgggatatgtcaAACCCAAGCActtagcatggcttt
ctgaggctttcgtgtagttgctggtttttacacttaatcttttgataataaagagtaagt
ttatctggcgctttcactggat
>E_Phage_cap_E_80.Pge18.12.E_Phage_cap_E_80
---------------------------------------gcaaggtcatccgcagccgcg
ggggcgcaacctccgaatttaccccgggttacgtcaAACCGAAGCActtagcatggcttt
ctgaggctttcgtgtagttgctggtttttgtacttaatcatttgataattatggttaagt
ttttctagcgctttcactggat
>E_Phage_cap_E_80.Cfa14.11.E_Phage_cap_E_80
---------------------------------------gcaatgtgatccgctcacgcg
gcggtaatacttccgaattcacgccgggttatgtgaAACCTAAGCACttagcatagcttt
ctgaggctatcgtgcagttgctggtttttacacttaatcttttgattataaagaataagt
ttttctggcgctttcactggat
>E_Phage_cap_E_80.Eco15648.11.E_Phage_cap_E_80
---------------------------------------gtgaggttatccgttcccgtg
gcggctccacctctgaatttacgccgggatatgtcaAACCCAAAGCActtagcatggctt
tctgaggctttcgtgtagttgctggtttttacacttaatcttttgataataaagaataag
tttatctggtgctttcactgaa
>E_Phage_cap_E_80.Emg9.11.E_Phage_cap_E_80
---------------------------------------ggaaagtgattcggtcccgtg
gcggcagcacgtcggaatttacgccggggtatgtgaAGCCAAAgtacttagcatggcttt
ctgaggctttcgtgtagttgctggtttttgcacttaattgtttgataattatggttaagt
ttttctggcgctttcactgtat
>E_Phage_cap_E_80.Eco4773.11.E_Phage_cap_E_80
---------------------------------------gaaaagtgcttcgccatcgcg
gtggtgaaacccgcgtgttacgtccgggctacgtcaAGCCGAAgcacttagcatggcttt
ctgaggctttcgtgtagttgctggtttttacacttaatcttttgataataaagaataagt
ttatctggcgctttcactgaat
>E_Phage_cap_E_80.Eco7031.11.E_Phage_cap_E_80
---------------------------------------gaaaagtgctgcgtcatcgtg
gtggtgaaacccgcgtgttgcgtccgggctacgtcaAGCCGAAgcacttagcatggcttt
ctgaggctttcgtgtagttgctggtttttacacttaatcttttgataataaagagtaagt
ttatctggcgctttcactggat
>E_Phage_cap_E_80.Eco1042.11.E_Phage_cap_E_80
---------------------------------------gtgaggttatccgttcccgtg
gcggctccacctctgaatttacgccgggatatgtcaAGCCGAAGCActtagcatggcttt
ctgaggctttcgtgtagttgctggtttttacacttaatcttttgataataaagaataagt
ttatctggtgctttcactgaat
>E_Phage_cap_E_80.Eco10497.10.E_Phage_cap_E_80
---------------------------------------gtgaggttatccgctcccgtg
gcggctccacctctgaatttacgccgggatatgtcaAGCCGAAGCActtagcatggcttt
ctgaggctttcgtgtagttgctggtttttacacttaatcttttgataataaagaataagt
ttatctggcgctttcactgaat
>E_Phage_cap_E_80.Eco11056.11.E_Phage_cap_E_80
---------------------------------------gtgaggttatccgctcccgtg
gcggctccacctctgaatttacaccgggatatgtcaAGCCGAAGCActtagcatggcttt
ctgaggctttcgtgtagttgctggtttttacacttaatcttttgataataaagagtaagt
ttatctggcgctttcactggat
>E_Phage_cap_E_80.Eco1115.11.E_Phage_cap_E_80
---------------------------------------gtgaggttatccgttcccgtg
gcggctccacctctgaatttacgccgggatatgtcaAGCCGAAGCActtagcatggcttt
ctgaggctttcgtgtagttgctggtttttacacttaatcttttgataataaagaataagt
ttatctggcgctttcactgaat
>E_Phage_cap_E_80.Eco112.11.E_Phage_cap_E_80
---------------------------------------gtgaggttatccgttcccgtg
gcggctccacctctgaatttacgccgggatatgtcaAGCCGAAGCActtagcatggcttt
ctgaggctttcgtgtagttgctggtttttacacttaatcttttgataataaagaataagt
ttatctggcgctttcactgaat
>E_Phage_cap_E_80.Eco11287.11.E_Phage_cap_E_80
---------------------------------------gtgaggttatccgctcccgtg
gcggctccacctctgaatttacaccgggatatgtcaAGCCGAAGCActtagcatggcttt
ctgaggctttcgtgtagttgctggtttttacacttaatcttttgataataaagaataagt
ttatctggcgctttcactgaat
>E_Phage_cap_E_80.Eco11798.11.E_Phage_cap_E_80
---------------------------------------gtgaggttatccgctcccgtg
gcggctccacctctgaatttacgccgggatatgtcaAGCCGAAGCActtagcatggcttt
ctgaggctttcgtgtagttgctggtttttacacttaatctattgataataaagaataagt
ttatctggcgctttcactgaat
>E_Phage_cap_E_80.Eco12287.11.E_Phage_cap_E_80
---------------------------------------gtgaggttatccgttcccgtg
gcggctccacctctgaatttacgccgggatatgtcaAGCCGAAGCActtagcatggcttt
ctgaggctttcgtgtagttgctggtttttacacttaattctttgataataaagaataaga
ttatctggcgctttcactggat
>E_Phage_cap_E_80.Eco12598.11.E_Phage_cap_E_80
---------------------------------------gtgaggttatccgttcccgtg
gcggctccacctctgaatttacgccgggatatgtcaAGCCGAAGCActtagcatggcttt
ctgaggctttcgtgtagttgctggtttttacacttaatcttttgataataaagaataagt
ttatctggtgctttcactgaat
>E_Phage_cap_E_80.Eco13014.11.E_Phage_cap_E_80
---------------------------------------gtgaggttatccgctcccgtg
gcggctccacctctgaatttacgccgggatatgtcaAGCCGAAGCActtagcatggcttt
ctgaggctttcgtgtagttgctggtttttacacttaatcttttgataataaagaataagt
ttatctggcgctttcactgaat
>E_Phage_cap_E_80.Eco13260.11.E_Phage_cap_E_80
---------------------------------------gtgaggttatccgctcccgtg
gcggctccacctctgaatttacaccgggatatgtcaAGCCGAAGCActtagcatggcttt
ctgaggctttcgtgtagttgctggtttttacacttaatcttttgataataaagaataagt
ttatctggcgctttcactgaat
>E_Phage_cap_E_80.Eco1372.11.E_Phage_cap_E_80
---------------------------------------gtgaggttatccgttcccgtg
gcggctccacctctgaatttacgccgggatatgtcaAGCCGAAGCActtagcatggcttt
ctgaggctttcgtgtagttgctggtttttacacttaatcttttgataataaagaataagt
ttatctggcgctttcactgaat
>E_Phage_cap_E_80.Eco13776.11.E_Phage_cap_E_80
---------------------------------------gtgaggttatccgctcccgtg
gcggctccacctctgaatttacaccgggatatgtcaAGCCGAAGCActtagcatggcttt
ctgaggctttcgtgtagttgctggtttttacacttaatcttttgataataaagaataagt
ttatctggtgctttcactgaat
>E_Phage_cap_E_80.Eco14012.11.E_Phage_cap_E_80
---------------------------------------gtgaggttatccgttcccgtg
gcggctccacctctgaatttacgccgggatatgtcaAGCCGAAGCActtagcatggcttt
ctgaggctttcgtgtagttgctggtttttacacttaatcttttgataataaagaataagt
ctatctggcgctttcactggat
>E_Phage_cap_E_80.Eco14367.11.E_Phage_cap_E_80
---------------------------------------gtgaggttatccgttcccgtg
gcggctccacctctgaatttacgccgggatacgtcaAGCCGAAGCActtagcatggcttt
ctgaggctttcgtgtagttgctggtttttacacttaatctcttgataataaagaataagt
ttatctggtgctttcactgaat
>E_Phage_cap_E_80.Eco14414.10.E_Phage_cap_E_80
---------------------------------------gtgaggttatccgtacccgtg
gcggctccacctctgaatttacgccgggatatgtcaAGCCGAAGCActtagcatggcttt
ctgaggctttcgtgtagttgctggtttttacacttaatcttttgataataaagaataagt
ttatctggcgctttcactgaat
>E_Phage_cap_E_80.Eco14427.11.E_Phage_cap_E_80
---------------------------------------gtgaggttatccgttcccgtg
gcggatccacctctgaatttacgccgggatatgtcaAGCCGAAGCActtagcatggcttt
ttgaggctttcgtgtagttgctggtttttacacttaatcttttgataataaagaataagt
ttatctggcgctttcactggat
>E_Phage_cap_E_80.Eco14633.11.E_Phage_cap_E_80
---------------------------------------gtgaggttatccgttcccgtg
gcggctccacctctgaatttacgccgggatatgtcaAGCCGAAGCActtagcatggcttt
ctgaggctttcgtgtagttgctggtttttacacttaatcttttgataataaagaataagt
ttatctggtgctttcactgaat
>E_Phage_cap_E_80.Eco14683.11.E_Phage_cap_E_80
---------------------------------------gtgaggttatccgttcccgtg
gcggctccacctctgaatttacgccgggatatgtcaAGCCGAAGCActtagcatggcttt
ctgaggctttcgtgtagttgctggtttttacacttaattctttgataataaagaataaga
ttatctggcgctttcactggat
>E_Phage_cap_E_80.Eco14695.11.E_Phage_cap_E_80
---------------------------------------gtgaggttatccgctcccgtg
gcggctccacctctgaatttacaccgggatatgtcaAGCCGAAGCActtagcatggcttt
ctgaggctttcgtgtagttgctggtttttacacttaattctttgataataaagaataaga
ttatctggcgctttcactggat
>E_Phage_cap_E_80.Eco14734.11.E_Phage_cap_E_80
---------------------------------------gtgaggttatccgttcccgtg
gcggctccacctctgaatttacgccgggttatgtcaAGCCGAAGCActtagcatggcttt
ctgaggctttcgtgtagttgctggtttttacacttaatcttttgataataaagaataagt
ttatctggcgctttcactgaat
>E_Phage_cap_E_80.Eco14744.11.E_Phage_cap_E_80
---------------------------------------gtgaggttatccgctcccgtg
gcgactccacctctgaatttacaccgggatatgtcaAGCCGAAGCActtagcatggcttt
ctgaggctttcgtgtagttgctggtttttacacttaatcttttgataataaagaataagt
ttatctggcgctttcactggat
>E_Phage_cap_E_80.Eco14753.11.E_Phage_cap_E_80
---------------------------------------gtgaggttatccgttcccgtg
gcggctccacctctgaatttacgccgggatatgtcaAGCCGAAGCActtagcatggcttt
ctgaggctttcgtgtagttgctggtttttacacttaattctttgataataaagaataaga
ttatctggcgctttcactggat
>E_Phage_cap_E_80.Eco14849.11.E_Phage_cap_E_80
---------------------------------------gtgaggttatccgctcccgtg
gcggctccacctctgaatttacaccgggatatgtcaAGCCGAAGCActtagcatggcttt
ctgaggctttcgtgtagttgctggtttttacacttaatcttttgataataaagaataagt
ttatctggtgctttcactgaat
>E_Phage_cap_E_80.Eco14870.11.E_Phage_cap_E_80
---------------------------------------gtgaggttatccgctcccgtg
gcggctccacctctgaatttacaccgggatatgtcaAGCCGAAGCActtagcatggcttt
ctgaggctttcgtgtagttgctggtttttacacttaatcttttgataataaagaataagt
ttatctggcgctttcactgaat
>E_Phage_cap_E_80.Eco14947.11.E_Phage_cap_E_80
---------------------------------------gtgaggttatccgttcccgtg
gcggctccacctctgaatttacgccgggttatgtcaAGCCGAAGCActtagcatggcttt
ctgaggctttcgtgtagttgctgttttttacacttaatcttttgataataaagaataagt
ttatctggtgctttcactgaat
>E_Phage_cap_E_80.Eco15346.11.E_Phage_cap_E_80
---------------------------------------gtgaggttatccgttcccgtg
gcggctccacctctgaatttacgccgggatatgtcaAGCCGAAGCActtagcatggcttt
ctgaggctttcgtgtagttgctggtttttacacttaatcttttgataataaagaataagt
ttatctggcgctttcactgaat
>E_Phage_cap_E_80.Eco1954.11.E_Phage_cap_E_80
---------------------------------------gtgaggttatccgttcccgtg
gcggctccacctctgaatttacgccgggatatgtcaAGCCGAAGCActtagcatggcttt
ctgaggctttcgtgtagttgctggtttttacacttaatcttttgataataaagaataagt
ttatctggtgctttcactgaat
>E_Phage_cap_E_80.Eco2071.11.E_Phage_cap_E_80
---------------------------------------gtgaggttatccgctcccgtg
gcggctccacctctgaatttacaccgggatatgtcaAGCCGAAGCActtagcatggcttt
ctgaggctttcgtgtagttgctggtttttacacttaatcttttgataataaagagtaagt
ttatctggcgctttcactggat
>E_Phage_cap_E_80.Eco2526.11.E_Phage_cap_E_80
---------------------------------------gtgaggttatccgttcccgtg
gcggctccacctctgaatttacgccgggatatgtcaAGCCGAAGCActtagcatggcttt
ctgaggctttcgtgtagttgctggtttttacacttaatcttttgataataaagaataagt
ttatctggtgctttcactgaat
>E_Phage_cap_E_80.Eco2673.11.E_Phage_cap_E_80
---------------------------------------gtgaggttatccgctcccgtg
gcggctccacctctgaatttacgccgggatatgtcaAGCCGAAGCActtagcatggcttt
ctgaggctttcgtgtagttgctggtttttacacttaatcttttgataataaagaataagt
ttatctggtgctttcactgaat
>E_Phage_cap_E_80.Eco4143.11.E_Phage_cap_E_80
---------------------------------------gtgaggttatccgctcccgtg
gcggctccacctctgaatttacaccgggatatgtcaAGCCGAAGCActtagcatggcttt
ctgaggctttcgtgtagttgctggtttttacacttaatcttttgataataaagagtaagt
ttatctggcgctttcactggat
>E_Phage_cap_E_80.Eco4225.11.E_Phage_cap_E_80
---------------------------------------gtgaggttatccgttcccgtg
gcggatccacctctgaatttacgccgggatatgtcaAGCCGAAGCActtagcatggcttt
ctgaggctttcgtgtagttgctggtttttacacttaatcttttgataataaagaataagt
ctatctggcgctttcactggat
>E_Phage_cap_E_80.Eco4425.14.E_Phage_cap_E_80
---------------------------------------gtgaggttatccgctcccgtg
gcggctccacctctgaatttacaccgggatatgtcaAGCCGAAGCActtagcatggcttt
ctgaggctttcgtgtagttgctggtttttacacttaatcttttgataataaagaataagt
ttatctggtgctttcactgaat
>E_Phage_cap_E_80.Eco4696.11.E_Phage_cap_E_80
---------------------------------------gtgaggttatccgttcccgtg
gcggctccacctctgaatttacgccgggatatgtcaAGCCGAAGCActtagcatggcttt
ctgaggctttcgtgtagttgctggtttttacacttaatcttttgataataaagaataagt
ttatctggtgctttcactgaat
>E_Phage_cap_E_80.Eco4802.11.E_Phage_cap_E_80
---------------------------------------gtgaggttatccgctcccgtg
gcggctccacctctgaatttacaccgggatatgtcaAGCCGAAGCActtagcatggcttt
ctgaggctttcgtgtagttgctggtttttacacttaatcttttgataataaagaataagt
ctatctggcgctttcactggat
>E_Phage_cap_E_80.Eco5304.11.E_Phage_cap_E_80
---------------------------------------gtgaggttatccgttcccgtg
gcggctccacctctgaatttacgccgggatatgtcaAGCCGAAGCActtagcatggcttt
ctgaggctttcgtgtagttgctggtttttacacttaatcttttgataataaagaataaat
ttatctggcgctttcactgaat
>E_Phage_cap_E_80.Eco5446.11.E_Phage_cap_E_80
---------------------------------------gtgaggttatccgtacccgtg
gcggctccacctctgaatttacgccgggatatgtcaAGCCGAAGCActtagcatggcttt
ctgaggctttcgtgtagttgctggtttttacacttaatcttttgataataaagaataagt
ttatctggcgctttcactgaat
>E_Phage_cap_E_80.Eco6660.11.E_Phage_cap_E_80
---------------------------------------gtgaggttatccgttcccgtg
gcggctccacctctgaatttacgccgggttatgtcaAGCCGAAGCActtagcatggcttt
ctgaggctttcgtgtagttgctggtttttacacttaatcttttgataataaagaataagt
ttatctggtgctttcactgaat
>E_Phage_cap_E_80.Eco690.11.E_Phage_cap_E_80
---------------------------------------gtgaggttatccgttcccgtg
gcggctccacctctgaatttacgccgggttatgtcaAGCCGAAGCActtagcatggcttt
ctgaggctttcgtgtagttgctggtttttacacttaatcttttgataataaagaataagt
ttatctggcgctttcactgaat
>E_Phage_cap_E_80.Eco693.11.E_Phage_cap_E_80
---------------------------------------gtgaggttatccgttcccgtg
gcggctccccctctgaatttacgccgggttatgtcaAGCCGAAGCActtagcatggcttt
ctgaggctttcgtgtagttgctggtttttacacttaatcttttgataataaagaataagt
ttatctggcgctttcactgaat
>E_Phage_cap_E_80.Eco7141.11.E_Phage_cap_E_80
---------------------------------------gtgaggttatccgctcccgtg
gcggctctacctccgaatttacgccgggatatgtcaAGCCGAAGCActtagcatggcttt
ctgaggctttcgtgtagttgctggtttttacacttaatcttttgataataaagagtaagt
ttatctggcgctttcactggat
>E_Phage_cap_E_80.Eco7358.11.E_Phage_cap_E_80
---------------------------------------gtgaggttatccgttcccgtg
gcggctccacctctgaatttacgccgggatatgtcaAGCCGAAGCActtagcatggcttt
ctgaggctttcgtgtagttgctggtttttacacttaatcttttgataataaagaataagt
ttatctggcgctttcactgaat
>E_Phage_cap_E_80.Eco7505.11.E_Phage_cap_E_80
---------------------------------------gtgaggttatccgttcccgtg
gcggctccacctctgaatttacgccgggatacgtcaAGCCGAAGCActtagcatggcttt
ctgaggctttcgtgtagttgctggtttttacacttaatcttttgataataaagaataagt
ttatctggtgctttcactgaat
>E_Phage_cap_E_80.Eco7889.11.E_Phage_cap_E_80
---------------------------------------gtgaggttatccgttcccgtg
gcggctccacctctgaatttacgccgggatatgtcaAGCCGAAGCActtagcatggcttt
ctgaggctttcgtgtagttgctggtttttacacttaatcttttgataataaagaataagt
ttatctggcgctttcactgaat
>E_Phage_cap_E_80.Eco8515.11.E_Phage_cap_E_80
---------------------------------------gtgaggttatccgttcccgtg
gcggctccacctctgaatttacgccgggatatgtcaAGCCGAAGCActtagcatggcttt
ttgaggctttcgtgtagttgctggtttttacacttaatcttttgataataaagaataagt
ttatctggcgctttcactggat
>E_Phage_cap_E_80.Eco8570.11.E_Phage_cap_E_80
---------------------------------------gtgaggttatccgctcccgtg
gcggctccacctctgaatttacgccgggatatgtcaAGCCGAAGCActtagcatggcttt
ctgaggctttcgtgtagttgctggtttttacacttaatcttttgataataaagaataagt
ttatctggcgctttcactgaat
>E_Phage_cap_E_80.Eco8967.11.E_Phage_cap_E_80
---------------------------------------gtgaggttatccgctcccgtg
gcggctccacctctgaatttacaccgggatatgtcaAGCCGAAGCActtagcatggcttt
ctgaggctttcgtgtagttgctggtttttacacttaatcttttgataataaagaataagt
ttatctggcgctttcactgaat
>E_Phage_cap_E_80.Eco9875.11.E_Phage_cap_E_80
---------------------------------------gtgaggttatccgttcccgtg
gcggctccacctctgaatttacgccgggatatgtcaAGCCGAAGCActtagcatggcttt
ctgaggctttcgtgtagttgctggtttttacacttaatcttttgataataaagaataagt
ttatctggcgctttcactgaat
>E_Phage_cap_E_80.Ewp1.11.E_Phage_cap_E_80
---------------------------------------ggaaagtgatccgttcccgtg
gcggcagcacgtcggaatttacgcctggctatgtgaAGCCTAAGCActtagcatggcttt
ctgaggctttcgtatagttgctggtttttgcacttaattgtttgataaatatggttaaat
atttcttgcgctttcactggat
>E_Phage_cap_E_80.Sen22929.11.E_Phage_cap_E_80
---------------------------------------gtgtggttctgcgtaatcgcg
ggggtgaaacccgcgtaattcgaccgggatatgtcAAGCCCAAGCActtagcatagcttt
ctgaggctttcgtgtagttgctggtttttgtacttaatcttttgataataaaagataaat
ttttctggcgctttcactggat
>E_Phage_cap_E_80.Eco12435.11.E_Phage_cap_E_80
---------------------------------------gtgaggttatccgttcccgtg
gcggctccacctctgaatttacgccgggatatgtcaAGCCCAAGCActtagcatggcttt
ctgaggctttcgtgtagttgctggtttttacacttaatcttttgataataaagaataagt
ttatctggcgctttcactgaat
>E_Phage_cap_E_80.Eco6543.11.E_Phage_cap_E_80
---------------------------------------gtgaggttatccgttcccgtg
gcggctccacctctgaatttacgccgggatatgtcaAGCCCAAGCActtagcatggcttt
ctgaggctttcgtgtagttgctggtttttacacttaatcttttgataataaagaataagt
ttatctggcgctttcactgaat
>E_Phage_cap_E_80.Eco9804.11.E_Phage_cap_E_80
---------------------------------------gtgaggttatccgttcccgtg
gcggatccacctctgaatttacaccgggatatgtcaAGCCCAAGCActtagcatggcttt
ctgaggctttcgtgtagttgctggtttttacacttaatcttttgataataaagaataagt
ttatctggcgctttcactgaat
>E_Phage_cap_E_80.Sen26552.11.E_Phage_cap_E_80
---------------------------------------gaaaagtgctgcgtaatcgcg
gcggtgaaacccgcgtactgcgaccgggatatgtcAAGCCGAAGCActtagcatggcttt
ctgaggctatcgtgtagttgctggtttttacacttaatcttttgataataaagaataagt
ttttctggcgctttcactggat
>E_Phage_cap_E_80.Eco8353.11.E_Phage_cap_E_80
---------------------------------------gtgaggttatccgctcccgtg
gcggctccacctctgaatttacaccgggatatgtcaagCCCAAGCActtagcatggcttt
ctgaggctttcgtgtagttgctggtttttacacttaatcttttgataataaagaataagt
ttatctggcgctttcactgaat
>E_Phage_cap_E_80.Eco15547.11.E_Phage_cap_E_80
---------------------------------------gtgaggttatccgttcccgtg
gcggctccacctctgaatttacgccgggatatgtcaaacCCAAGCActtagcatggcttt
ctgaggctttcgtgtagttgctggtttttacacttaatcttttgataataaagaataagt
ttatctggtgctttcactgaat
>E_Phage_cap_E_80.Eco1046.11.E_Phage_cap_E_80
---------------------------------gtgaggttatccgttcccgtggcggct
ccacctctgaatttacgccgggatatgtcaagccgAAGCActtagcatggctttctgagg
ctttcgtgtagttgctggtttttacacttaatcttttgataataaagaataagtctatct
ggcgctttcactggat
>E_Phage_cap_E_80.Eco10987.11.E_Phage_cap_E_80
---------------------------------gtgaggttatccgttcccgtggcggct
ccacctctgaatttacgccgggatatgtcaagccgAAGCActtagcatggctttctgagg
ctttcgtgtagttgctggtttttacacttaatcttttgataataaagaataagtttatct
ggcgctttcactgaat
>E_Phage_cap_E_80.Eco5508.11.E_Phage_cap_E_80
---------------------------------gtgaggttatccgttcccgtggcggct
ccacctctgaatttacgccgggatatgtcaagccgAAGCActtagcatggctttctgagg
ctttcgtgtagttgctggtttttacacttaatcttttgataataaagaataagtttatct
ggtgctttcactgaat
>E_Phage_cap_E_80.Eco6131.11.E_Phage_cap_E_80
---------------------------------gtgaggttatccgctcccgtggcggct
ccacctctgaatttacgccgggatatgtcaagccgAAGCActtagcatggctttctgagg
ctttcgtgtagttgctggtttttacacttaatcttttgataataaagaataagtttatct
ggcgctttcactgaat
>E_Phage_cap_E_80.Eco8357.11.E_Phage_cap_E_80
---------------------------------gtgaggttatccgctcccgtggcggct
ccacctctgaatttacaccgggatatgtcaagccgAAGCActtagcatggctttctgagg
ctttcgtgtagttgctggtttttacacttaatcttttgataataaagaataagtttatct
ggtgctttcactgaat
>E_Phage_cap_E_80.Eco8487.11.E_Phage_cap_E_80
---------------------------------gtgaggttatccgctcccgtggcggct
ccacctctgaatttacgccgggatatgtcaagccgAAGCActtagcatggctttctgagg
ctttcgtgtagttgctggtttttacacttaatcttttgataataaagaataagtttatct
ggcgctttcactggat
>E_Phage_cap_E_80.Eco14731.11.E_Phage_cap_E_80
---------------------------------gtgaggttatccgttcccgtggcggct
ccacctctgaatttacgccgggatatgtcaagccgAAGCActtagcatggctttctgagg
ctttcgtgtagttgctggtttttacacttaatcttttgataataaagaataagtttatct
ggcgctttcactgaat
>E_Phage_cap_E_80.Eco8417.11.E_Phage_cap_E_80
---------------------------------gtgaggttatccgctcccgtggcggct
ccacctctgaatttacaccgggatatgtcaagccgAAGCActtagcatggctttctgagg
ctttcgtgtagttgctggtttttacacttaatcttttgataataaagagtaagtttatct
ggcgctttcactggat
>E_Phage_cap_E_80.Eco15025.14.E_Phage_cap_E_80
---------------------------------gtgaggttatccgttcccgtggcggct
ccacctctgaatttacgccgggatatgtcaaacccAAGCActtagcatggctttctgagg
ctttcgtgtagttgctggtttttacacttaatcttttgataataaagaataagtttatct
ggcgctttcactgaat
>E_Phage_cap_E_80.Eco8260.11.E_Phage_cap_E_80
---------------------------------gtgaggttatccgttcccgtggcggct
ccacctctgaatttacgccgggatatgtcaaacccAAGCActtagcatggctttctgagg
ctttcgtgtagttgctggtttttacacttaatcttttgataataaagaataagtttatct
ggcgctttcactgaat
>E_Phage_cap_E_80.Eco13781.11.E_Phage_cap_E_80
---------------------------------gtgaggttatccgttcccgtggcggct
ccacctctgaatttacgccgggttatgtcaagcctAAGCActtagcatggctttctgagg
ctttcgtatagttgctggtttttgcacttaattgtttgataattatggttaagtttttct
ggcgctttcactggat
>E_TIGR1554_92.Sen22807.13.E_TIGR1554_92
-------------------------------------gtgaagcctttaaggggatgggc
agttcggcacgcaaagggatcagcgtgaaaatgaGCAGAAAAGAtttagcgtattcattc
gacaatacccgatacgtttccatgtttaatgtaattgcatgaaaataaaagtaattgcta
aaaatagcgtgctggtttgt
>E_TIGR1554_92.Sen39393.15.E_TIGR1554_92
-------------------------------------gtgaagcctttaagggtatgagc
agctcagatcgaaaaggggtccgggttcagatgTCCAGAAAGGAtttagcgtatccgtta
gacaataccaaatgcgtttccatgtttaatgtaattacatgaaaataaaagctattgtaa
aaaatagcgtccttatttgt
>off-H.Xbo10.16.H_HYP
--------------------------------------ttgcgcagcagaaccttgaacc
tctgtccaaggactaatcacttgtttaaatgctgTCACGAAgaatataaactttgtaaat
gacatgggattacatgtgctcatgttgtttgtaatttcatgaaaaacaaaaataaatttc
tattttgtgttttcattcgtt
>H_COG5281_695.Xkj1.17.H_COG5281_695
--------------------------------------ggatgtggtgaaaagtctggtc
aaaatggcggcacaggccttgatcactaataccaTTATGAAAGGcataaactctataaat
aataaggggctacacgtactggtgtttattgcaacttaatgaaaataaaagaataaatat
ctatttatggttttcactcgt
>J_Phage-tail_3_153.Sen41727.11.J_Phage-tail_3_153
---------------------------------------cgttcggtgtcggtgcggaag
ggctgcgtcacacgccaggcgatatctttgaggtgTGCGACAACGActtatcatgttaat
tctgcaataactggcgtgttttcgtgtttgctgtaattcaatgaaaataaaagaaattgt
tataaacaatgtgcctgtttgt
>L_Phage_tail_L_147.Sen38621.14.L_Phage_tail_L_147
---------------------------------------gttgaagctgatggtgccgtt
atccctgcaagaaccatgctggcaacgccagatggCTTCCCGTtatttattatatgcact
cagcaatagcgagagtgttctcatgtttaatgtaattgcatgaaaataaaagtaattgct
aaaaatagcgtactggtttgtt
>off-T.Min51.16.T_HYP
---------------------------------------tcattattatccttctggacc
gggatgcttccggcggctgataatgccgaatttacATTTAatgtgagtatataaactaca
cattctacagggtgtgaggtgtacgcatgttgttactaatgatttgaaaaacaagataat
ttaacttttttgtgttttgg--
>T_DUF4035_17.Xpo1.16.T_DUF4035_17
---------------------------------------tgatgctatggatggcgtatg
accgtgaaaatcccctcagcgaccggcgcggggacattCAGGCGGCttatataaacttta
tatccaacggggtgctatatgtacttatgttgttattaataaattgaaaaacaaagtaat
ttcattttttcatgttttggcg
>V_Phage_TTP_13_49.Ana29.15.V_Phage_TTP_13_49
---------------------------------------taggcgcaacaggattaacag
gaagctttatagactgcaccacattacttgacaccAACAAACActgtgtaacatagtaat
tatttacgcatattcgcgtttccatgttttaagtaatttattgattttaaataattagtt
attaatttatgtactggtgtta
>fis.Asu31.17.fis
-----------------------------------cgcgctgcgctgatgatgggtatca
accgcggtactctgcgtaagaaactcaaaaaaTACGGCATGAACTgatagaaatcagtta
acctgttgaataaaaaggcgctaaccggcatgggagagcgccttttttatgaatgtttat
ac----------------
>fis.Baf87.11.fis
-----------------------------------cgcgctgccctgatgatgggcatca
accgtggcacgctgcgtaaaaaattgaaaaAATACGGCATGAACTGATATTAATCAGTTA
AGTTGTTGTTTAAAAAGGCGCTACTCGGCATGGGGgagcgccttttttgatgctcgtgat
------------------
>fis.Caa1.16.fis
-----------------------------------cgtgctgccctgatgatgggcatca
accgtggtacgctgcgtaaaaaactgaaaaaaTACGGCATGAACTGATAgatttcagcta
tgttattgaataaaaaggcgctactcggcatgggatagcgccttttttattaatgtttat
ac----------------
>fis.Cab61.16.fis
-----------------------------------cgtgctgccctgatgatgggcatca
accgtggtacgctgcgtaaaaaactgaaaaaaTACGGCATGAACTGATACatttcagcta
tgttattgaataaaaaggcgctactcggcatggggatgcgccttttttattattgtttat
ac----------------
>fis.Cam7.11.fis.tandem2
-----------------------------------cgtgctgccctgatgatgggcatca
accgtggtacgctgcgtaaaaaactgaaAAAATACGGCATGAACTGATACtaatcagtta
agtgtttgttttaaaaggcgctactcggcatggggaagcgccttttttattaaattga--
------------------
>fis.Cam7.16.fis.tandem1
-----------------------------------atattgaatgaacattaacgaacca
tgataaactgcaaaaaacgtaggttttgaaaaTACGGCATGAACTGATACatttcagcta
tgttattgaataaaaaggcgctactcggcatggggatgcgccttttttattattgtttat
ac----------------
>fis.Cbr7.16.fis
-----------------------------------cgtgctgccctgatgatgggcatca
accgtggtacgctgcgtaaaaaactgaaaaaaTACGGCATGAACTGATACatttcagtta
tgttattgaataaaaaggcgctactcggcatgggatagcgccttttttattaatgtttat
ac----------------
>fis.Cfr115.16.fis
-----------------------------------cgtgctgccctgatgatgggcatca
accgtggtacgctgcgtaaaaaactgaaaaaaTACGGCATGAACTGATACaaatcagtta
aatgtttgttttaaaaggcgctactcggcatgggatagcgccttttttattaatgtttat
ac----------------
>fis.Cfr128.16.fis
-----------------------------------cgtgctgccctgatgatgggcatca
accgtggtacgctgcgtaaaaaactgaaaaaaTACGGCATGAACTGATAgatttcagcta
tgttattgaataaaaaggcgctacccggcatgggatagcgccttttttattaatgtttat
ac----------------
>fis.Cfr139.16.fis
-----------------------------------cgtgctgccctgatgatgggcatca
accgtggtacgctgcgtaaaaaactgaaaaaaTACGGCATGAACTGATACTAATCAGTTA
AATGTTTGTTTTAAAAGGCGCTACTCGGCATGGGGAtgcgccttttttattattgtttat
ac----------------
>fis.Cfr143.17.fis
-----------------------------------cgtgctgccctgatgatgggcatca
accgtggtacgctgcgtaaaaaactgaaaaaaTACGGCATGAACTGATActaatcagtta
aatgcttgtttaaaaaggcgctcttcggcatggggaagcgccttttttattagtgtttat
ac----------------
>fis.Cfr158.16.fis
-----------------------------------cgtgctgccctgatgatgggcatca
accgtggtacgctgcgtaaaaaactgaaaaaaTACGGCATGAACTGATACaaatcagtta
aatgtttgttttaaaaggcgctactcggcatgggatagcgccttttttattaatgtttat
ac----------------
>fis.Cfr159.21.fis
-----------------------------------cgtgctgccctgatgatgggcatca
accgtggtacgctgcgtaaaaaactgaaaaaaTACGGCATGAACTGATACatttcagcta
tgttattgaataaaaaggcgctactcggcatggggatgcgccttttttattattgtttat
ac----------------
>fis.Cfr82.16.fis
-----------------------------------cgtgctgccctgatgatgggcatca
accgtggtacgctgcgtaaaaaactgaaaaaaTACGGCATGAACTGATACatttcagcta
tgttattgaataaaaaggcgctactcggcatggggatgcgccttttttattattgtttat
ac----------------
>fis.Cfr83.17.fis
-----------------------------------cgtgctgccctgatgatgggcatca
accgtggtacgctgcgtaaaaaactgaaaaaatacGGCATGAACTGATACatttctgcta
tgttattgaataaaaaggcgctactcggcatgggatagcgccttttttattaatgtttat
ac----------------
>fis.Cmg1.17.fis
-----------------------------------cgtgctgccctgatgatgggcatca
accgtggtacgctgcgtaaaaaattgaaaaaaTACGGCATGAACTgatactaatcagtta
aatgcttgtttaaaaaggcgctcttcggcatggggaagcgccttttttattagtgtttat
ac----------------
>fis.Cnf1.45.fis
-----------------------------------cgcgctgccctgatgatgggcatca
accgcggtacgctgcgtaagaaactgaaaaAATACGGCATGAACTGAcaccaaccagcta
acttgctgtttataaaggcgctcttcggcatggggaagcgcctttttcatttcatgtgcc
cc----------------
>fis.Cpo18.16.fis
-----------------------------------cgtgctgccctgatgatgggcatca
accgtggtacgctgcgtaaaaaactgaaaaaaTACGGCATGAACTGATAgatttcagcta
tgtcattgaataaaaaggcgctactcggcatgggatagcgccttttttattaatgtttat
ac----------------
>fis.Csa105.16.fis
-----------------------------------cgcgctgcgctgatgatgggtatca
accgcggtacgctgcgtaagaaactgaaaaaaTACGGCATGAACTgatagatttcagcta
tgttattgaataaaaaggcgctactcggcatggaatagcgccttttttattaatgtttat
ac----------------
>fis.Csa108.16.fis
-----------------------------------cgcgctgcgctgatgatgggtatca
accgcggtacgctgcgtaagaaactgaaaaaaTACGGCATGAACTgatagatttcagcta
tgttattgaataaaaaggcgctactcggcatgggatagcgccttttttattaatgtttat
ac----------------
>fis.Csa110.16.fis
-----------------------------------cgcgctgcgctgatgatgggtatca
accgcggtacgctgcgtaagaaactgaaaaaaTACGGCATGAACTgatagatttcagcta
tgttattgaataaaaaggcgctactcggcatggaatagcgccttttttattaatgtttat
ac----------------
>fis.Ecl367.17.fis
-----------------------------------cgcgctgcgctgatgatgggtatca
accgtggtactctgcgtaagaaactgaaaaaaTACGGCATGAACTGATACTAATCAGTTA
AATGCTTGTTTAAAAAGGCGCTactcggcatgggatagcgccttttttattaatgtttat
ac----------------
>fis.Eae111.11.fis
-----------------------------------cgcgctgccctgatgatgggtatca
accgcggtactctgcgtaagaaactgaaaaaATACGGCATGAACTGATActaatcagtta
acttgttgattaaaaaggcgctcttcggcatggggaagcgccttttttattggtagtgat
at----------------
>fis.Eae119.16.fis
-----------------------------------cgcgctgccctgatgatgggcatca
accgtggtaccctgcgtaagaaactgaaaaaaTACGGCATGAACTgatactaatcagtta
agtgtttgtttaaaaaggcgctaaccggcatggggaagcgccttttttatcattgtttat
ac----------------
>fis.Eae47.11.fis
-----------------------------------cgcgctgccctgatgatgggtatca
accgcggtactctgcgtaagaaactgaaaaaATACGGCATGAACTGATActaatcagtta
acttgttgattaaaaaggcgctcttcggcatggggaagcgccttttttattggtagtgat
at----------------
>fis.Eae96.11.fis
-----------------------------------cgcgctgccctgatgatgggtatca
accgcggtactctgcgtaagaaactgaaaaaATACGGCATGAACTGATActaatcagtta
acttgttgattaaaaaggcgctcttcggcatggggaagcgccttttttattggtagtgat
at----------------
>fis.Eas22.17.fis
-----------------------------------cgcgctgcgctgatgatgggtatca
accgtggtactctgcgtaagaaactgaaaaaaTACGGCATGAACTGATAgatttcagcta
tgttattgaataaaaaggcgctactcggcatgggatagcgccttttttattaatgtttat
ac----------------
>fis.Eas27.17.fis
-----------------------------------cgcgctgcgctgatgatgggtatca
accgtggtactctgcgtaagaaactgaaaaaaTACGGCATGAACTGATAgatttcagcta
tgttattgaataaaaaggcgctactcggcatgggatagcgccttttttattaatgtttat
ac----------------
>fis.Eba205.17.fis
-----------------------------------cgcgctgccctgatgatgggtatca
accgtggtacgctgcgtaagaaactgaaaaaATACGGCATGAACTGATAaatatcagtta
tgttattgaattaaaaggcgctactcggcatgtggaagcgccttttttattttttgtgat
at----------------
>fis.Eba95.16.fis
-----------------------------------cgcgctgccctgatgatgggtatca
accgtggtacgctgcgtaagaaactgaaaaaaTACGGCATGAACTGATAGatttcagcta
tgttattgaataaaaaggcgctactcggcatgggatagcgccttttttattaatgtttat
ac----------------
>fis.Ebi10.17.fis
-----------------------------------cgcgctgccctgatgatgggcatca
accgtggtaccctgcgtaagaaactgaaaaaaTACGGCATGAACTgatagatttcagcta
tgttattgaataaaaaggcgctactcggcatgggatagcgccttttttattaatgtttat
ac----------------
>fis.Ecl127.17.fis
-----------------------------------cgcgctgcgctgatgatgggtatca
accgtggtactctgcgtaagaaactgaaaaaaTACGGCATGAACTgatactaatcagtta
aatgcttgtttaaaaaggcgctcttcggcatggggaagcgccttttttattagtgtttat
ac----------------
>fis.Ecl164.16.fis
-----------------------------------cgcgctgcgctgatgatgggtatca
accgtggtactctgcgtaagaaactgaaaaaaTACGGCATGAACTgatagatttcagcta
tgttattgaataaaaaggcgctactcggcatgggatagcgccttttttattaatgtttat
ac----------------
>fis.Ecl167.16.fis
-----------------------------------cgcgctgcgctgatgatgggtatca
accgtggtactctgcgtaagaaactgaaaaaaTACGGCATGAACTaatttcgattagcta
actgcttgtttaaaaaggcgcgaaccggcatggggaagcgccttttttattaatgtttat
ac----------------
>fis.Ecl189.15.fis
-----------------------------------cgcgctgcgctgatgatgggtatca
accgtggtactctgcgtaagaaactgaaaaaaTACGGCATGAACTgatactagtcagtta
agtgcttgtttaaaaaggcgctcttcggcatggggaagcgccttttttattagtgtttat
ac----------------
>fis.Ecl19.16.fis
-----------------------------------cgcgctgcgctgatgatgggtatca
accgtggtactctgcgtaagaaactgaaaaaaTACGGCATGAACTGATACTAGTCAGTTA
Agtacctgtttaaaaaggcgctcttcggcatggggaagcgccttttttattagtgtttat
ac----------------
>fis.Ecl223.16.fis
-----------------------------------cgcgctgcgctgatgatgggtatca
accgtggtactctgcgtaagaaactgaaaaaaTACGGCATGAACTGATACatttcagcta
tgttattgaataaaaaggcgctactcggcatggggatgcgccttttttattattgtttat
ac----------------
>fis.Ecl231.17.fis
-----------------------------------cgcgctgccctgatgatgggcatca
accgtggtaccctgcgtaagaaactgaaaaaaTACGGCATGAACTgatactagtcagtta
agtgcttgtttaaaaaggcgctcttcggcatggggaagcgccttttttattagtgtttat
ac----------------
>fis.Ecl28.16.fis
-----------------------------------cgcgctgccctgatgatgggcatca
accgtggtaccctgcgtaagaaactgaaaaaaTACGGCATGAACTgatactagtcagtta
agtgcttgtttaaaaaggcgctcttcggcatggggaagcgccttttttattagtgtttat
ac----------------
>fis.Ecl285.16.fis
-----------------------------------cgcgctgccctgatgatgggcatca
accgtggtaccctgcgtaagaaactgaaaaaaTACGGCATGAACTgatacatttcagcta
tgttattgaataaaaaggcgctactcggcatggggatgcgccttttttattattgtttat
ac----------------
>fis.Ecl31.17.fis
-----------------------------------cgcgctgccctgatgatgggcatca
accgtggtaccctgcgtaagaaactgaaaaaaTACGGCATGAACTgatactaatcagtta
agtgtttgtttaaaaaggcgctaaccggcatggggaagcgccttttttatctctgtttat
ac----------------
>fis.Ecl351.16.fis
-----------------------------------cgcgctgccctgatgatgggcatca
accgtggtaccctgcgtaagaaactgaaaaaaTACGGCATGAACTgatagatttcagcta
tgttattgaataaaaaggcgctactcggcatgggatagcgccttttttattaatgtttat
ac----------------
>fis.Ecl386.16.fis
-----------------------------------cgcgctgccctgatgatgggcatca
accgtggtaccctgcgtaagaaactgaaaaaaTACGGCATGAACTgatacaaatcagtta
aatgtttgttttaaaaggcgctactcggcatgggatagcgccttttttattaatgtttat
ac----------------
>fis.Ecl405.17.fis
-----------------------------------cgcgctgccctgatgatgggcatca
accgtggtaccctgcgtaagaaactgaaaaaaTACGGCATGAACTgatactagtcagtta
agtgcttgtttaaaaaggcgctcttcggcatggggaagcgccttttttattagtgtttat
ac----------------
>fis.Ecl483.16.fis
-----------------------------------cgcgctgccctgatgatgggcatca
accgtggtaccctgcgtaagaaattgaaaaaaTACGGCATGAACTgatactaatcagtta
aatgtttgttttaaaaggcgctactcggcatgggatagcgccttttttattaatgtttat
ac----------------
>fis.Ecl51.17.fis
-----------------------------------cgcgctgccctgatgatgggcatca
accgtggtaccctgcgtaagaaactgaaaaaaTACGGCATGAACTgatactaatcagtta
aatgcttgtttaaaaaggcgctcttcggcatggggaagcgccttttttattagtgtttat
ac----------------
>fis.Ecl514.17.fis
-----------------------------------cgcgctgccctgatgatgggcatca
accgtggtaccctgcgtaagaaattgaaaaaaTACGGCATGAACTGATACTAgtcagtta
agtgcttgtttaaaaaggcgctcttcggcatggggaagcgccttttttattagtgtttat
ac----------------
>fis.Ecl524.16.fis
-----------------------------------cgcgctgccctgatgatgggcatca
accgtggtaccctgcgtaagaaactgaaaaaaTACGGCATGAACTgatacatttcagcta
tgttattgaataaaaaggcgctactcggcatggggatgcgccttttttattattgtttat
ac----------------
>fis.Ecl55.17.fis
-----------------------------------cgcgctgcgctgatgatgggtatca
accgtggtactctgcgtaagaaactgaaaaaaTACGGCATGAACTGATACTAATCAGTTA
Agtgcttgtttaaaaaggcgctcttcggcatggggaagcgccttttttattagtgtttat
ac----------------
>fis.Ecl573.16.fis
-----------------------------------cgcgctgcgctgatgatgggtatca
accgtggtactctgcgtaagaaactgaaaaaaTACGGCATGAACTgatactaatcagtta
agtgtttgtttaaaaaggcgctaaccggcatggggaagcgccttttttatctctgtttat
ac----------------
>fis.Ecl58.14.fis
-----------------------------------cgcgctgccctgatgatgggcatca
accgtggtaccctgcgtaagaaactgaaaaaaTACGGCATGAACTgatactaatcagtta
aatgcttgtttaaaaaggcgctcttcggcatggggaagcgccttttttattagtgtttat
ac----------------
>fis.Ecl603.17.fis
-----------------------------------cgcgctgccctgatgatgggcatca
accgtggtaccctgcgtaagaaactgaaaaaaTACGGCATGAACTgatagatttcagcta
tgttattgaataaaaaggcgctactcggcatgggatagcgccttttttattaatgtttat
ac----------------
>fis.Ecl606.16.fis
-----------------------------------cgcgctgcgctgatgatgggtatca
accgtggtactctgcgtaagaaactgaaaaaaTACGGCATGAACTGATACatttcagcta
tgttattgaataaaaaggcgctactcggcatgggatagcgccttttttattaatgtttat
ac----------------
>fis.Ecl649.17.fis
-----------------------------------cgcgctgccctgatgatgggcatca
accgtggtaccctgcgtaagaaactgaaaaaaTACGGCATGAACTgatactagtcagtta
agtgcttgtttaaaaaggcgctcttcggcatggggaagcgccttttttattagtgtttat
ac----------------
>fis.Ecl83.17.fis
-----------------------------------cgcgctgcgctgatgatgggtatca
accgtggtactctgcgtaagaaactgaaaaaaTACGGCATGAACTgatactagtcagtta
agtgcttgtttaaaaaggcgctcttcggcatggggaagcgccttttttattagtgtttat
ac----------------
>fis.Eco10135.17.fis
-----------------------------------cgtgctgcgctgatgatgggcatca
accgtggtacgctgcgtaaaaaattgaaaaaaTACGGCATGAACTgatacatttcagcta
tgttattgaataaaaaggcgctactcggcatggggatgcgccttttttattattgtttat
ac----------------
>fis.Eco10328.16.fis
-----------------------------------cgtgctgctctgatgatgggcatca
accgtggtacgctgcgtaaaaaattgaaaaaaTACGGCATGAACTgatactaatcagtta
agtgtttgtttaaaaaggcgctaaccggcatggggaagcgccttttttatctctgtttat
ac----------------
>fis.Eco1055.16.fis
-----------------------------------cgtgctgctctgatgatgggcatca
accgtggtacgctgcgtaaaaaattgaaaaaaTACGGCATGAACTgatacatttcagcta
tgttattgaataaaaaggcgctactcggcatggggatgcgccttttttattattgtttat
ac----------------
>fis.Eco10632.16.fis
-----------------------------------cgtgctgcgctgatgatgggcatca
accgtggtacgctgcgtaaaaaattgaaaaaaTACGGCATGAACTgatactaatcagtta
aatgtttgttttaaaaggcgctactcggcatggggatgcgccttttttattattgtttat
ac----------------
>fis.Eco12413.16.fis
-----------------------------------cgtgctgcgctgatgatgggcatca
accgtggtacgctgcgtaaaaaattgaaaaaaTACGGCATGAACTgatacatttcagcta
tgttattgaataaaaaggcgctactcggcatggggatgcgccttttttattattgtttat
ac----------------
>fis.Eco16160.16.fis
-----------------------------------cgcgctgctctgatgatgggcatca
accgcggtacgctgcgtaaaaaactgaaaaaaTACGGCATGAACTGATACatttcagcta
tgttattgaataaaaaggcgctactcggcatgggatagcgccttttttattaatgtttat
ac----------------
>fis.Eco254.16.fis
-----------------------------------cgtgctgcgctgatgatgggcatca
accgtggtacgctgcgtaaaaaattgaaaaaaTACGGCATGAACTAATgataattagtta
attcgttgaaaaaaggcgctttttctttaagagtaagcgcctttttcttgcaactttata
ca----------------
>fis.Eco3265.17.fis
-----------------------------------cgtgctgcgctgatgatgggcatca
accgtggtacgctgcgtaaaaaattgaaaaaaTACGGCATGAACTAATgataattagtta
attcgttgaaaaaaggcgctttttctttaagagtaagcgcctttttcttgcaactttata
ca----------------
>fis.Eco3299.16.fis
-----------------------------------cgtgctgctctgatgatgggcatca
accgtggtacgctgcgtaaaaaattgaaaaaaTACGGCATGAACTgatacatttcagcta
tgttattgaataaaaaggcgctactcggcatggggatgcgccttttttattattgtttat
ac----------------
>fis.Eco3301.16.fis
-----------------------------------cgtgctgctctgatgatgggcatca
accgtggtacgctgcgtaaaaaattgaaaaaaTACGGCATGAACTgatactaatcagtta
agtgtttgtttaaaaaggcgctaaccggcatggggaagcgccttttttatctctgtttat
ac----------------
>fis.Eco475.16.fis
-----------------------------------cgtgctgcgctgatgatgggcatca
accgtggtacgctgcgtaaaaaattgaaaaaaTACGGCATGAACTgatacatttcagcta
tgttattgaataaaaaggcgctactcggcatggggatgcgccttttttattattgtttat
ac----------------
>fis.Eco476.16.fis
-----------------------------------cgtgctgcgctgatgatgggcatca
accgtggtacgctgcgtaaaaaattgaaaaaaTACGGCATGAACTgatagatttcagcta
tgtcattgaataaaaaggcgctactcgggatgggatagcgccttttttattaatgtttat
ac----------------
>fis.Eco4829.16.fis
-----------------------------------cgtgctgcgctgatgatgggcatca
accgtggtacgctgcgtaaaaaattgaaaaaaTACGGCATGAACTgatactaatcagtta
agtgtttgtttaaaaaggcgctaaccggcatggggaagcgccttttttatctctgtttat
ac----------------
>fis.Eco5663.16.fis
-----------------------------------cgtgctgctctgatgatgggcatca
accgtggtacgctgcgtaaaaaattgaaaaaaTACGGCATGAACTgatactaatcagtta
aatgcttgtttaaaaaggcgctcttcggcatggggaagcgccttttttattagtgtttat
ac----------------
>fis.Eco5861.17.fis
-----------------------------------cgtgctgcgctgatgatgggcatca
accgtggtacgctgcgtaaaaaattgaaaaaaTACGGCATGAACTgatagatttcagcta
tgttattgaataaaaaggcgctactcggcatgggatagcgccttttttattaatgtttat
ac----------------
>fis.Eco7554.16.fis
-----------------------------------cgtgctgcgctgatgatgggcatca
accgtggtacgctgcgtaaaaaattgaaaaaaTACGGCATGAACTgatactaatcagtta
aatgtttgttttaaaaggcgctactcggcatggggacgcgccttttttattattgtttat
ac----------------
>fis.Eco8946.15.fis
-----------------------------------cgtgctgcgctgatgatgggcatca
accgtggtacgctgcgtaaaaaattgaaaaaaTACGGCATGAACTgatagatttcagcta
tgttattgaataaaaaggcgctactcggcatgggatagcgccttttttattaatgtttat
ac----------------
>fis.Eco9106.17.fis
-----------------------------------cgtgctgctctgatgatgggcatca
accgtggtacgctgcgtaaaaaattgaaaaaaTACGGCATGAACTgatacatttcagcta
tgttattgaataaaaaggcgctactcggcatggggatgcgccttttttattattgtttat
ac----------------
>fis.Eco9562.16.fis
-----------------------------------cgtgctgcgctgatgatgggcatca
accgtggtacgctgcgtaaaaaattgaaaaaaTACGGCATGAACTgatacatttcagcta
tgttattgaataaaaaggcgctactcggcatggggatgcgccttttttattattgtttat
ac----------------
>fis.Eco9660.10.fis
-----------------------------------cgtgctgcgctgatgatgggcatca
accgtggtacgctgcgtaaaaaattgaaaaaaTACGGCATGAACTgatactaatcagtta
agtgtttgtttaaaaaggcgctaaccggcatggggaagcgccttttttatctctgtttat
ac----------------
>fis.Eho124.17.fis
-----------------------------------cgcgctgccctgatgatgggcatca
atcgtggtaccctgcgtaagaaactgaaaaaaTACGGCATGAACTgatactaatcagtta
aatgcttgtttaaaaaggcgctcttcggcatggggaagcgccttttttattagtgtttat
ac----------------
>fis.Eho139.16.fis
-----------------------------------cgcgctgccctgatgatgggcatca
accgtggtaccctgcgtaagaaattgaaaaaaTACGGCATGAACTGATACTAATCAGTTA
AATGCTTGTTTAAAAAGGCGCTCTTCGGCATGGGGAAGCGCCTTTTTTATTagtgtttat
ac----------------
>fis.Eho166.16.fis
-----------------------------------cgcgctgccctgatgatgggcatca
accgtggtaccctgcgtaagaaactgaaaaaaTACGGCATGAACTgatactaatcagtta
aatgcttgtttaaaaaggcgctcttcggcatggggaagcgccttttttattagtgtttat
ac----------------
>fis.Eho199.17.fis
-----------------------------------cgcgctgccctgatgatgggcatca
accgtggtaccctgcgtaagaaactgaaaaaaTACGGCATGAACTgatactagtcagtta
agtgcttgtttaaaaaggcgctcttcggcatggggaagcgccttttttattagtgtttat
ac----------------
>fis.Eho314.16.fis
-----------------------------------cgcgctgccctgatgatgggcatca
accgtggtaccctgcgtaagaaattgaaaaaaTACGGCATGAACTgatactaatcagtta
agtgtttgtttaaaaaggcgctaaccggcatggggaagcgccttttttatcattgtttat
ac----------------
>fis.Eho48.17.fis
-----------------------------------cgcgctgccctgatgatgggcatca
accgtggtaccctgcgtaagaaactgaaaaaaTACGGCATGAACTgatagatttcagcta
tgttattgaataaaaaggcgctactcggcatgggatagcgccttttttattaatgtttat
ac----------------
>fis.Eho511.17.fis
-----------------------------------cgcgctgccctgatgatgggcatca
accgtggtaccctgcgtaagaaactgaaaaaaTACGGCATGAACTgatactaatcagtta
agtgtttgtttaaaaaggcgctaaccggcatggggaagcgccttttttatctctgtttat
ac----------------
>fis.Eho86.17.fis
-----------------------------------cgcgctgccctgatgatgggcatca
accgtggtaccctgcgtaagaaactgaaaaaaTACGGCATGAACTgatactaatcagtta
agtgtttgtttaaaaaggcgctaaccggcatggggaagcgccttttttatctctgtttat
ac----------------
>fis.Eko24.16.fis
-----------------------------------cgcgctgcgctgatgatgggtatca
accgtggtactctgcgtaagaaactgaaaaaaTACGGCATGAACTgatactaatcagtta
agtgtttgtttaaaaaggcgctaaccggcatggggaagcgccttttttatctctgtttat
ac----------------
>fis.Epi7.17.fis
-----------------------------------cgtgcggccctgatgatggggatca
accgcggcacgctgcgcaagaagctgaaaaaaTACGGCATGAACTGATTaacgtcagtta
acctattgaaaaaaggcgcttttacctctgcaattagcgcctttttcttgattgtttata
ca----------------
>fis.Ero34.19.fis
-----------------------------------cgcgctgcgctgatgatgggtatca
accgtggtactctgcgtaagaaactgaaaaaaTACGGCATGAACTGATACTAATCAGTTA
Agtgtttgtttaaaaaggcgctcttcggcatggggaagcgccttttttattggattgact
gc----------------
>fis.Ero35.16.fis
-----------------------------------cgcgctgcgctgatgatgggtatca
accgtggtactctgcgtaagaaactgaaaaaaTACGGCATGAACTGATAgatttcagcta
tgttattgaataaaaaggcgctactcggcatgggatagcgccttttttattaatgtttat
ac----------------
>fis.Est1.16.fis
-----------------------------------cgcgctgccctgatgatgggcatca
accgtggtaccctgcgtaagaaactgaaaaaaTACGGCATGAACTgatactaatcagtta
agtgtttgtttaaaaaggcgctaaccggcatggggaagcgccttttttatctctgtttat
ac----------------
>fis.Eta31.15.fis
-----------------------------------cgtgcagccctgatgatgggcatca
accgcggtacgctgcgcaagaaactgaaaaaaTATGGCATGAACTGATTAACGTCAGTTA
ACCTATTGAAcaaaaaggcattactcagcatgaggtaatgccttttttattaatgtttat
ac----------------
>fis.Gag2.17.fis
-----------------------------------cgcgctgccctgatgatgggtatca
accgtggtacgctgcgtaagaaactgaaaaaATACGGCATGAACTGATAatcatcagcta
aatgactgtttaaaaaggcgctactcggcatgggatagcgccttttttattgcttgtgat
ac----------------
>fis.Hal1.15.fis
-----------------------------------cgcgctgcgctgatgatgggtatca
accgtggtactctgcgtaagaaattgaaaaaaTACGGCATGAACTGATACTAatcagtta
acgtattgaaaaaaggcgcttttcccttattgggttagcgccttttttataactatttat
ac----------------
>fis.Kae44.11.fis
-----------------------------------cgcgctgccctgatgatgggtatca
accgcggtactctgcgtaagaaactgaaaaaATACGGCATGAACTGATActaatcagtta
acttgttgattaaaaaggcgatcttcggcatggggaagcgccttttttattgcttgtgat
at----------------
>fis.Hpa118.15.fis
-----------------------------------cgcgctgcgctgatgatgggtatca
accgtggtactctgcgtaagaaattgaaaaaaTACGGCATGAACTGATACTAATCAGTTA
ACGTATTGAAAAAAGGcgctttccccttattgggttagcgccttttttataactatttat
ac----------------
>fis.Hpa35.16.fis
-----------------------------------cgcgctgcgctgatgatgggtatca
accgtggtactctgcgtaagaaattgaaaaaaTACGGCATGAACTGATACTAATCAGTTA
ACGTATTGAAAAAAGGcgcttttctcttattgagttagcgccttttttataactatttat
ac----------------
>fis.Kae9.11.fis
-----------------------------------cgcgctgccctgatgatgggtatca
accgcggtactctgcgtaagaaactgaaaaaATACGGCATGAACTGATActaatcagtta
acttgttgtttaagaaggcgctactcggcatggggacgcgccttttttattgtttgtgat
ac----------------
>fis.Khm3.11.fis
-----------------------------------cgcgctgctctgatgatgggcatca
accgcggtacgctgcgtaaaaaactgaaaaaATACGGCATGAACTGATACTAatcagtta
acttgttgattaaaaaggcgctcttcggcatggggaagcgccttttttattgcttgtgat
at----------------
>fis.Kox18.16.fis
-----------------------------------cgcgctgctctgatgatgggcatca
accgcggtacgctgcgtaaaaaactgaaaaaaTACGGCATGAACTGATACatttcagcta
tgttattgaataaaaaggcgctactcggcatgggatagcgccttttttattaatgtttat
ac----------------
>fis.Kox88.16.fis
-----------------------------------cgtgctgccctgatgatgggcatca
accgtggtactctgcgtaaaaaattgaaaaaaTACGGCATGAACTGATACatttcagcta
tgttattgaataaaaaggcgctactcggcatggggatgcgccttttttattattgtttat
ac----------------
>fis.Kpn10.16.fis
-----------------------------------gcgctgctctgatgatgggcatcaa
ccgcggtacgctgcgtaaaaaaactgaaaaaaTACGGCATGAACTGATACatttcagcta
tgttattgaataaaaaggcgctactcggcatgggatagcgccttttttattaatgtttat
ac----------------
>fis.Kpn1073.15.fis
-----------------------------------cgcgctgctctgatgatgggcatca
accgcggtacgctgcgtaaaaaactgaaaaaaTACGGCATGAACTGATACatttcagcta
tgttattgaataaaaaggcgctactcggcatggggatgcgccttttttattattgtttat
ac----------------
>fis.Kpn1167.16.fis
-----------------------------------cgcgctgctctgatgatgggcatca
accgcggtacgctgcgtaaaaaactgaaaaaaTACGGCATGAACTGATACatttaagcta
tgttattgaataaaaaggcgctactcggcatgggatagcgccttttttattaatgtttat
ac----------------
>fis.Kpn1269.16.fis
-----------------------------------cgcgctgctctgatgatgggcatca
accgcggtacgctgcgtaaaaaactgaaaaaaTACGGCATGAACTGATACatttcagcta
tgttattgaataaaaaggcgctactcggcatgggatagcgccttttttattaatgtttat
ac----------------
>fis.Kpn1274.11.fis
-----------------------------------cgcgctgctctgatgatgggcatca
accgcggtacgctgcgtaaaaaactgaaaaaATACGGCATGAACTGATACTAatcagtta
acttgttgattaaaaaggcgctcttcggcatggggaagcgccttttttattggtagtgat
at----------------
>fis.Kpn1343.11.fis
-----------------------------------cgcgctgctctgatgatgggcatca
accgcggtacgctgcgtaaaaaactgaaaaaATACGGCATGAACTGATACTAGTCAGTTa
acttgttgattaaaaaggcgctcttcggcatggggaagcgccttttttattggtagtgat
at----------------
>fis.Kpn1377.16.fis
-----------------------------------cgcgctgctctgatgatgggcatca
accgcggtacgctgcgtaaaaaactgaaaaaaTACGGCATGAACTGATACatttcagcta
tgttattgaataaaaaggcgctactcggcatggggatgcgccttttttattattgtttat
ac----------------
>fis.Kpn1387.16.fis
-----------------------------------cgcgctgctctgatgatgggcatca
accgcggtacgctgcgtaaaaaactgaaaaaaTACGGCATGAACTGATACatttcagcta
tgttattgaataaaaaggcgctactcggcatggggatgcgccttttttattattgtttat
ac----------------
>fis.Kpn1398.16.fis
-----------------------------------cgcgctgctctgatgatgggcatca
accgcggtacgctgcgtaaaaaactgaaaaaaTACGGCATGAACTGATACTAGTCAGTTa
agtgcttgtttaaaaaggcgctcttcggcatggggaagcgccttttttattagtgtttat
ac----------------
>fis.Kpn1467.11.fis
-----------------------------------cgcgctgctctgatgatgggcatca
accgcggtacgctgcgtaaaaaactgaaaaaATACGGCATGAACTGATACTAatcagtta
acttgttgatttaaaaggcgctcttcggcatggggaagcgccttttttattggtagtgat
at----------------
>fis.Kpn1519.17.fis
-----------------------------------cgcgctgccctgatgatgggcatca
accgcggtacgctgcgtaaaaaactgaaaaaaTACGGCATGAACTGATAgatttcagcta
tgttattgaataaaaaggcgctactcggcatgggatagcgccttttttattaatgtttat
ac----------------
>fis.Kpn1553.16.fis
-----------------------------------cgcgctgccctgatgatgggcatca
accgcggtacgctgcgtaaaaaactgaaaaaaTACGGCATGAACTGATACatttcagcta
tgttattgaataaaaaggcgctactcggcatggggatgcgccttttttattattgtttat
ac----------------
>fis.Kpn1585.16.fis
-----------------------------------cgcgctgctctgatgatgggcatca
accgcggtacgctgcgtaaaaaactgaaaaaaTACGGCATGAACTGATACatttcagcta
tgttattgaataaaaaggcgctactcggcatgggatagcgccttttttattaatgtttat
ac----------------
>fis.Kpn1711.16.fis
-----------------------------------cgcgctgctctgatgatgggcatca
accgcggtacgctgcgtaaaaaactgaaaaaaTACGGCATGAACTGATACatttcagcta
tgttattgaataaaaaggcgctactcggcatgggatagcgccttttttattaatgtttat
ac----------------
>fis.Kpn1735.16.fis
-----------------------------------cgcgctgctctgatgatgggcatca
accgcggtacgctgcgtaaaaaactgaaaaaaTACGGCATGAACTGATACatttcagcta
tgttattgaataaaaaggcgctaatcggcatgggatagcgccttttttattaatgtttat
ac----------------
>fis.Kpn1912.17.fis
-----------------------------------cgcgctgctctgatgatgggcatca
accgcggtacgctgcgtaaaaaactgaaaaaaTACGGCATGAACTGATACcaatcagtta
aatgcttgtttaaaaaggcgctcttcggcatggggaagcgccttttttattagtgtttat
ac----------------
>fis.Kpn1960.16.fis
-----------------------------------cgcgctgctctgatgatgggcatca
accgcggtacgctgcgtaaaaaactgaaaaaaTACGGCATGAACTGATACatttcagcta
tgttattgaataaaaaggcgctactcggcatggggatgcgccttttttattattgtttat
ac----------------
>fis.Kpn2023.16.fis
-----------------------------------cgcgctgctctgatgatgggcatca
accgcggtacgctgcgtaaaaaactgaaaaaaTACGGCATGAACTGATACatttcagcta
tgttattgaataaaaaggcgctactcggcattggatagcgccttttttattaatgtttat
ac----------------
>fis.Kpn2194.16.fis
-----------------------------------cgcgctgctctgatgatgggcatca
accgcggtacgctgcgtaaaaaactgaaaaaaTACGGCATGAACTGATACatttcagcta
tgttattgaataaaaagacgctactcggcatgggatagcgccttttttattaatgtttat
ac----------------
>fis.Kpn27.17.fis
-----------------------------------cgcgctgctctgatgatgggcatca
accgcggtacgctgcgtaaaaaactgaaaaaaTACGGCATGAACTGATACcaatcagtta
aatgcttgtttaaaaaggcgctcttcggcatggggaagcgccttttttattagtgtttat
ac----------------
>fis.Kpn3018.16.fis
-----------------------------------cgcgctgctctgatgatgggcatca
accgcggtacgctgcgtaaaaaactgaaaaaaTACGGCATGAACTGATACatttcagata
tgttattgaataaaaaggcgctactcggcatgggatagcgccttttttattaatgtttat
ac----------------
>fis.Kpn3059.16.fis
-----------------------------------cgcgctgctctgatgatgggcatca
accgcggtacgctgcgtaaaaaactgaaaaaaTACGGCATGAACTGATACattgcagcta
tgttattgaataaaaaggcgctactcggcatgggatagcgccttttttattaatgtttat
ac----------------
>fis.Kpn3768.18.fis
-----------------------------------cgcgctgctctgatgatgggcatca
accgcggtacgctgcgtaaaaaactgaaaaaATACGGCATGAACTGATACTAGTCcgtta
tgttgttgatataaaaggcgctcttcggcatggggaagcgccttttttatttattgtgat
at----------------
>fis.Kpn3903.16.fis
-----------------------------------cgcgctgctctgatgatgggcatca
accgcggtacgctgcgtaaaaaactgaaaaaaTACGGCATGAACTaatgataattagtta
attcgttgaaaaaaggcgctttttctttaagagtaagcgcctttttcttgcaactttata
ca----------------
>fis.Kpn4093.17.fis
-----------------------------------cgcgctgctctgatgatgggcatca
accgcggtacgctgcgtaaaaaactgaaaaaaTACGGCATGAACTGATAgatctcagcta
tgttattgaataaaaaggcgctactcggcatgggatagcgccttttttattaatgtttat
ac----------------
>fis.Kpn4178.16.fis
-----------------------------------cgcgctgctctgatgatgggcatca
accgcggtacgctgcgtaaaaaactgaaaaaaTACGGCATGAACTGATACatttcagcta
tgttattgaataaaaaggcgctactcggcatgggatagcgccttttttattaatgtttat
ac----------------
>fis.Kpn418.16.fis
-----------------------------------cgcgctgctctgatgatgggcatca
accgcggtacgctgcgtaaaaaactgaaaaaaTACGGCATGAACTGATACTAATCAGTTA
AGTGCTTGTTTAAAAAGGCGCTCTTCGGCATGGGGAAGCGCCTTTTTTATTAgtgtttat
ac----------------
>fis.Kpn4462.18.fis
-----------------------------------cgcgctgctctgatgatgggcatca
accgcggtacgctgcgtaaaaaactgaaaaaaTACGGCATGAACTGATAgatttcagcta
tgttattgaataaaaaggcgctactcggcatgggatagcgccttttttattaatgtttat
ac----------------
>fis.Kpn4526.11.fis
-----------------------------------cgcgctgctctgatgatgggcatca
accgcggtacgctgcgtaaaaaactgaaaaaATACGGCATGAACTGATACTAatcagtta
acttgttgattaaaaaggcgctcttcggcatggggaagcgccttttttattggtagtgat
at----------------
>fis.Kpn4893.17.fis
-----------------------------------cgcgctgctctgatgatgggcatca
accgcggtacgctgcgtaaaaaactgaaaaaaTACGGCATGAACTGATACcaatcagtta
aatgcttgtttaaaaaggcgctcttcggcatggggaagcgccttttttattagtgtttat
ac----------------
>fis.Kpn4904.16.fis
-----------------------------------cgcgctgctctgatgatgggcatca
accgcggtacgctgcgtaaaaaactgaaaaaaTACGGCATGAACTGATACatttcagcta
tgttattgaataaaaaggcgctactcggcatggggatgcgccttttttattattgtttat
ac----------------
>fis.Kpn5019.11.fis
-----------------------------------cgcgctgctctgatgatgggcatca
accgcggtacgctgcgtaaaaaactgaaaaaATACGGCATGAACTGATAacaatcagtta
tgttattgaattaaaaggcgctactcggcatggggaagcgccttttttattgattgtgat
ac----------------
>fis.Kpn5031.16.fis
-----------------------------------cgcgctgctctgatgatgggcatca
accgcggtacgctgcgtaaaaaactgaaaaaaTACGGCATGAACTGATAgatttcagcta
tgttattgaataaaaaggcgctactcggcatgggatagcgccttttttattaatgtttat
ac----------------
>fis.Kpn5343.18.fis
-----------------------------------cgcgctgctctgatgatgggcatca
accgcggtacgctgcgtaaaaaactgaaaaaaTACGGCATGAACTGATAgatctcagcta
tgttattgaataaaaaggcgctactcggcatgggatagcgccttttttattaatgtttat
ac----------------
>fis.Kpn5664.17.fis
-----------------------------------cgcgctgctctgatgatgggcatca
accgcggtacgctgcgtaaaaaactgaaaaaaTACGGCATGAACTGATACcaatcagtta
aatgcttgtttaaaaaggcgctcttcggcatggggaagcgccttttttattagtgtttat
ac----------------
>fis.Kpn5978.16.fis
-----------------------------------cgcgctgctctgatgatgggcatca
accgcggtacgctgcgtaaaaaactgaaaaaaTACGGCATGAACTGATAgatttcagcta
tgttattgaataaaaaggcgctactcggcatgggatagcgccttttttattaatgtttat
ac----------------
>fis.Kpn620.16.fis
-----------------------------------cgcgctgctctgatgatgggcatca
accgcggtacgctgcgtaaaaaactgaaaaaaTACGGCATGAACTGATAgatttcagcta
tgttattgaataaaaaggcgctacccggcatgggatagcgccttttttattaatgtttat
ac----------------
>fis.Kpn6270.16.fis
-----------------------------------cgcgctgctctgatgatgggcatca
accgcggtacgctgcgtaaaaaactgaaaaaaTACGGCATGAACTGATACatttcagcta
tgttattgaataaaaaggcgctactcggcatggggatgcgccttttttattattgtttat
ac----------------
>fis.Kpn6355.16.fis
-----------------------------------cgcgctgctctgatgatgggcatca
accgcggtacgctgcgtaaaaaactgaaaaaaTACGGCATGAACTGATACatttcagcta
tgttattgaataaaaaggcgctactcggcatgggatagcgccttttttattaatgtttat
ac----------------
>fis.Kpn6454.16.fis
-----------------------------------cgcgctgctctgatgatgggcatca
accgcggtacgctgcgtaaaaaactgaaaaaaTACGGCATGAACTGATAgatttcagcta
tgttattgaataaaaaggcgctactcggcatgggatagcgccttttttattaatgtttat
ac----------------
>fis.Kpn6748.15.fis
-----------------------------------cgcgctgctctgatgatgggcatca
accgcggtacgctgcgtaaaaaactgaaaaaaTACGGCATGAACTGATACatttcagcta
tgttattgaataaaaaggcgctactcggcatgggatagcgcctttttattaatgtttata
ca----------------
>fis.Kpn6749.18.fis
-----------------------------------cgcgctgccctgatgatgggcatca
accgcggtacgctgcgtaaaaaactgaaaaaATACGGCATGAACTGATACTAGTCAGTTa
tgttgttgatataaaaggcgctcttcggcatggggaagcgccttttttatttattgtgat
at----------------
>fis.Kpn6785.16.fis
-----------------------------------cgcgctgctctgatgatgggcatca
accgcggtacgctgcgtaaaaaactgaaaaaaTACGGCATGAACTGATACatttcagcta
tgttattgaataaaaaggcgctactcggcatgggatagcgcctttttattaatgtttata
ca----------------
>fis.Kpn682.11.fis
-----------------------------------cgcgcagccctgatgatgggcatca
accgcggtacactgcgtaaaaaactgaaaaaATACGGCATGAACTGATACTAatcagtta
acttgttgattaaaaaggcgctcttcggcatggggaagcgccttttttattgcttgtgat
at----------------
>fis.Kpn6944.16.fis
-----------------------------------cgcgctgctctgatgatgggcatca
accgcggtacgctgcgtaaaaaactgaaaaaaTACGGCATGAACTaatgataattagtta
attcgttgaaaaaaggcgctttttctttaagagtaagcgcctttttcttgcaactttata
ca----------------
>fis.Kpn850.17.fis
-----------------------------------cgcgctgctctgatgatgggcatca
accgcggtacgctgcgtaaaaaactgaaaaaATACGGCATGAACTGATACTAGTCAttta
tgttgttgatataaaaggcgctcttcggcatgaggaagcgccttttttatttattgtgat
at----------------
>fis.Kqu218.11.fis
-----------------------------------cgcgctgccctgatgatgggcatca
accgcggtacgctgcgtaaaaaactgaaaaaATACGGCATGAACTGATACTAatcagtta
acttgttgattaaaaaggcgctcttcggcatggggaagcgccttttttattggtagtgat
at----------------
>fis.Kqu22.16.fis
-----------------------------------cgcgctgccctgatgatgggcatca
accgcggtacgctgcgtaaaaaactgaaaaaaTACGGCATGAACTGATAgatttcagcta
tgttattgaataaaaaggcgctactcggcatgggatagcgccttttttattaatgtttat
ac----------------
>fis.Kva16.11.fis
-----------------------------------cgcgcagccctgatgatgggcatca
accgcggtacactgcgtaaaaaactgaaaaaATACGGCATGAACTGATACTAatcagtta
acttgttgattaaaaaggcgctcttcggcatggggaagcgccttttttattgcttgtgat
at----------------
>fis.Kva79.17.fis
-----------------------------------cgcgcagccctgatgatgggcatca
accgcggtacactgcgtaaaaaactgaaaaaATACGGCATGAACTGATACTAatcagtta
tgttgttgatataaaaggcgctcttcggcatggggaagcgccttttttatttattgtgat
at----------------
>fis.Kva95.16.fis
-----------------------------------cgcgcagccctgatgatgggcatca
accgcggtacactgcgtaaaaaactgaaaaaaTACGGCATGAACTGATAgatttcagcta
tgttattgaataaaaaggcgctactcggcatgggatagcgccttttttattaatgtttat
ac----------------
>fis.Mmo49.15.fis
-----------------------------------cgcgctgccctgatgatgggtatca
accgcggtactctgcgtaaaaaactgaaAAAATACGGCATGAACTAAGTAATACCGTTTA
ATGCATTGAATCGAAAAGCCTTTTCAGGATAACTGAAAGGGCTTTTTTGTTGatatttat
at----------------
>fis.Mmo65.16.fis
-----------------------------------cgcgctgccctgatgatgggtatca
accgcggtactctgcgtaaaaaactgaaAAAATACGGCATGAACTAAGTAgtaccgtata
ccatattgaattaaaagccttttcaggataactgaaagggcttttttgttattgtttata
ca----------------
>fis.Pca108.14.fis
-----------------------------------cgcgcggccctgatgatgggcatca
accgcggtactctgcgtaagaaattgaaaaaaTACGGCATGAAttaatcaaaattcataa
ccgattgtttttaaaaggcgcttgtcagaaatggcaggcgtttttttataatgtttatac
ag----------------
>fis.Pge21.16.fis
-----------------------------------cgcgctgccctgatgatgggtatca
accgtggcaccctgcgtaagaaactgaaaaaaTACGGCATGAACTGATACTAGTCAGTTA
TGTTGTTGATAaaaaggcgctaaccggcatggggaagcgccttttttaatattgtttata
ca----------------
>fis.Pge22.18.fis
-----------------------------------cgcgctgccctgatgatgggtatca
accgtggcaccctgcgtaagaaactgaaaaaaTACGGCATGAACTGATACtagtcagtta
tgttgttgataaaaaggcgctaaccggcatggggaagcgccttttttaatattgtttata
ca----------------
>fis.Ppa65.16.fis
-----------------------------------cgcgctgccctgatgatgggcatca
accgcggtactctgcgtaagaaattgaaaaaaTACGGCATGAAttaatcgaaattcataa
cctattgtttttaaagaacgcttgtcagaaatggcaggcgttttttgttatttgtacccc
ac----------------
>fis.Ppo61.16.fis
-----------------------------------cgcgctgccctgatgatgggcatca
accgcggtactctgcgtaagaaattgaaaaaaTACGGCATGAAttaatcaaaattcataa
cctattgtttttaaaaagcgcttgtcagaaatggcaggcgtttttttataatgtttatac
ag----------------
>fis.Pre11.16.fis
-----------------------------------cgtgcagccctgatgatgggtatca
accgcggcactctgcgtaagaaactgaaaaAATACGGCATGAACTAATCCTAGTCGGTTA
ATGCtttgtttttaaaggcacttcttgttttcaaggagtgcttttttgttatttgtgata
ta----------------
>fis.Pre16.16.fis
-----------------------------------cgtgcagccctgatgatgggtatca
accgcggcactctgcgtaagaaactgaaaaAATACGGCATGAACTAATCCTAGTCGGTTA
ATGCtttgtttttaaaagcacttcttgtctttcaaggagtgcttttttattattcgtgat
ac----------------
>fis.Pre26.13.fis
-----------------------------------cgtgcagccctgatgatgggtatca
accgcggtactctgcgtaagaaactgaaAAAATACGGCATGAACTAATCCTAGTCGGTTA
ATGCtttgtttttaaaggcactttctacattttagggagtgcttttttcttatgattacc
cc----------------
>fis.Pre29.16.fis
-----------------------------------cgtgcagccctgatgatgggtatca
accgcggcactctgcgtaagaaactgaaAAAATACGGCATGAACTAATCCTAGTCGGTTA
ATGCtttgttttcaaaggcacttcttgtttttcaaggagtgcttttttgtttatgtttat
ac----------------
>fis.Pre6.17.fis
-----------------------------------cgtgcagccctgatgatgggtatca
accgcggtactctgcgtaagaaactgaaAAAATACGGCATGAACTAActctagtcggtta
atgctttgtttttaaaggcacttcttgtttttcaaggagtgcttttttgtttatgtttat
ac----------------
>fis.Psc87.16.fis
-----------------------------------cgcgctgccctgatgatgggtatca
accgtggtacgctgcgtaagaaactgaaaaaATACGGCATGAACTGATAattatcagcta
agtgactgtttaaaaaggcgctactcggcatgggatagcgccttttttattgcttgtgat
ac----------------
>fis.Psp92.15.fis
-----------------------------------cgtgcagccctgatgatgggtatca
accgcggtactctgcgtaagaaactgaaaaAATACGGCATGAAttaatcctagtcggtta
atgctttgtttttaaaggcacttcttgtttttcaaggagtgcctttttgttattcgtgat
at----------------
>fis.Rcj1.17.fis
-----------------------------------cgtgcggccctgatgatgggtatca
accgcggtacgctgcgtaagaaattgaaaaAATACGGCATGAACTGATACTAATCAGTta
acgtattgaaaaaaggcgcttttccttaactggattagcgcctttttgtttgtacgtgat
at----------------
>fis.Sen12933.16.fis
-----------------------------------cgtgctgctctgatgatgggcatca
accgtggtacgctgcgtaaaaaattaaaaaaaTACGGCATGAACTgatacatttcagcta
tgttattgaataaaaaggcgctactcggcatggggatgcgccttttttattattgtttat
ac----------------
>fis.Sen13389.13.fis.tandem2
-----------------------------------cgtgctgctctgatgatgggcatca
accgtggtacgctgcgtaaaaaattaaaAAAATACGGCATGAACTGATACtaatcagtta
aatgtttgttttaaaaggcgctactcggcatggggaagcgccttttttatttcagtgaca
cg----------------
>fis.Sen13389.16.fis.tandem1
-----------------------------------gtagataaataaaaaaacaaaatag
aacttaacgagatcgaatattaaatctgaaaaTACGGCATGAACTgatacatttcagcta
tgttattgaataaaaaggcgctactcggcatgggatagcgccttttttattaatgtttat
ac----------------
>fis.Sen13602.16.fis
-----------------------------------cgtgctgctctgatgatgggcatca
accgtggtacgctgcgtaaaaaattaaaaaaaTACGGCATGAACTgatacatttcagcta
tgtttttgaataaaaaggcgctactcggcatggggatgcgccttttttattattgtttat
ac----------------
>fis.Sen13813.42.fis
-----------------------------------cgcgctgccctgatgatgggtatca
accgtggtacgctgcgtaaaaaattgaaaaaaTACGGCATGAACTAAccaacaagtcata
acgtattgtatttaaaggtgatatcggaataatgatatcgccttttcatcattatgtgcc
cc----------------
>fis.Sen13882.16.fis
-----------------------------------cgtgctgctctgatgatgggcatca
accgtggtacgctgcgtaaaaaattaaaaaaaTACGGCATGAACTgatagatttcagcta
tgttattgaataaaaaggcgctactcggcatgggatagcgccttttttattaatgtttat
ac----------------
>fis.Sen17030.16.fis
-----------------------------------cgtgctgctctgatgatgggcatca
accgtggtacgctgcgtaaaaaattaaaaaaaTACGGCATGAACTgatacatttcagcta
tgttattgaataaaaaggcgctactcggcatggggatgcgccttttttattattgtttat
ac----------------
>fis.Sen18469.40.fis
-----------------------------------cgtgctgctctgatgatgggcatca
accgtggtacgctgcgtaaaaaattaaaaaaaTACGGCATGAACTAAccaacaagtcata
acgtattgtattaaaaggtgatatcggaataatgatatcgccttttcatcattatgtgcc
cc----------------
>fis.Sen18588.16.fis
-----------------------------------cgtgctgctctgatgatgggcatca
accgtggtacgctgcgtaaaaaattaaaaaaaTACGGCATGAACTAATTTCGATTAGCTA
ACTGCTTGTTTAAAAAGGCGCTACTCGGCATGGGatagcgccttttttattaatgtttat
ac----------------
>fis.Sen19912.46.fis
-----------------------------------cgtgctgctctgatgatgggcatca
accgtggtacgctgcgtaaaaaattaaaaaaaTACGGCATGAACTAAccaataagtcata
acgtattgtattaaaaggcgatatcggaatattgatgtcgccttttcatcattatgtgcc
cc----------------
>fis.Sen22665.16.fis
-----------------------------------cgtgctgctctgatgatgggcatca
accgtggtacgctgcgtaaaaaattaaaaaaaTACGGCATGAACTgatacatttcagcta
tgttattgaataaaaaggcgctactcggcatggggatgcgccttttttattattgtttat
ac----------------
>fis.Sen23055.17.fis
-----------------------------------cgtgctgctctgatgatgggcatca
accgtggtacgctgcgtaaaaaattaaaaaaaTACGGCATGAACTgatactagtcagtta
agtgcttgtttaaaaaggcgctcttcggcatggggaagcgccttttttattagtgtttat
ac----------------
>fis.Sen23083.16.fis
-----------------------------------cgtgctgctctgatgatgggcatca
accgtggtacgctgcgtaaaaaattaaaaaaaTACGGCATGAACTgatactaatcagtta
aatgcttgtttaaaaaggcgctcttcggcatggggaagcgccttttttattagtgtttat
ac----------------
>fis.Sen29644.42.fis
-----------------------------------cgtgctgctctgatgatgggcatca
accgtggtacgctgcgtaaaaaattaaaaaaaTACGGCATGAACTAAccaacaagtcata
acgtattgtattaaaaggcgatatcggaataatgatatcgccttttcatcattatgtgcc
cc----------------
>fis.Sen29973.16.fis
-----------------------------------cgtgctgctctgatgatgggcatca
accgtggtacgctgcgtaaaaaattaaaaaaaTACGGCATGAACTgatactaatcagtta
agtgtttgtttaaaaaggcgctaaccggcatggggaagcgccttttttatctctgtttat
ac----------------
>fis.Sen31971.17.fis
-----------------------------------cgtgctgctctgatgatgggcatca
accgtggtacgctgcgtaaaaaattaaaaaaaTACGGCATGAACTgatagatttcagcta
tgttattgaataaaaaggcgctactcggcatgggatagcgccttttttattaatgtttat
ac----------------
>fis.Sen34166.38.fis
-----------------------------------cgtgctgctctgatgatgggcatca
accgtggtacgctgcgtaaaaaattaaaaaaaTACGGCATGAACTAAccaacaagtcata
acgtattgtattaaaaggcgatatcggaatattgatatcgccttttcatcattatgtgcc
cc----------------
>fis.Sen36776.37.fis
-----------------------------------cgtgctgctctgatgatgggcatca
accgtggtacgctgcgtaaaaaattaaaaaaaTACGGCATGAACTAAccaacaagtcata
acgtattgtattaaaaggcgatatcggaatattgatatcgccttttcatcattatgtgcc
cc----------------
>fis.Sen37422.16.fis
-----------------------------------cgtgctgctctgatgatgggcatca
accgtggtacgctgcgtaaaaaattaaaaaaaTACGGCATGAACTgatagatttcagcta
tgttattgaataaaaaggcgctactcggcatgggatagcgccttttttattaatgtttat
ac----------------
>fis.Sen43339.42.fis
-----------------------------------cgtgctgctctgatgatgggcatca
atcgtggtacgctgcgtaaaaaattaaaaaaaTACGGCATGAACTAAccaacaagtcata
acgtattgtattaaaaggtgatatcggaataatgatatcgccttttcatcattatgtgcc
cc----------------
>fis.Sma499.18.fis
-----------------------------------cgcgcagccctgatgatgggcatca
accgcggcacgctgcgtaagaagctgaaaaaaTACGGCATGAACTGATACTAGTCAGTTA
ACGTGTTGAtaaaaggcgctttatctcatttgataagcgcctttttctttatttgtttat
ac----------------
>fis.Sma529.16.fis
-----------------------------------cgcgcagccctgatgatgggcatca
accgcggcacgctgcgcaagaagctgaaaaaaTACGGCATGAACTGATgctagtcagtta
acgtgttgataaaaggcgctttatctattttgataagcgcctttttcttttgtgtttata
ca----------------
>fis.Spl12.11.fis
-----------------------------------cgtgctgctctgatgatgggcatca
accgcggtacgctgcgtaagaaattgaaaaAATACGGCATGAACTGATACTAGTCAGTCA
GGTTGTTGAAAAAAGGCGCTTTATCTCATTTGATAAGCGCCTTTTTCTTTttacgtgata
ca----------------
>fis.Xbo8.22.fis
-----------------------------------cgtgcagccctgatgatgggaatca
accgtggtactctgcgtaagaaactgaaaaaaTACGGCATGAACTGATCCTAGTCTTAGa
tcatgttgttataaaagcactttctcttttaggggaagtgctttttttgttatgagtacc
cc----------------
>fis.Xca96.16.fis
-----------------------------------cgcgcagcgctgatgatgggaatca
accgcggtactctgcgtaaaaaactgaaaaaATACGGCATGAACTGATCCTAGTCTAGTa
acatgttgttgaagaagcactttctcttttggggaagtgcttttttacttgaaattaccc
ca----------------
>fis.Yal3.16.fis
-----------------------------------cgtgctgccctgatgatgggcatca
accgtggcacgctgcgtaagaaattgaaaaAATACGGCATGAACTGATACTAGTCAGTTA
AGatgttgtttaaaaaggcgttatccttaattggctagcgccttttttattgaaatgact
ac----------------
>fis.Yen110.16.fis
-----------------------------------cgcgctgccctgatgatgggcatca
accgtggcacgctgcgtaagaaattgaAAAAATACGGCATGAACTGATACTAGTCAGTTA
Atttgttgtttaaaaaggcactttccttaattggttggtgccttttttgttattagtacc
cc----------------
>fis.Yen134.16.fis
-----------------------------------cgcgctgccctgatgatgggcatca
accgtggcacgctgcgtaagaaattgaAAAAATACGGCATGAACTGATACTAGTCAGTTA
Agttgttgtttaaaaaggcactttccttaattggttggtgccttttttgttattagtacc
cc----------------
>fis.Yen44.16.fis
-----------------------------------cgcgctgccctgatgatgggcatca
accgtggcacgctgcgtaagaaattgaaaaAATACGGCATGAACTGATACTAGTCAGTTA
Acttgttgtttaaaaaggcgttatccttaattggttagcgccttttttattgaaatgact
ac----------------
>fis.Yfr26.15.fis
-----------------------------------cgcgctgccctgatgatgggcatca
accgtggcacgctgcgtaagaaattgaaaaaaTACGGCATGAACTGATACTAGTCAGTTA
AGttgttgtttaaaaaggcgttacccttgattggttagcgccttttttattgcttgttat
at----------------
>fis.Yfr29.16.fis
-----------------------------------cgtgctgccctgatgatgggcatca
accgtggcacgctgcgtaagaaattgaaaaaaTACGGCATGAACTGATACTAGTCAGTTA
AGttgttgtttaaaaaggcgttatccttaattggttagcgccttttttactgtttgttat
ac----------------
>fis.Yin18.15.fis
-----------------------------------cgcgctgccctgatgatgggcatca
accgtggcacgctgcgtaagaaattgaAAAAATACGGCATGAACTGATACTAGTCAGTTA
AGTTGTTGTTTAAAAAGGtactttccttaattggttggtgccttttttgttattagtacc
cc----------------
>fis.Yps27.10.fis
-----------------------------------cgtgcagccctgatgatgggcatca
accgcggtacgctgcgtaagaaattgaAAAAATACGGCATGAACTGATACTAGTCAGTTA
Acttgttgtttaaaagggcgttatccttaattggttagcgccttttttatgattagtacc
cc----------------
>fis.Yps71.15.fis
-----------------------------------cgtgcggccctgatgatgggcatca
accgcggtacgctgcgtaagaaattgaAAAAATACGGCATGAACTGATACTAGTCAGTTA
Acttgttgtttaaaagggcgttatccttaattggttagcgccttttttatgattagtacc
cc----------------
>fis_DUF1240.Pmi134.16.fis
-----------------------------------cgtgctgcgcaaatgatgggcatta
accgtggcacactgcgtaagaaactgaaAAAATACGGCATGAATTAATAGAAGTCGTATA
ATACATTGAATTAAAAAGCCCTTTTCATTATTTGTTAAGGGCTTTTTTGTTATTattacc
cc----------------
>fis_envR.Kpn6787.17.fis
-----------------------------------ccgcgctgctctgatgatgggcatc
aaccgcggtacgctgcgtaaaaactgaaaaaaTACGGCATGAACTGATACatttcagcta
tgttattgaataaaaaggcgctactcggcatgggatagcgccttttttattaatgtttat
ac----------------
>hpt.Eco10586.16.hpt
---------------------------------------tgccaaaacctgcccgtgcga
agtgatttgtttttaaatcatatggttagagaTATGAAACATActgtagaagcaaaaaac
ttcgtgttttcatgcttttagatgatttcgtgaaatctccattttgatttttattatcag
taagatacgattgtttttgttc
>hpt.Eco10616.15.hpt
---------------------------------------tgccaaaacctgcccgtgcga
agtgatttgtttttaaatcatatggttatagaTATGAAACATActgtagaagcaaaaaac
ttcgtgttttcatgcttttagatgatttcgtgaaatctccattttgatttttattatcag
taagatacgattgttttcgttc
>hpt.Eco10753.15.hpt
---------------------------------------tgccaaaacctgcccgtgcga
agtgatttgtttttaaatcatatggttagagaTATGAAACATActgtagaagcaaaaaac
ttcgtgttttcatgcttttagatgatttcgtgaaatctccattttgatttttattatcag
taagatacgattgttttcgttc
>hpt.Eco10784.15.hpt
---------------------------------------tgccaaaacctgcccgtgcga
agtgatttgtttttaaatcatatggttagagaTATGAAACATActgtagaagcaaaaaac
ttcgtgttttcatgcttttagatgatttcgtgaaatctccattttgatttttattatcag
taagatacgattgtttttgttc
>hpt.Eco11759.16.hpt
---------------------------------------tgccaaaacctgcccgtgcga
agtgatttgtttttaaatcatatggttagagaTATGAAACATActgtagaagcaaaaaac
ttcgtgttttcatgcttttagatgatttcgtgaaatctccattttgatttttattatcag
taagatacgattgttttttgtt
>hpt.Eco1332.15.hpt
---------------------------------------tgctgaaacctgcccgtgcga
agtgatttgtttttaaatcatatggttatagaTATGAAACATActgtagaagcaaaaaac
ttcgtgttttcatgcttttagatgatttcgtgaaatctccattttgatttttattatcag
taagatacgattgtttttgttc
>hpt.Eco14512.16.hpt
---------------------------------------tgccaaaacctgcccgtgcga
agtgatttgtttttaaatcatatggttagagaTATGAAACATActgtagaagcaaaaaac
ttcgtgttttcatgcttttagatgatttcgtgaaatctccattttgatttttattatcag
taagatacgattgtttttgttc
>hpt.Eco1729.15.hpt
---------------------------------------tgccaaaacctgcccgtgcga
agtgatttgtttttaaatcatatggttagagaTATGAAACATActgtagaagcaaaaaac
ttcgtgttttcatgcttttagatgatttcgtgaaatctccattttgatttttattatcag
taagatacgattgttttcgttc
>hpt.Eco188.15.hpt
---------------------------------------tgctgaaacctgcccgtgcga
agtgatttgtttttaaatcatatggttatagaTATGAAACATActgtagaagcaaaaaac
ttcgtgttttcatgcttttagatgatttcgtgaaatctccattttgatttttattatcag
taagatacgattgttttcgttc
>hpt.Eco6501.16.hpt
---------------------------------------tgccaaaacctgcccgtgcga
agtgatttgtttttaaatcatatggttagagaTATGAAACATActgtagaagcaaaaaac
ttcgtgttttcatgcttttaaatgatttcgtgaaatctccattttgatttttattatcag
taagatacgattgttttcgttc
>hpt.Sen28464.16.hpt
---------------------------------------cgttattagtcaccggcattg
agtgatttgtttttaaatcatatggttataaaTATGAAACATActgttgaagcaaaaaac
ttcgtgttttcatgcttttagatgatttcgtgaaatctccattttgatttttattatcag
taagatacgattgtttttgttc
>hpt.Sen34381.16.hpt
---------------------------------------cgttattagtcaccggcattg
agtgatttgtttttaaatcatatggttataaaTATGAAACATActgtagaagcaaaaaac
ttcgtgttttcatgcttttagatgatttcgtgaaatctccattttgatttttattatcag
taagatacgattgtttttgttc
>hpt.Sen35135.14.hpt
---------------------------------------cgttattagtcaccggcattg
agtgatttgtttttaaatcatatggttataaatATGAAACATactgttgaagcaataata
ttgtgttttcatgctatccggtgattcttcgataaatggtttattttatttattaatcaa
taatataactattttggcgttc
>hpt.Sen8380.16.hpt
---------------------------------------cgttattagtcaccggcattg
agtgatttgtctttaaatcatatggttataaaTATGAAACATActgttgaagcaaaaaac
ttcgtgttttcatgcttttagatgatttcgtgaaatctccattttgatttttattatcag
taagatacgattgtttttgttc
>hpt.Sen8693.15.hpt
---------------------------------------cgttattagtcaccggcattg
agtgatttgtttttaaatcatatggttataaaTATGAAACATActgttgaagcaaaaaac
ttcgtgttttcatgcttttagatgatttcgtgaaatctccattttgatttttattatcag
taagatacgattgtttttgttc
>hpt.Xma1.21.hpt
---------------------------------------attttggattgggtttgtgat
tatttaaaacaaaatcaactggttatattgatgaagAAACATATTGTAGAAGcataaaac
tttgtgtttttctgctatcagacgctttcaattttctccttttttatccttacatatcag
aataatagactcattttgtgtt
>phoQ.EcCICFT073
----------------------------------------aggctggtatctgcaaccga
ttataacggatgcttaacgtaatgcgtgaagtatGGACATATTTtatcaattagtgtttt
ttgccgtttcataatgtttcagattgttcactatgtttttgattataaacagatttgtga
ttttccttgttccagcttgt---
>phoQ.EcCIRM12579
----------------------------------------aggctggtatctgcaaccga
ttataacggatgcttaacgtaatgcgtgaagtatGGACATATTTtatcaattagtgtttt
ttgccgtttcataatgtttcagattgttcattatgtttttgattataaacagatttgtga
ttttccttgttccagcttgt---
>tqsA.EcCI042
---------------------------------------ccgccagtacacgcggcactc
gccagcggaccatgtgttgcaccagcgggttaagaATAACAGCAttttatcatttggtgt
tttttgctgtttcataatgtttcaggctgtgcattatgtttttgattatcaacagatttg
tgattttccttgttccagc---
>tqsA.EcCIK1516
---------------------------------------ccgccagtacacgcggcactc
gccagcggaccatgtgttgcaccagcgggttaagaATAACAGCAttttatcatttagtgt
tttttgctgtttcataatgtttcaggctgtgcattatgtttttgattatcaacagatttg
tgattttccttgttccagc---
>clpS_cspD.EcCIIHE3034
---------------------------------------agcagttaacgctattgacag
gaatgtgacagatgtcgctgatgctaacgatagATGATAGTTATttatcatctagtgttc
gcgggtgttcgtggtagtgttttgtgtgcattcattgctatgattataaaggaaaatttt
gttttccttgttcgctctt---
>gltX_cspC.AacCIRhAA1
---------------------------------------tctagcgcatttcatcgttta
tattgcttcattctgaatcatattgaccactaAAAATAGTACCCATTTtagtacccaaat
gttatagtacccaaaattttgggtactaaaggagtatttatggcacgaaaaatagtaggt
ttaacg----------------
>gltX_tonB.NmCIFF6
---------------------------------------tctagtgaatttaatcgttta
ttttggtttattctaaatcatattgaccgcaaatTTTGGTAACACGTTTAGTAACACcat
gatatagtaacaagaaatcgtgttactaaatgggggatttatgccacgtattaccaagcc
tttaactaataca---------
>IS061_smrA.EcCIEC2733
---------------------------------------tttagttgccaattttcttca
gtgacagatttcacgaaaatataagttacattattAATATCGTGAttttataaattagtg
ttttttgctgtttcataatgtgccacgttgttcat-------------------------
----------------------
>rcnR_thiM.EcCI224
---------------------------------------ctgcgatttatcatcgcaacc
aaacgactcggggtgcccttctgcgtgaaggctgAGAAATACCCGTATtttctcatttag
tgttttttgtggttcggggttgcttgtggttgtttatgtatgtatttgataaacaataaa
ttatcctgttttcttgtttg--
>Transposase_20.EcCIDi14
---------------------------------------tgtcggtgattttggtatgcg
ggaaggggcaataacctggcattttatattcatcgctGTGAttttataaattagtgtttt
ttgctgtttcataatgtgccacgttgttcattatgtttttgatttttaagctcattgcaa
tttttcttgttccaactt----
>YicC_N.CfCIP10159
---------------------------------------ttccgcgattgaactgaaggt
actgatcgagcaaatgcgcgagcagattcagaatATCGAGTAAGCtatcagcagctcaca
ccaaacatcaaaatactgagaagcccgcgacattgcgggcttttttgttatcatgggcta
tcatgacaacgcaacaaagcgc
>YicC_N.EcCIRM13514
---------------------------------------cgccgaagtgacaaactccgc
catcgagctgaaagtgttgattgagcagatgcgcGAGCAGATTCAAaatgtggagtaagc
tatcagaggaaatcaataaagcgcaataatccaatcaaacccgcgataatgcgggttttt
ttgtaattaatgactatcataa
>icd.Cfa14.60.icd
---------------------------------------aatacgccggccaggacaaag
tgaacccgggttctatcattctctccgctgagatgaTGCTGCGCCACATGCAGTGGTTCG
AAGCCGCAGACCTGATTGTTAAAGGtatggaaggcgcgattgccgcgaagaccgtgacct
atgacttcgaacgtctgatgga
>icd.Eco1037.59.icd
---------------------------------------aatatgccggacaggacaaag
taaacccaggctctattattctctccgctgagatgaTGCTGCGCCATATGGGttggactg
aagcggctgacctgattgttaaaggtatggaaggcgcaatcaatgccaagaccgtaacct
atgacttcgaacgtctgatgga
>icd.Eco1042.61.icd
---------------------------------------aatatgccggacaggacaaag
taaacccaggctctattattctctccgctgagatgaTGCTGCGCCATATGGGCTGGACTG
AAGCCGCAGACCTGATTGTTAAAGGTATGGAAGGCGCAATCAACGCGAAGACCGTAACCT
ATGACTTCGAACGTCTGATGGA
>icd.Eco1046.60.icd
---------------------------------------aatatgccggacaggacaaag
taaacccaggctctattattctctccgctgagatgaTGCTGCGCCATATGGGTTGGACTG
AAGCGGCTGACCTGATTGTTAAAGGTATGGAAGGCGCAATCAAtgccaagaccgtaacct
atgacttcgaacgtctgatgga
>icd.Eco11056.57.icd
---------------------------------------aatatgccggacaggacaaag
taaacccaggctctattattctctccgctgagatgaTGCTGCGCCAtatgggctggactg
aagccgcagacctgattgttaaaggtatggaaggcgcaatcaacgccaagaccgtaacct
atgacttcgaacgtctgatgga
>icd.Eco1144.57.icd
---------------------------------------aatatgccggacaggacaaag
taaacccaggctctattattctctccgctgagatgaTGCTGCGCCATATGGGCTGGACTG
AAGCCGCAGACCTGATTGTTAAAGGTATGGAAGGCGCAATCAACGCGAAGACCGTAACCT
ATGACTTCGAACGTCTGATGGA
>icd.Eco14012.60.icd
---------------------------------------aatatgccggacaggacaaag
taaacccaggctctattattctctccgctgagatgaTGCTGCGCCACATGGGTTGGACcg
aagccgcagacctgattgttaaaggtatggaaggcgcaatcaatgccaagaccgtaacct
atgacttcgaacgtctgatgga
>icd.Eco14414.60.icd
---------------------------------------aatacgccggtcaggacaaag
taaaccctggctctattattctctccgctgagatgaTGTTACGCCATATGGGttggactg
aagcggctgacctgattgttaaaggtatggaaggcgcaatcaatgccaagaccgtaacct
atgacttcgaacgtctgatgga
>icd.Eco14633.60.icd
---------------------------------------aatacgccggtcaggacaaag
taaaccctggctctattattctctccgctgagatgaTGTTACGCCAcatgggttgggttg
aagcggctgacttaattgttaaaggtatggaaggcgcaatcaacgctaagaccgtaacct
atgacttcgaacgtctgatgga
>icd.Eco160.55.icd
---------------------------------------aatatgccggacaggacaaag
taaacccaggctctattattctctccgctgagatgaTGCTGCGCCAtatgggctggactg
aagccgcagacctgattgttaaaggtatggaaggcgcaatcaatgcgaagaccgtaacct
atgacttcgaacgtctgatgga
>icd.Eco5304.59.icd
---------------------------------------aatacgccggtcaggacaaag
taaaccctggctctattattctctccgctgagatgaTGTTACGCCAcatgggttgggttg
aagcggctgacttaattgttaaaggtatggaaggcgcaatcaacgccaagaccgtaacct
atgacttcgaacgtctgatgga
>icd.Eco567.61.icd
---------------------------------------aatatgccggacaggacaaag
taaacccaggctctattattctctccgctgagatgaTGCTGCGCCAtatgggttggactg
aagcggctgacctgattgttaaaggtatggaaggcgcaatcaacgccaagaccgtaacct
atgacttcgaacgtctgatgga
>icd.Eco6131.60.icd
---------------------------------------aatatgccggtcaggacaaag
taaacccaggctctattattctctccgctgagatgaTGTTACGCCATATGGGTTGGACtg
aagcggctgacctgattgttaaaggtatggaaggcgcaatcaatgccaagaccgtaacct
atgacttcgaacgtctgatgga
>icd.Eco6543.59.icd
---------------------------------------aatatgccggacaggacaaag
taaacccaggctctattattctctccgctgagatgaTGCTGCGCCATATGGGctggactg
aagccgcagacctgattgttaaaggtatggaaggcgcaatcaatgcgaagaccgtaacct
atgacttcgaacgtctgatgga
>icd.Eco8515.59.icd
---------------------------------------aatatgccggacaggacaaag
taaacccaggctctattattctctccgctgagatgaTGCTGCGCCAtatgggttggactg
aagcggctgacctgattgttaaaggtatggaaggcgcaatcaatgccaagaccgtaacct
atgacttcgaacgtctgatgga
>icd.Eco975.62.icd
---------------------------------------aatatgccggacaggacaaag
taaacccaggctctattattctctccgctgagatgaTGCTGCGCCATATGGGCTGGACTG
AAGCCGCAGACCTGATTGTTAAAGGTATGGAAGGCGCAATCAACgcgaagaccgtaacct
atgacttcgaacgtctgatgga
>icd.Emg9.57.icd
---------------------------------------aatacgcaggccaggacaaag
tgaaccccggctctatcatcctgtccgcagagatgaTGCTGCGTCATATGGAATGGTTCG
AAGCCGCAGACCTGATCGTTAAAGGTATGGAAGGCGCGATcaacgcgaaaaccgtaacct
atgacttcgaacgtctgatgga
>icd.Kkt1.72.icd
---------------------------------------agtatgccggccaggacaaag
tgaacccgggctccatcatcctgtccgcagaaatgaTGCTGCGCCACATGCAGTGGTTCG
AAGCCGcagacctgatcgtcaaaggcatggaaggcgctatcgccgccaagaccgtgacct
atgacttcgaacgtctgatgga
>icd.Kpn1366.70.icd
---------------------------------------agtatgccggccaggacaaag
tgaacccgggctccatcatcctgtccgcagagatgaTGCTGCGCCACATGCAGTGGTTCG
AAGCCGCAGACCTGATCGTCAAAGGcatggaaggcgctatcgccgccaagaccgtgacct
atgacttcgaacgtctgatgga
>icd.Kpn1498.71.icd
---------------------------------------agtatgccggccaggacaaag
tgaacccgggctccatcatcctgtccgcagagatgaTGCTGCGCCACATGCAGTGGTTCG
AAGCCGCAGACCTGATCGTCAAAGGCATGGAAGGCGCTATCGCCGCCAAGACCGTGACCT
ATGACTTtgaacgtctgatgga
>icd.Kpn2726.56.icd
---------------------------------------agtatgccggccaggacaaag
ttaacccgggctccatcatcctgtccgcagagatgaTGCTGCGCCACATGCAGTGGTTCG
AAGCCGCAGACCTGATCGTtaaaggcatggaaggcgctatcgccgccaagaccgtgacct
atgacttcgaacgtctgatgga
>icd.Kpn3690.71.icd
---------------------------------------agtatgccggccaggacaaag
tgaacccgggctccatcatcctgtccgcagagatgaTGCTGCGCCACATGCAGTGGTTCG
AAGCCGCAGACCTGATCGTCAAAGGCATGGAAGGCGCTATCGCCGCtaagaccgtgacct
atgactttgaacgtctgatgga
>icd.Kpn4074.55.icd
---------------------------------------agtatgccggccaggacaaag
tgaacccgggctccatcatcctgtccgcagagatgaTGCTGCGCCACATGCAGTGGTTCG
AAGCCGCAGACCTGATCGTCAAAGGCATGGAAGGCGCTATCGCCGCCAAGACCGTGACCT
ATGACTTtgaacgtctgatgga
>icd.Kpn4176.58.icd
---------------------------------------agtatgccggccaggacaaag
tgaacccgggctccatcatcctgtccgcagagatgaTGCTGCGCCACATGCAGTGGTTCG
AAGCCGCAGACCTGATCGTcaaaggcatggaaggcgctatcgccgccaagaccgtgacct
atgacttcgaacgtctgatgga
>icd.Kpn4953.56.icd
---------------------------------------agtatgccggccaggacaaag
tgaacccgggctccatcatcctgtccgcagagatgaTGCTGCGCCACATGCAGTGGTTCG
AAGCCGCAGACCTGATCGTCAAAGGCATGGAAGGCGCTATCGCCGCCAAGACCGTGACCT
ATGACTTCGAACGTCTGATGGA
>icd.Kpn5003.55.icd
---------------------------------------agtatgccggccaggacaaag
tgaacccgggctccatcatcctgtccgcagagatgaTGCTGCGCCACATGCAGTGGTTCG
AAGCCGCAGACCTGATCGTCAAAGGCATGGAAGGCGCTATCGCCGCCAAGACCGTGACCT
ATGACTTtgaacgtctgatgga
>icd.Kpn5049.56.icd
---------------------------------------agtatgccggccaggacaaag
ttaacccgggctccatcatcctgtccgcagagatgaTGCTGCGCCACATGCAGTGGTTCG
AAGCCGCAGACCTGATcgttaaaggcatggaaggcgctatcgccgccaagaccgtgacct
atgactttgaacgtctgatgga
>icd.Kpn5056.71.icd
---------------------------------------agtatgctggccaggacaaag
tgaacccgggctccatcatcctgtccgcagaaatgaTGCTGCGCCACATGCAGTGGTTCG
AAGCCGCAGACCTGATCGTcaaaggcatggaaggcgctatcgccgccaagaccgtgacct
atgactttgaacgtctgatgga
>icd.Kpn5647.68.icd
---------------------------------------agtatgctggccaggacaaag
tgaacccgggctccatcatcctgtccgcagagatgaTGCTGCGCCACATGCAGTGGTTCG
AAGCCGCAGACCTGATCGTCAAAGGCATGGAAGGCGCTATCGCCGCCAAGACCGTGACCT
ATGACTTCGAACGTCTGATGGA
>icd.Kpn5917.56.icd
---------------------------------------agtatgccggccaggacaaag
ttaacccgggctccatcatcctgtccgcagagatgaTGCTGCGCCACATGCAGTGGTTCG
AAGCCGCAGACCTGATCGTtaaaggcatggaaggcgctatcgccgccaagaccgtgacct
atgactttgaacgtctgatgga
>icd.Kpn6334.73.icd
---------------------------------------agtatgccggccaggacaaag
tgaacccgggctccatcatcctgtccgcagagatgaTGCTGCGCCACATGCAGTGGTTCG
AAGCCGCAGACCTGATcgttaaaggcatggaaggcgctatcgccgccaagaccgtgacct
atgacttcgaacgtctgatgga
>icd.Kpn6433.72.icd
---------------------------------------agtatgccggccaggacaaag
tgaacccgggctccatcatcctgtccgcagagatgaTGCTGCGCCACATGCAGTGGTTCG
AAGCCGCAGACCTGATCGTCAAAGGCATGGAAGGCGCTATCGCCGCtaagaccgtgacct
atgactttgaacgtctgatgga
>icd.Kpn677.57.icd
---------------------------------------agtatgccggccaggacaaag
tgaacccgggctccatcatcctgtccgcagagatgaTGCTGCGCCACATGCAGTGGTTCG
AAGCtgcagacctgatcgtcaaaggcatggaaggcgctatcgctgccaagaccgtgacct
atgacttcgaacgtctgatgga
>icd.Kpn680.76.icd
---------------------------------------ttaaactgatataataaataa
taaaaacaatatcttatctgtttttgtggtaggtatTGCTGCGCCACATGCAGTGGTTCG
AAgctgcagacctgatcgtcaaaggcatggaaggcgctatcgctgccaagaccgtgacct
atgacttcgaacgtctgatgga
>icd.Kqu13.57.icd
---------------------------------------agtatgctggccaggacaaag
tgaacccgggctccatcatcctgtccgcagagatgaTGCTGCGCCACATGCAGTGGTTCG
AAGCCGCAGACCTGATCGTcaaaggcatggaaggcgctatcgccgccaagaccgtgacct
atgacttcgaacgtctgatgga
>icd.Kqu234.53.icd
---------------------------------------agtatgcaggccaggacaaag
tgaacccgggctccatcatcctgtccgcagagatgaTGCTGCGCCAtatgcagtggttcg
aagccgcagacctgatcgtcaaaggcatggaaggcgctatcgccgccaagaccgtgacct
atgacttcgaacgtctgatgga
>icd.Kva120.83.icd
---------------------------------------agtatgctggccaggacaaag
tgaacccgggctccatcatcctgtccgcagaaatgaTGCTGCGCCATATGCAGTGGTTCG
AAGCCGCAGACCTGATCGTCAAAGGCATGGAAGGCGCTATCGCCGCCAAGACCGTGACCT
ATGACTTCGAACGTCTGATGGA
>icd.Kva153.71.icd
---------------------------------------agtatgctggccaggacaaag
tgaacccgggctccatcatcctgtccgcagagatgaTGCTGCGCCACATGCAGTGGTTCG
AAGCCGCAGACCTGATCGTCAAAGGCATGGAAGGCGCTATCGCCGCCAAGACCGTGACCT
ATGACTTtgaacgtctgatgga
>icd.Kva158.74.icd
---------------------------------------agtatgccggccaggacaaag
taaacccgggctccatcatcctgtccgcagagatgaTGCTGCGCCACATGCAGTGGTTCG
AAGCCGCAGACCTGATCGTCAAAGGCATGGAAGGCGCTATCGCCGCCAAGACCGTGACCT
ATGACTTtgaacgtctgatgga
>icd.Kva205.71.icd
---------------------------------------agtatgccggccaggacaaag
tgaacccgggctccatcatcctgtccgcagagatgaTGCTGCGCCACATGCAGTGGTTCG
AAGCtgcagacctgatcgtcaaaggcatggaaggtgctatcgccgccaagaccgtgacct
atgacttcgaacgtctgatgga
>icd.Kva208.70.icd
---------------------------------------aatatgctggccaggacaaag
tgaacccgggctccatcatcctgtccgcagagatgaTGCTGCGCCACATGCAGTGGTTCG
AAGCCGCAGACCTGATCGTCAAAGGCATGGAAGGCGCTATCGCCGCCAAGACCGTGACCT
ATGACTTCGAACGTCTGATGGA
>icd.Kva234.73.icd
---------------------------------------aatatgctggccaggacaaag
tgaacccgggctccatcatcctgtccgcagagatgaTGCTGCGCCAcatgcagtggttcg
aagccgcagacctgatcgtcaaaggcatggaaggcgctatcgccgccaagaccgtgacct
atgactttgaacgtctgatgga
>icd.Kva38.72.icd
---------------------------------------agtatgccggccaggacaaag
tgaacccgggctccatcatcctgtccgcagagatgaTGCTGCGCCACATGCAGTGGTTCG
AAGCCGCAGACCTGATCGTCAAAGGCATGGAAGGCGCTATCGCCGCCAAGACCGTgacct
atgactttgaacgtctgatgga
>icd.Kva91.57.icd
---------------------------------------agtatgccggccaggacaaag
tgaacccgggctccatcatcctgtccgcagagatgaTGCTGCGCCACATGCAGTGGTTCG
AAGCCGCAGACCTGATCGTCAAAGGCATGGAAGGCGCTATCGCCGCCAAGACCGTgacct
atgacttcgaacgtctgatgga
>icd.Pca116.51.icd
---------------------------------------aatatgcgggtcaggacaaag
tgaacccaggttccgttattctgtctgctgaaatgaTGTTACGtcacctgcaatggttcg
aagcggctgacctgattgttaaaggcgttgaaggcgcgatcaagaacaagaccgtgactt
acgatttcgaacgtctgatgga
>icd.Yin9.44.icd
---------------------------------------aatatgccggtcaggataaag
tgaacccaggctctatcattctgtccgcagaaatgaTGTTGCGTCATATGGGTTGGTTCG
AAGCCGCAGACCTGATTATCAAAGGCACCGAAGGCGCAATTCAGGCCAAGACCGTGACTT
ATGATTTCGAACGTCTGATGGA
>proP.Eco1115.59.proP
---------------------------------------cactaaggatttagtgaaggc
agcggtatcaggatggttaggtacggcacttgaatTTATGGATTTcaagagtcatgcgtg
ttaactatttgataaatattaaattaatttttcattgcttcgttatggggcatggttggg
gcaaactcgcttaactgtgtat
>proP.Eco11272.57.proP
---------------------------------------cactaaggatttggtgaaagc
agcagtatcgggatggctgggcactgcgcttgaatTTATGGATTTCaagagtcatgcgtg
ttaactatttgataaatattaaattaatttttcattgcttcgttatggggcatggttggg
gcaaactcgcttaactgtgtat
>proP.Eco14152.61.proP
---------------------------------------cactaaggatttggtgaaagc
agcagtatcgggatggctgggcactgcgcttgaatTTATGGATTTCaagagtcatgcgtg
ttaactatttgataaatattaaattaatttttcattgcttcgttatggggcatggttggg
gcaaactcgcttaactgtgtat
>proP.Eco14684.61.proP
---------------------------------------cactaaggatttggtgaaagc
agcagtatcgggatggctgggcactgcgcttgaatTTATGGATTTCaagagtcatgcgtg
ttaactatttgataaatattaaattaatttttcattgcttcgttatggggcatggttggg
gcaaactcgcttaactgtgtat
>proP.Eco14731.62.proP
---------------------------------------cactaaggatttggtgaaagc
agcagtatcgggatggctgggcactgcgcttgaatTTATGGATTTCaagagtcatacgtg
tcaactatttgataaatattaaattaatttttcattgcttcgttatggggcatggttggg
gcaaactcgcttaactgtgtat
>proP.Eco14744.60.proP
---------------------------------------cactaaggatttggtgaaagc
agcagtatcgggatggctgggcactgtgcttgaatTTATGGATTTCaagagtcatgcgtg
ttaactatttgataaatattaaattaatttttcattgcttcgttatggggcatggttggg
gcaaactcgcttaactgtgtat
>proP.Eco14753.66.proP
---------------------------------------cactaaggatttggtgaaagc
agcagtatcgggatggctgggcactgcgcttgaatTTATGGATTTCaagagtcatgcgtg
ttaactatttgataaatattaaattaatttttcattgcttcgttatggggcatggttggg
gcaaactcgcttaactgtgtat
>proP.Eco14806.59.proP
---------------------------------------cactaaggatttggtgaaagc
agcagtatcgggatggctgggcactgcgcttgaatTTATGGATTTCaagagtcatgcgtg
ttaactatttgataaatattaaattaatttttcattgcttcgttatggggcatggttggg
gcaaactcgcttaactgtgtat
>proP.Eco14985.57.proP
---------------------------------------cactaaggatttggtgaaagc
agcagtatcgggatggctgggcactgcgcttgaatTTATGGATTTCaagagtcatacgtg
tcaactatttgataaatattaaattaatttttcattgcttcgttatggggcatggttggg
gcaaactcgcttaactgtgtat
>proP.Eco15483.62.proP
---------------------------------------cactaaggatttggtgaaagc
agcagtatcgggatggctgggcactgcgcttgaatTTATGGATTTCaagagtcatgcgtg
ttaactatttgataaatattaaattaatttttcattgcttcgttatggggcatggttggg
gcaaactcgcttaactgtgtat
>proP.Eco15648.59.proP
---------------------------------------cactaaggatttggtgaaagc
agcagtatcgggatggctgggcactgcgcttgaatTTATGGATTTCaagagtcatacgtg
tcaactatttgataaatattaaattaatttttcattgcttcgttatggggcatggttggg
gcaaactcgcttaactgtgtat
>proP.Eco1741.59.proP
---------------------------------------cactaaggatttggtgaaagc
agcagtatcgggatggctgggcactgcgcttgaatTTATGGATTTCaagagtcatacgtg
tcaactatttgataaatattaaattaatttttcattgcttcgttatggggcatggttggg
gcaaactcgcttaactgtgtat
>proP.Eco2660.66.proP
---------------------------------------cactaaggatttggtgaaagc
agcagtatcgggatggctgggcactgcgcttgaatTTATGGATTTCaagagtcatgcgtg
ttaactatttgataaatattaaattaatttttcattgcttcgttatggggcatggttggg
gcaaactcgcttaactgtgtat
>proP.Eco4801.60.proP
---------------------------------------cactaaggatttggtgaaagc
agcagtatcgggatggctgggcactgcgcttgaatTTATGGATTTCaagagtcatacgtg
tcaactatttgataaatattaaattaatttttcattgcttcgttatggggcatggttggg
gcaaactcgcttaactgtgtat
>proP.Eco5746.43.proP
---------------------------------------cactaaggatttggtgaaagc
agcagtatcgggatggctgggcactgcgcttgaatTTATGGATTTCaagagtcatgcgtg
ttaactatttgataaatattaaattaatttttcattgcttcgttatggggcatggttggg
gcaaactcgcttaactgtgtat
>proP.Eco6681.59.proP
---------------------------------------cactaaggatttggtgaaagc
agcagtatcgggatggctgggcactgcgcttgaatTTATGGATTTCaagaatcatgcgtg
ttaactatttgataaatattaaattaatttttcattgcttcgttatgaggcatgattggg
gcaaactcgcttaactgtgtat
>proP.Eco9875.59.proP
---------------------------------------cactaaggatttggtgaaagc
agcagtatcgggatggctgggcactgcgcttgaatTTATGGATTTCaagagtcatgcgtg
ttaactatttgataaatattaaattaatttttcattgcttcgttatggggcatggttggg
gcaaactcgcttaactgtgtat
>PBP_ybhC.Eco13781.58.PBP_ybhC
---------------------------------------gttcacaggttgctccgggct
atgaaatagaaaaatgaatccgttgaagcctGCTTTTTTATACTAAgttggcattataaa
aaagcattgcttatcaatttgttgcaacgaacaggtcactatcagtcaaaataaaatcat
tatttgatttcaattttgtccc
>PBP_ybhC.Eco14048.55.PBP_ybhC
---------------------------------------gttcacaggttgctccgggct
atgaaatagaaaaatgaatccgttgaagcctGCTTTTTTATACTAAgttggcattataaa
aaagcattgcttatcaatttgttgcaacgaacaggtcactatcagtcaaaataaaatcat
tatttgatttcaattttgtccc
>PBP_ybhC.Eco14695.56.PBP_ybhC
---------------------------------------gttcacaggttgctccgggct
atgaaatagaaaaatgaatccgttgaagcctgCTTTTTTATACTAAgttggcattataaa
aaagcattgcttatcaatttgttgcaacgaacaggtcactatcagtcaaaataaaatcat
tatttgatttcaattttgtccc
>PBP_ybhC.Eco15143.58.PBP_ybhC
---------------------------------------gttcacaggttgctccgggct
atgaaatagaaaaatgaatccgttgaagcctgCTTTTTTATACTAAgttggcattataaa
aaagcattgcttatcaatttgttgcaacgaacaggtcactatcagtcaaaataaaatcat
tatttgatttcaattttgtccc
>PBP_ybhC.Eco15533.59.PBP_ybhC
---------------------------------------gttcacaggttgctccgggct
atgaaatagaaaaatgaatccgttgaagcctGCTTTTTTATACTAAgttggcattataaa
aaagcattgcttatcaatttgttgcaacgaacaggtcactatcagtcaaaataaaatcat
tatttgatttcaattttgtccc
>PBP_ybhC.Eco15547.59.PBP_ybhC
---------------------------------------gttcacaggttgctccgggct
atgaaatagaaaaatgaatccgttgaagcctgCTTTTTTATACTAAgttggcattataaa
aaagcattgcttatcaatttgttgcaacgaacaggtcactatcagtcaaaataaaatcat
tatttgatttcaattttgtccc
>PBP_ybhC.Eco1813.56.PBP_ybhC
---------------------------------------gttcacaggttgctccgggct
atgaaatagaaaaatgaatccgttgaagcctGCTTTTTTATACTAAgttggcattataaa
aaagcattgcttatcaatttgttgcaacgaacaggtcactatcagtcaaaataaaatcat
tatttgatttcaattttgtccc
>PBP_ybhC.Eco2613.58.PBP_ybhC
---------------------------------------gttcacaggttgctccgggct
atgaaatagaaaaatgaatccgttgaagcctGCTTTTTTATACTAAgttggcattataaa
aaagcattgcttatcaatttgttgcaacgaacaggtcactatcagtcaaaataaaatcat
tatttgatttcaattttgtccc
>PBP_ybhC.Eco4028.60.PBP_ybhC
---------------------------------------gttcacaggttgctccgggct
atgaaatagaaaaatgaatccgttgaagcctGCTTTTTTATACTAAgttggcattataaa
aaagcattgcttatcaatttgttgcaacgaacaggtcactatcagtcaaaataaaatcat
tatttgatttcaattttgtccc
>PBP_ybhC.Eco4425.63.PBP_ybhC
---------------------------------------gttcacaggttgctccgggct
atgaaatagaaaaatgaatccgttgaagcctGCTTTTTTATACTAAgttggcattataaa
aaagcattgcttatcaatttgttgcaacgaacaggtcactatcagtcaaaataaaatcat
tatttgatttcaattttgtccc
>PBP_ybhC.Eco4623.56.PBP_ybhC
---------------------------------------gttcacaggttgctccgggct
atgaaatagaaaaatgaatccgttgaagcctGCTTTTTTATACTAAgttggcattataaa
aaagcattgcttatcaatttgttgcaacgaacaggtcactatcagtcaaaataaaatcat
tatttgatttcaattttgtccc
>PBP_ybhC.Eco4696.54.PBP_ybhC
---------------------------------------gttcacaggttgctccgggct
atgaaatagaaaaatgaatccgttgaagcctgCTTTTTTATACTAAgttggcattataaa
aaagcattgcttatcaatttgttgcaacgaacaggtcactatcagtcaaaataaaatcat
tatttgatttcaattttgtccc
>potB.Eal37.58.potB
---------------------------------------gatggcggtcataaaaccgcc
gcgaagcagtcgaccgatcattcgagttcCACCTTCTTATTCAtaaggtggagcgctttc
aggattttgaatttattcaattttttcctttctccaaaatctctccaaaacttttcccca
aaacaaggccacgcattttaca
>potB.Eco13618.57.potB
---------------------------------------gatagcggtcataaaaccgcc
gcgaagcagtcgaccgatcattcgagttcCACCTTCTTATTCAtaaggcgggacactttc
aggattttgaatttattcaattttttcctttctccaaaatctctccaaaacttttcccca
aaacaggaccacgcattttaca
>potB.Eco15324.57.potB
---------------------------------------gatagcggtcataaaaccgcc
gcgaagcagtcgaccgatcattcgagttcCACCTTCTTATTCAtaaggcgggacactttc
aggattttgaatttattcaattttttcctttctccaaaatctctccaaaacgtttcccca
aaactaggccacgcattttaca
>potB.Eco1645.57.potB
---------------------------------------gatagcggtcataaaaccgcc
gcgaagcagtcgaccgatcattcgagttccacctttTTATTCAtaaggtggagcactttc
aggattttgaatttattcaattttttcctttctccaaaatctctccaaaacttttcccca
aaacaggaccacgcattttaca
>potB.Eco1974.57.potB
---------------------------------------gatagcggtcataaaaccgcc
gcgaagcagtcgaccgatcattcgagttccacctttTTATTCAtaaggcgggacactttc
aggattttgaatttattcaattttttcctttctccaaaatctctccaaaacttttcccca
aaacaggaccacgcattttaca
>potB.Eco7866.62.potB
---------------------------------------gatagcggtcataaaaccgcc
gcgaagcagtcgaccgatcattcgagttccacctttTTATTCAtaaggcgggacactttc
aggattttgaatttattcaattttttcctttctccaaaatctctccaaaacgtttcccca
aaactaggccacgcattttaca
>potB.Ese18.59.potB
---------------------------------------gatagcggtcataaaaccgcc
gcgaagcagtcgaccgatcattcgagttcCACCTTCTTATTCAtaaggtggagcactttc
aggattttgaatttattcaattttttcctttctccaaaacctctccaaaacttttcccca
aaaacaggcagcgcattttaca
>Toxin_15_thrS.Eco11798.58.Toxin_15_thrS
---------------------------------------ctttcatttgtgtacctgatt
gcgaaccaatttagcatttgttggctagatggtttCGCAATGAActgttaataaacaaat
ttttctttgtatgtgatctttcgtgtaagtaacatcagagatttcattgcattcactctt
gtttctgcctgtttcatacatc
>Toxin_15_thrS.Eco14427.58.Toxin_15_thrS
---------------------------------------ctttcatttgtgtacctgatt
gcgaaccaatttagcatttgttggctagatggtttCGCAATGAActgttaataaacaaat
ttttctttgtatgtgatctttcgtgtaagtaacatcagagatttcattgcattcactctt
gtttctgcctgtttcatacatc
>HYP.Kmi6.60.HYP
---------------------------------------cgctcctgctttttatttcgc
cgccgttgcggcgtagtgagcattcatgttggAATAAAGTTAATATTccggcaagcattt
ttattttgctgaaatcaaacgttttttataccaactaccttacgtttggggcacccttgg
gacacaacgtcagaaaaactgc
>HtrL_YibB_phoP.Cly5.72.HtrL_YibB_phoP
---------------------------------------cgttcctccctaaaataacgg
tatgaatagtttaacgctgattatgtggatTGAAAGCAGCGCTATGAAATTAAATAACTT
TTCTCATGCTCCCCTGCCCGTGGGGGCGCcctgggggcagtgctgttggcatctgattgt
tcagcatgttgacctgatcctg
>HutD.Eal51.59.HutD
---------------------------------------gcaaaactgacggaagggctg
atgtcgatggatttcaacgtcatgacacgccttgATATCTGTAAGatggagcactttcag
tattttgaatttattcaattttttcctttctccaaaatctctccaaaacttttccccaaa
actgaggactcgcattttacag
>Cons_hypoth698_cmpR.Squ6.91.Cons_hypoth698_cmpR
---------------------------------------aaatcttgagcacagactacg
ttctggctgcataaaagagaaaattgattatatggTTATAACCTATCTGAATAAGTGGTa
ttgggactgcttgggacttgttggggcgttatttccagtaattccggggttcttaagcca
aaaaacacccacgcctaagttt
>RyeB.Cfr111.52.RyeB
---------------------------------------taatgccaacttttagcgcac
ggctctctcccaagagccatttccctggaccgaatACAGGAATCGTATTCGGTCTCTTTT
TATcgggctttaatttcagttacttaggactccatgtccgaaatttgtccgaattcaaat
attcggtctttactcgttatac
>cpxP_fieF.Sen38667.62.cpxP_fieF
------------------------------------------ttcccagtaacaaccctg
ttttccttgccatagacaccatccctgtcttcccctttCATGAcgaaaggggtttttttt
caataacttatagagaactcaagggctaaaaagtgtccacaacttaccacatttcagtct
caaggggtctcaaggggtcttga--
>cutC.Rvi8.55.cutC
---------------------------------------gcaaatttaaccgggtcacac
gacccttattgcgtcgccctgcgcaagtaccaggcCCCGTCACATTGGCGGGGCTTCTTT
TATttaaaacaatcagttatatgttcacggggtgctcttggggtgctgatgtgtcataaa
atacccgcgcaataaatgagaa
>dsbB_tehB.Sen26552.61.dsbB_tehB
---------------------------------------aatatacaccttttaatcgct
ggcaaacaacgcttcgggcaaaaaaaaacgctcccGAAGGAGCtttaagtaacattatcg
cctgtgctggtttcctttattttcaatgaattatccattttgtggttagcaacaggcgac
aaattattacaactagatggac
>frmR.Sen48306.52.frmR
---------------------------------------gctgatttttgacgatatcta
tcaacaaactataacatgtttttatattatgtttaATTTTACAATTACATAAAAATTCTG
ATAGTATACCCCCCTATtgtatagaagggtgctcgtaaccaactgaataatataattatt
attctattctgaccaccttcag
>guaB.Ana29.79.guaB
---------------------------------------aattaacaaaaatacctaatt
acagtaaatatatatttgatttgaaattaattaacTCATTCTGTTAATAAATAgagttaa
aatgtcagtaatagccgttaaccgtcatcgataggagatattttatagataataaactgt
tttatatcatttttatttctta
>hlyB.Ana29.44.hlyB
---------------------------------------cagcaccttatccataataac
ttgaattacaatcggtgataacagcgccagtatttGTAATACAAATaatttataacaata
aataacagtcgtcaacagtcgctaatagtcgataaattaaaattaatactctgttttaaa
tcatttttattttttaccttag
>mppA.Ana29.60.mppA
---------------------------------------ctttagatccaattagcgaga
ttggtttagccgaagcacatgtaatacgtgatttgTTTGAAGGATaaatgataataatct
atcagtaatagccgttaaccgtcatcgataggagatattttatagataataaactgtttt
atatcatttttatttcttatct
>pepN_pncB.Sen26544.60.pepN_pncB
---------------------------------------gaaccccgatcacaccataag
ctgtctttagggtcgagcgcatttcgtgccccatgTTATAAAAATGTAGCgatgcgactg
ctaaccccttgaatttaaggatttctactgcgctgctaccatgctttggggcagtgatgg
ggcatagcgggaaagtgcctgg
>prfC.Eco7031.58.prfC
---------------------------------------gaattatgacgttgtctcctt
atttgcaagaggtggcgaagcgccgcacttttgccATTATTTCTCACCCcaataattaat
cccaaattaaagctcttttactctttcaaaatcctttcagttaattgaggtctggttata
taactcatttaaatacatatgg
>purB_phoP.Eeg1.55.purB_phoP
---------------------------------------ctcaacaaccagtacgcgcat
catctcttctccctaaataattggtatgaatagttTAACGCTGATTATGTagtttgaaac
cagcgtcatgaaattaaatgacttttttaatgttcccaataccttgggggcgtcctgggg
gcatagctgtcggcatctgatt
>torS_torT.Eco13014.56.torS_torT
---------------------------------------tcagggcaaagcccatccaga
gtcttcgggtcagggttaaattcacggtcggtgcaCTTTGGGTGAAtaagttgtatattt
aaaatctctttaattatcagtaaattaatgtaagtaggtcattattagtcaaaataaaat
catttgtcgatttcaattttgt
>trpA_DUF395.Ecl6.57.trpA_DUF395
---------------------------------------ccagaacttaaccaggtaagt
ctgtttgaagtattgccatgacatgagtaagcctcTGAACTCAGAAGGTgtaggttgttt
taacggactggaatatataacttttttcctttctccaaaacctctccaaaacttttctcc
aaaatacctaccttttttatga
>ycgE_yehU.Eco14367.58.ycgE_yehU
---------------------------------------acagtcgatgaccgccgtctg
tccgttgcggtttcagcaacccgtaacgcctctgcCACGCGCGTAACGTGACAGGGatta
aaggtaaaccaattgattttgcaagtttttattttaccccgctttcttatggggcatgca
tgggacactttcagatagtctt
>yfeX_fabG.Sen22929.66.yfeX_fabG
---------------------------------------attagtgagctattcctcagc
acttatttgttattactgtattttcagtgttaatgGAGTGTAAGACTCtattttagctct
tttaaaatcaatgagttacatattattcaataagttaagtggtcatttaaagggcattaa
agggcgcaaaagagcaccaatt
>zinT_mtfA.Eco33.57.zinT_mtfA
---------------------------------------gagatgccggagcggctgaac
ggaccggtctcgaaaaccggagtgggggcaactccACCGGGGGTTCAAATCCCCCTCTCT
CCGCCAaaattcaatcacttacacatcattaagtcagtgacaaaaatcacacttggaatt
acttggaatattttcttggaat
>tRNA-Ser.PhaCIATCC43949
-----------------------------------------------------------g
gaggggtggccgagcggctt-aaggca---gcggt-cttgaaa-accgc---cgatggga
aaccatcc---gagagttcgaatctctc-ctcctccgcCA--TCTACacttctactagca
tctcttaaagtctactttttccaacaaaatcaaacaaaaaact
>tRNA-Pro.PcCISCRI1043
-----------------------------------------------------------c
ggcacgtagcgcagcctggt-agcgca---ccgtc-atggggt-gtcgg---------gg
gtc--------ggaggttcaaatcCTCT-CGTGccgacca--aatacaacttcggttagt
atcgtttactaccggaaaccccacagaaacccgcattctcact
>tRNA-Pro.SdCI1012
-----------------------------------------------------------c
ggcacgtagcgcagcctggt-agcgca---ccgtc-atggggt-gtcgg---------gg
gtc--------ggaggttcaaatcCTCT-CGTGccgacca--aatcgcccaccggatatc
accggaaagcaccggatatcaccggaaagcaccggaaagcacc
>tRNA-Pro.EcCIED1a
-----------------------------------------------------------c
ggcacgtagcgcagcctggt-agcgca---ccgtc-atggggt-gtcgg---------gg
gtc--------ggaggttcaaatcCTCT-CGTGccgacca--aatcgcccaccggatatc
accggaaagcaccggataagacagggataacccgctaatcact
>tRNA-Pro.SbCISb277
-----------------------------------------------------------c
ggcacgtagcgcagcctggt-agcgca---ccgtc-atggggt-gtcgg---------gg
gtc--------ggaggttcaaatcCTCT-CGTGccgacca--aatcgcccaccggatacc
accggaattaacagtttttagacacgaaaagcccgctaatcct
>tRNA-Pro.EcCI11368
-----------------------------------------------------------c
ggcacgtagcgcagcctggt-agcgca---ccgtc-atggggt-gtcgg---------gg
gtc--------ggaggttcaaatcCTCT-CGTGccgacca--aatcgcccaccggatatc
accggaaagcaccggataagacagggataacccgctaatcact
>tRNA-Pro.EcCI11128
-----------------------------------------------------------c
ggcacgtagcgcagcctggt-agcgca---ccgtc-atggggt-gtcgg---------gg
gtc--------ggaggttcaaatcCTCT-CGTGccgacca--aatcgcccaccggatacc
accggaaatcaccgaataagacagggatagcccgccaattact
>tRNA-Pro.EcCIATCC25922
-----------------------------------------------------------c
ggcacgtagcgcagcctggt-agcgca---ccgtc-atggggt-gtcgg---------gg
gtc--------ggaggttcaaatcCTCT-CGTGccgacca--aatcgcccaccggatatc
accggaaagcaccggataagacagggataacccgctaatcact
>tRNA-Pro.PcCIPCC221
-----------------------------------------------------------c
ggcacgtagcgcagcctggt-agcgca---ccgtc-atggggt-gtcgg---------gg
gtc--------ggaggttcaaatcCTCT-CGTGccgacca--aatacctattcggtaagt
ctcgtttactaccggaaaccccacagaaacccgcattctcact
>tRNA-Thr.DdCI3937
-----------------------------------------------------------g
ccgatatagctca-gttggt-agagca---gcgca-ttcgtaa-tgcga---------ag
gtc--------gtaggttcgacTCCTAT-TATCggcacca--cttacacgtttccctaag
tctactaaaatccactcaaagcccttataatgcggggtttaag
>tRNA-Thr.CnCIND14b
-----------------------------------------------------------g
ccgatatagctca-gttggt-agagca---gcgca-ttcgtaa-tgcga---------ag
gtc--------gtaggttcgacTCCTAT-TATCggcacca--cttacacgtttccctaag
tctactaaaatccactcaaagcccttataatgcggggtttaag
>tRNA-Ile2.AaCIF0387
-----------------------------------------------------------g
cccccatagctca-gtcggtcagagca---gtcga-ctcataa-tcgat---------tg
gtc--------acaggttcaAGTCCTGT-TGGGggcacca--acttaataattcacactg
ctccattctgatttatttcaattcaaaaacacttaaaaatcaa
>tRNA-Ile2.PmCIOH1905
-----------------------------------------------------------g
cccccatagctca-gtcggtcagagca---gtcga-ctcataa-tcgat---------tg
gtc--------acaggttcaAGTCCTGT-TGGGggcacca--cctttctaattcaacctg
ctttattctgattcaaatcacctcaaattgctttaaaaatcaa
>tRNA-SeC.PmCIHB03
-----------------------------------------------------------g
gaggagcgtcgtt-tccggt-gaagcg-g-cagga-cttcaaa-tcctgttgaggttgcc
agcaatctcgggtgggttcGACTCCCAT-TCTCctccgcca-atccataaattaatctta
atcaaacctcaccaaaataatcaataaaaaccaataaaatcaa
>tRNA-Ile2.Eae41.11.tRNA-Met.tandem
------------------------------------------------------------
ggccccttagctc--agtggttagagca--ggcgA-CTCATAA-TCGCT---------TG
GTC--------GTTGGTTCAAACCCAAC-AGGGGCCACCA--AATttcaagggcttacgc
atagcattaagccctcatgctttt
>tRNA-Ile2.Eco12671.21.M
------------------------------------------------------------
ggccccttagctc--agtggttagagca--ggcgA-CTCATAA-TCGCT---------TG
GTC--------Gttggttcaaacccaac-aggggccacca--tatctatcaaggggttac
gttaacagcgtgaccccttcgttttttctaggatacctatagg
>tRNA-Ile2.Eco6270.21.M
------------------------------------------------------------
ggccccttagctc--agtggttagagca--ggcgA-CTCATAA-TCGCT---------TG
GTC--------Gttggttcaaacccaac-aggggccacca--tatctatcaaggggttac
gttaacagcgtgaccccttcgttttttctaggatacctatagg
>tRNA-Arg.Eco10186.52.R
------------------------------------------------------------
gcgcccttagctca-gttggatagagca--acgac-CTTCTAA-GTCGT---------GG
GCC--------GCAGGTTCGAATCCTGC-AGGGCGCGCCA--TTacaattcaatcagtta
cgccttctttatatcctccataattccacagtgggacatattt
>tRNA-Arg.Eco10269.60.R
------------------------------------------------------------
gcgcccttagctca-gttggatagagca--acgac-CTTCTAA-GTCGT---------GG
GCC--------GCAGGTTCGAATCCTGC-AGGGCGCGCCA--TTacaattcaatcagtta
cgccttctttatatcctccataattccagagtgggacatattt
>tRNA-Arg.Eco10312.60.R
------------------------------------------------------------
gcgcccttagctca-gttggatagagca--acgac-CTTCTAA-GTCGT---------GG
GCC--------GCAGGTTCGAATCCTGC-agggcgcgcca--ttacaattcaatcagtta
cgccttctttatatcctccataattccagagtgggacatattt
>tRNA-Arg.Eco10497.59.R
------------------------------------------------------------
gcgcccttagctca-gttggatagagca--acgac-CTTCTAA-GTCGT---------GG
GCC--------GCAGGTTCGAATCCTGC-AGGGCGCGCCA--TTacaattcaatcagtta
cgccttctttatatcctccataattccagagtgggacatattt
>tRNA-Arg.Eco1075.59.R
------------------------------------------------------------
gcgcccttagctca-gttggatagagca--acgac-CTTCTAA-GTCGT---------GG
GCC--------GCAGGTTCGAATCCTGC-AGGGCGCGCCA--TTacaattcaatcagtta
cgccttctttatatcctccataattccagagtgggacatattt
>tRNA-Arg.Eco112.58.R
------------------------------------------------------------
gcgcccttagctca-gttggatagagca--acgac-CTTCTAA-GTCGT---------GG
GCC--------GCAGGTTCGAATCCTGC-AGGGCGCGCCA--TTacaattcaatcagtta
cgccttctttatatcctccataattccagagtgggacatattt
>tRNA-Arg.Eco14648.47.R
------------------------------------------------------------
gcgcccttagctca-gttggatagagca--acgac-CTTCTAA-GTCGT---------GG
GCC--------GCAGGTTCGAATCCTGC-AGGGCGCGCCA--TTacaattcaatcagtta
cgccttctttatatcctccataattccacagtgggacatattt
>tRNA-Arg.Eco14691.60.R
------------------------------------------------------------
gcgcccttagctca-gttggatagagca--acgac-CTTCTAA-GTCGT---------GG
GCC--------GCAGGTTCGAATCCTGC-AGGGCGCGCCA--TTacaattcaatcagtta
cgccttctttatatcctccataattccagagtgggacatattt
>tRNA-Arg.Eco14781.60.R
------------------------------------------------------------
gcgcccttagctca-gttggatagagca--acgac-CTTCTAA-GTCGT---------GG
GCC--------GCAGGTTCGAATCCTGC-AGGGCGCGCCA--TTacaattcaatcagtta
cgccttctttatatcctccataattccagagtgggacatattt
>tRNA-Arg.Eco14849.60.R
------------------------------------------------------------
gcgcccttagctca-gttggatagagca--acgac-CTTCTAA-GTCGT---------GG
GCC--------GCAGGTTCGAATCCTGC-AGGGCGCGCCA--TTacaattcaatcagtta
cgccttctttatatcctccataattccagagtgggacatattt
>tRNA-Arg.Eco15025.59.R
------------------------------------------------------------
gcgcccttagctca-gttggatagagca--acgac-CTTCTAA-GTCGT---------GG
GCC--------GCAGGTTCGAATCCTGC-AGGGCGCacca--ttacaattcaatcagtta
cgccttctttatatcctccataattccacagtgggacatattt
>tRNA-Arg.Eco2673.60.R
------------------------------------------------------------
gcgcccttagctca-gttggatagagca--acgac-CTTCTAA-GTCGT---------GG
GCC--------GCAGGTTCGAATCCTGC-AGGGCGCGCCA--TTAcaattcaatcagtta
cgccttctttatatcctccataattccagagtgggacatattt
>tRNA-Arg.Eco4225.58.R
------------------------------------------------------------
gcgcccttagctca-gttggatagagca--acgac-CTTCTAA-GTCGT---------GG
GCC--------GCAGGTTCGAATCCTGC-AGGGCGCGCCA--TTacaattcaatcagtta
cgccttctttatatcctccataattccacagtgggacatattt
>tRNA-Arg.Eco8563.62.R
------------------------------------------------------------
gcgcccttagctca-gttggatagagca--acgac-CTTCTAA-GTCGT---------GG
GCC--------GCAGGTTCGAATCCTGC-AGGGCGCGCCA--TTacaattcaatcagtta
cgccttctttatatcctccataattccagagtgggacatattt
>tRNA-Arg.Ana29.58.R
------------------------------------------------------------
gcgcccttagctca-gctggata-gagca-acGGC-CTTCTAA-GCCGT---------AG
GTC--------gtaggttcgagtcctac-agggcgcgcca--ataaaatcaagggattac
gaagattaccacgaggttaagttaaaaatcaaggtcaaatgac
>tRNA-Arg.Eco3826.58.R
------------------------------------------------------------
gtcctcttagtt-a-aatggata-taacg-agccc-ctcctaa-gggct---------aa
tt---------gcaggttcgattcCTGC-AGGGGACACCA--tttatcagttcgctccca
tccgtaccagtccgcaaaatccccttaatatcaagccttccgt
>tRNA-Arg.Eco1978.58.R
------------------------------------------------------------
gtcctcttagtt-a-aatggata-taacg-agccc-ctcctaa-gggct---------aa
tt---------gcaggttcgattcCTGC-AGGGGACACCA--tttatcagttcgcctcca
tccgtaccagtccgcaaaatcccctgaatatcaagccttccgt
>tRNA-Phe.Eko28.12.tRNA-Phe
------------------------------------------------------------
gcccggatagctca-gtcggt-agagca--gggga-ttgaaaa-tcccc---------gt
gTC--------CTTGGTTCGATTCCGAG-TCCGGgcacca--ctatttagaaaacccagc
ctatggctgggtttttgctttatggctacggccgatttctgtg
>tRNA-Leu.Eco7615.56.L
------------------------------------------------------------
gcccggatggtgga-atcggt-agacaca-agggA-TTTAAAA-TCCCT----CGGCGTT
CGCGCTGT---GCGGGTTCAAGTCCCGC-TCCGGGTACCA--TGGGAAAGATAAGAATAA
AATCAAAGCAATAAGcagtgtcgtgaaaccaccttcgggtggt
>tRNA-Leu.Kpn4002.55.L
------------------------------------------------------------
gcccggatggtgga-atcggt-agacaca-aggGA-TTTAAAA-TCCCT----CGGCGTT
CGCGCTGT---Gtgggttcaagtcccac-tccgggtacca--ttgggaaatatagaataa
tcaaagcaataagcagtgtcgtgaaaccacctacgggtggttt
>tRNA-Leu.Kqu202.56.L
------------------------------------------------------------
gcccggatggtgga-atcggt-agacaca-aggGA-TTTAAAA-TCCCT----CGGCGTT
CGCGCTGT---GTGGGTTCAAGTCCCAC-TCCGGGTACCA--TTGGGATAAAAGCAGAAT
AATCAAAGCAATAAGCAGTGTCGTGAAACCACCTACGGGTGGT
>tRNA-Leu.Kqu57.55.L
------------------------------------------------------------
gcccggatggtgga-atcggt-agacaca-aggGA-TTTAAAA-TCCCT----CGGCGTT
CGCGCTGT---GTGGGTTCAAGTCCCAC-TCCGGGTACCA--TTGGGATAAAAGCAGAAT
AATCAAAGCAATAAGCAGTGTCGTGAAACCACCTACGGGTGGT
>tRNA-Ser.Kcr4.56.S
------------------------------------------------------------
ggaagcgtggccga-gcggtt-gaaggca-CCGGT-CTTGAAA-ACCGG---CGACCCGA
AAGGGTTC---TAGAGTTCGAATCTCTA-CGCTTCCGCCA--AATtaaacaaggggttac
cgaaaggtagccccttgttgtttctggttcttggtatagtgtt
>tRNA-Ser.Eal37.56.S
------------------------------------------------------------
ggaagtgtggccga-gcggtt-gaaggca-cCGGT-CTTGAAA-ACCGG---CGACCCGA
AAGGGTTC---CAGAGTTCGAATCTCTG-CGCTTCCGCCA--AATAAtcaaggggttacc
aaatggtagcccctttgcttttttggctcttggtataaacttg
>tRNA-Ser.Eal54.58.S
------------------------------------------------------------
ggaagtgtggccga-gcggtt-gaaggca-cCGGT-CTTGAAA-ACCGG---CGACCCGA
AAGGGTTC---CAGAGTTCGAATCTCTG-CGCTTCCGCCA--AATAAtcaaggggttacc
aaatggtaacccctttgcttttttggctcttggtataaacttg
>tRNA-Ser.Eco146.58.S
------------------------------------------------------------
ggaagtgtggccga-gcggtt-gaaggca-cCGGT-CTTGAAA-ACCGG---CGACCCGA
AAGGGTTC---CAGAGTTCGAATCTCTG-CGCTTCCGCCA--AATAAtcaaggggttacc
aaatggtagcccctttgcttttttggctcttggtataaacttg
>tRNA-Ser.Eco4004.60.S
------------------------------------------------------------
ggaagtgtggccga-gcggtt-gaaggca-cCGGT-CTTGAAA-ACCGG---CGACCCGA
AAGGGTTC---CAGAGTTCGAATCTCTG-CGCTTCCGCCA--AATAAtcaaggggttacc
aaatggtagcccctttgctttttgggttcttggtataaacttg
>tRNA-Ser.Eco1012.55.S
------------------------------------------------------------
ggagagatgccgga-gcggct-gaacgga-cCGGT-CTCGAAA-ACCGG--AGTgggggc
aactccacc--gggggttcaaatccccc-tctctccgcca--aaattcaatcacttacac
atcattaagtcagtgacaaaaatcacacttggaattact----
>tRNA-Ser.Eco11701.57.S
------------------------------------------------------------
ggagagatgccgga-gcggct-gaacgga-cCGGT-CTCGAAA-ACCGG--AGTgggggc
aactccacc--gggggttcaaatccccc-tctctccgcca--aaattcaatcacttacac
atcattaagtcagtgacaaaaatcacacttggaattact----
>tRNA-Ser.Eco15021.56.S
------------------------------------------------------------
ggagagatgccgga-gcggct-gaacgga-cCGGT-CTCGAAA-ACCGG--AGTgggggc
aactccacc--gggggttcaaatccccc-tctctccgcca--aaattcaagcacttataa
gtaatctatgctgtgattaaaatcacacttggaattact----
>tRNA-Ser.Eco829.66.S
------------------------------------------------------------
ggagagatgccgga-gcggct-gaacgga-cCGGT-CTCGAAA-ACCGG--AGTgggggc
aactccacc--gggggttcaaatccccc-tctctccgcca--aaattcaatcacttacac
atcattaagtcagtgacaaaaatcacacttggaattact----
>tRNA-Ser.Eco8512.58.S
------------------------------------------------------------
ggagagatgccgga-gcggct-gaacgga-cCGGT-CTCGAAA-ACCGG--AGTgggggc
aactccacc--gggggttcaaatccccc-tctctccgcca--aaattcaatcacttatac
atcattaagtcagtgacaaaaatcacacttggaattact----
>tRNA-Ser.Eco981.58.S
------------------------------------------------------------
ggagagatgccgga-gcggct-gaacgga-cCGGT-CTCGAAA-ACCGG--AGTgggggc
aactccacc--gggggttcaaatccccc-tctctccgcca--aaattcaatcacttacac
atcattaagtcagtgacaaaaatcacacttggaattact----
>tmRNA.Eco955.56.Z
------------------------------------------------------------
cgtccgcagctggcaagcgaatgtaaagactgactaagcatgtagtaccgaggatgtagg
aatttcggac-gCGGGTTCAACTCCCGC-CAGCTCCACCA--ATCATGATTGGACGGTGT
AAGGACaacaccaacaaaaacaggatgttagcagtctcagcag
>tmRNA.Xpo1.56.Z
------------------------------------------------------------
gtccgcagctggcaagcgaatgtaaagaccagactaagcatgtagtaccgaggatgtagg
aatttcggaC-GCGGGTTCAACTCCCGC-CAGCTCCACCA--Aattaggttggacagtgc
aaggacaacaactttaaaaacagtaagttagcaaagttggtag
