# Supplementary material for: Helper-embedded satellites from an integrase clade that repeatedly targets prophage late genes
Source: NAR Genom Bioinform. 2023 Apr 18;5(2):lqad036. doi: 10.1093/nargab/lqad036 (PMC10111431; doi:10.1093/nargab/lqad036)
Supplement: lqad036_Supplemental_Files [file lqad036_supplemental_files.zip › SuppFile4attR.txt]

>off-A_132.Kpn7159.16.A132_DUF2345
-aagctcccttaaagtgatatttaacatagagttaaaagttcttgcaataaatatcaCGA
tcagtgtgctgttaatttctctgtcctgccagcacttactactttcagtaaccctatgat
gtggcagtcgctatatcaagggctacct-------
>A_Terminase_1_132.Kva120.16.A_Terminase_1_132
-aagctcccttaaagtgatatttaacatagggttaaaagttcttgcaataAATATCAcga
acatactactgatgcgctttacaccaccatgaccaccggtatgggggctcgtgaacaacc
gatgacactgatcatcaccactgccggctatgaca
>A_Terminase_1_132.Kkt1.16.A_Terminase_1_132
-agtgcttaaaaatccatatgaatcataaagttaaaaaaaccttgcaataAATATCACGA
acatactactgatgcgctttacaccaccatgaccaccggtatgggggctcgtgaacaacc
gatgacactgatcatcaccactgccggctatgaca
>A_Terminase_1_132.Kpn1366.16.A_Terminase_1_132
-aagctcccttaaagtgatatttaacatagggttaaaagttcttgcaataAATATCACGA
acatactactgatgcgctttacaccaccatgaccaccggtatgggggctcgtgaacaacc
gatgacactgatcatcaccactgccggctatgaca
>A_Terminase_1_132.Kpn1498.16.A_Terminase_1_132
-atttgtcaaaaaagtcttatacaacatgtaattaaaaatccttgcaataAATATCACGA
acatactactgatgcgctttacaccaccatgaccaccggcatgggggctcgtgaacaacc
gatgacactgatcatcaccactgccggctatgaca
>A_Terminase_1_132.Kpn3690.16.A_Terminase_1_132
-aagctcccttaaagtgatatttaacatagggttaaaagttcttgcaataAATATCACGA
acatactactgatgcgctttacaccaccatgaccaccggtatgggggctcgtgaacaacc
gatgacactgatcatcaccaccgccggctatgaca
>A_Terminase_1_132.Kpn5281.16.A_Terminase_1_132
-aagctcccttaaagtgatatttaacatagagttaaaagttcttgcaataAATATCACGA
acatactactgatgcgctttacaccaccatgaccaccggtatgggggctcgtgaacaacc
gatgacactgatcatcaccactgccggctatgaca
>A_Terminase_1_132.Kpn5647.16.A_Terminase_1_132
-agtgcttaaaaatccatatgaatcattaagttaaaaaaaccttgcaataAATATCACGA
acatactactgatgcgctttacaccaccatgaccaccggtatgggggctcgtgaacaacc
gatgacactgatcatcaccaccgccggctatgaca
>A_Terminase_1_132.Kpn6334.16.A_Terminase_1_132
-aagctcccttaaagtgatatttaacatagggttaaaagttcttgcaataAATATCACGA
acatactactgatgcgctttacactaccatgaccaccggtatgggggctcgtgaacaacc
gatgacactgatcatcaccaccgccggctatgaca
>A_Terminase_1_132.Kpn6433.16.A_Terminase_1_132
-aagctcccttaaagtgatatttaacatagggttaaaagttcttgcaataAATATCACGA
acatactactgatgcgctttacaccaccatgaccaccggtatgggggctcgtgaacaacc
gatgacactgatcatcaccaccgccggctatgaca
>A_Terminase_1_132.Kpn6669.16.A_Terminase_1_132
-aagctcccttaaagtgatatttaacatggggttaaaagttcttgcaataAATATCACGA
acatactactgatgcgctttacactaccatgaccaccggtatgggggctcgtgaacaacc
gatgacactgatcatcaccaccgccggctatgaca
>A_Terminase_1_132.Kpn680.17.A_Terminase_1_132
-gaatgaaattcttccctttttaatcaatggattaaaaatgcttgcaataAATATCACGA
acatactactgatgcgctttacacggctttgttgaataaataagatttcgtgcgaacgac
cctgtagctggctggattttcaggcaatacgcacg
>A_Terminase_1_132.Kpn6814.16.A_Terminase_1_132
-aagctcccttaaagtgatatttaacatagggttaaaagttcttgcaataAATATCACGA
acatactactgatgcgctttacaccaccatgaccaccggtatgggggctcgtgaacaacc
gatgacattgatcatcaccaccgccggctatgaca
>A_Terminase_1_132.Kva153.16.A_Terminase_1_132
-aagctcccttaaagtgatatttaacatagggttaaaagttcttgcaataAATATCACGA
acatactactgacgcgctttacaccaccatgaccaccggtatgggagctcgtgaacaacc
gatgacactgatcatcaccaccgccggctatgaca
>A_Terminase_1_132.Kva158.16.A_Terminase_1_132
-aagctcccttaaagtgatatttaacatagggttaaaagttcttgcaataAATATCACGA
acatactactgatgcgctttacaccaccatgaccaccggtatgggggctcgtgaacaacc
gatgacactgatcatcaccactgccggctatgaca
>A_Terminase_1_132.Kva205.16.A_Terminase_1_132
-agtgcttaaaaatccatatgaatcataaagttaaaaaaaccttgcaataAATATCACGA
acatactactgatgcgctttacaccaccatggccaccggtatgggggctcgtgaacaacc
gatgacactgatcatcaccaccgccggctatgaca
>A_Terminase_1_132.Kva208.17.A_Terminase_1_132
-cgtataaatatagcgtaattaaatcaagcaattaaaactgcttgcaataAATATCACGA
acatactactgatgcgctttacaccaccatgaccaccggtatgggggctcgtgaacaacc
gatgacactgatcatcaccaccgccggctatgaca
>A_Terminase_1_132.Kva234.17.A_Terminase_1_132
-aagctcccttaaagtgatatttaacatagagttaaaagttcttgcaataAATATCACGA
acatactactgatgcgctttacactaccatgaccaccggtatgggggctcgtgaacaacc
gatgacactgatcatcaccaccgccggctatgaca
>A_Terminase_1_132.Kva38.16.A_Terminase_1_132
-agtgtttaaaaatccatatgaatcattaagttaaaaaatccttgcaataAATATCACGA
acatactactgatgcgctttacaccaccatgaccaccggtatgggggctcgtgagcaacc
gatgacactgatcatcaccaccgccggctatgaca
>A_Terminase_1_132.Kpn5056.16.A_Terminase_1_132
-aagctcccttaaagtgatatttaacatagggttaaaagttcttgcaataAATATCATGA
acatactactgacgcgctttacaccaccatgaccaccggtatgggggctcgtgaacaacc
gatgacactgatcatcaccaccgccggctatgaca
>A_Terminase_1_132.Kpn4117.17.A_Terminase_1_132
-cgtataaatatagcgtaattaaatcaagcaattaaaactgcttgcaataAATATCACGA
GCAcgaaagcgatgcgctgtataccacaatgatcaccggtatgggggcccgcagacagcc
gattatgtgggctataaccactgctggttataaca
>A_Terminase_1_132.Sen15553.16.A_Terminase_1_132
-gatgctattttccctttgcggcacaacaagttaaaaaatgcttgcaatagATACCATGA
acatccaacggattcgctttactcaaccatgcagacgggtatgggtgcccgtcgccagcc
gcttatttttggcataacgacgtcagggtataaca
>A_Terminase_1_132.Cly5.16.A_Terminase_1_132
-cgtacaaatatagcgtaattaaatcaagcaattaaaactgcttgcaataaaTATCACGA
GCATcccacagattcgctctacaccactatgctgacgggtatgggggcgcggcgacaacc
actaatgtgggcgatcacgacggcgggttacaaca
>A_Terminase_1_132.Sen12294.15.A_Terminase_1_132
-atagtaaaataaaccttataaaacagttgattaaaaaaacattgcgatataaTCCATGA
GCACAagagtaatattgtggtcgaaatgatccgcgctggtacaaaaggcagacgtcaggc
gctgattttcatgatcaccaacagcggccacgaca
>A_Terminase_1_132.Sen39861.14.A_Terminase_1_132
-aaataaaaaataaaccttataaaacagctaattaaaaatcattgcaatataaTGCATGA
GCACAagagtaatattgtggtcgaaatgatccgcgccggtacaaaaggcagacgccaggc
gctgattttcatgatcaccaacagcggccacgaca
>off-A_246.Eco2384.15.A246_DUF333_yeaN
-tttcatgttaaatgattgatatacaggtgattttaaaaaacttgaaatattcttaccaa
GAAtattcatcgtgtttgttctccctttcacgcatgatttgtcacgtcactatagcaccg
gatattagcgaatttctttgtctctcccggcgcaa
>A_Terminase_1_246.Ana29.15.A_Terminase_1_246
-atattcattaacttattgatatatagttaaattataattgtttgtAATTTTATAACAAA
Gcacgccaacgtttgggtgagtgcagagtcagcctggatggatatgctcaaatggacaga
tctctctgctgtcgccccaatgcacgagctaaaaa
>A_Terminase_1_246.Ana29.15.A_Terminase_1_246.2
-atattcattaacttattgatatatagttaaattataattgtttgtAATTTTATAACAAA
Gcacgccaacgtttgggtgagtgcagagtcagcctggatggatatgctcaaatggacaga
tctctgctgtcgccccaatgcacgagctaaaacct
>A_Terminase_1_246.Eal37.16.A_Terminase_1_246
-tttcatgttaaacgattgatatacaggtgattttaaaaaacttgaaatattcTTACCAA
acacatgaatgtgtgggtcactgccgaatctgcctggatggatatgattaagtgggagaa
gtgcgaatatattgccccacagcatgagctgaaaa
>A_Terminase_1_246.Eal37.16.A_Terminase_1_246.2
-tttcatgttaaacgattgatatacaggtgattttaaaaaacttgaaatattcTTACCAA
acacatgaatgtgtgggtcactgccgagtctgcctggatggacatgattaagtgggagaa
atgcgaatacattgccccacgacatgagctgaaaa
>A_Terminase_1_246.Eal51.16.A_Terminase_1_246
-tttcatgttaaacgtttgatatacaggtgattttaaaaaacttgaaatattcTCACGAA
acacatgaatgtgtgggtcactgccgaatctgcctggatggacatgattaagtgggagaa
gtgcgaatacattgctccacagcatgagctgaaaa
>A_Terminase_1_246.Eco1012.15.A_Terminase_1_246
-tttcatgttaaatgattgatatacaggtgattttaaaaaacttgaaatattcTTACCAA
acacatgaatgtgtgggtaacagcagagtctgcctggatggacatgattaagtgggagaa
gtgcgaatacattgccccacgacatgagctgaaaa
>A_Terminase_1_246.Eco10990.15.A_Terminase_1_246
-tttcatgttaaatgattgatatacaggtgattttaaaaaacttgaaatattcTTACCAA
acacatgaatgtgtgggtaacagcagagtctgcctggatggacatgattaagtgggagaa
gtgcgaatacattgccccgcgacatgagctgaaaa
>A_Terminase_1_246.Eco11232.16.A_Terminase_1_246
-tttcatgttaagcgattgatatacaagtgattttaaaaaacttgaaatattcTCACGAA
acacatgaatgtgtgggtcactgccgaatctgcctggatggacatgattaagtgggagaa
gtgcgaatacattgctccacagcatgagctgaaaa
>A_Terminase_1_246.Eco11645.15.A_Terminase_1_246
-tttcatgttaaacgattgatatacaggtgattttaaaaaacttgaaatattcTTACCAA
acacatgaatgtgtgggtaacagcagagtctgcctggatggacatgattaagtgggagaa
gtgcgaatacattgctccacagcatgagctgaaaa
>A_Terminase_1_246.Eco11701.15.A_Terminase_1_246
-tttcatgttaaacgattgatatacaggtgattttaaaaaacttgaaatattcTTACCAA
acacatgaatgtgtgggtcactgccgaatctgcctggatggatatgattaagtgggagaa
gtgcgaatacattgctccacaacatgagctgaaaa
>A_Terminase_1_246.Eco122.15.A_Terminase_1_246
-tttcatgttaaatgattgatatacaggtgattttaaaaaacttgaaatattcTTACCAA
acacatgaatgtgtgggtcactgccgaatctgcctggatggatatgattaagtgggagaa
gtgcgaatacattgctccacaacatgagctgaaaa
>A_Terminase_1_246.Eco13028.15.A_Terminase_1_246
-tttcatgttaaacgattgatatacaggtgattttaaaaaacttgaaatattcTTACCAA
acacatgaatgtgtgggtcactgccgaatctgcctggatggatatgattaagtgggagaa
gtgcgaatacattgctccacaacatgagctgaaaa
>A_Terminase_1_246.Eco13041.15.A_Terminase_1_246
-tttcatgttaaacgattgatatacaggtgattttaaaaaacttgaaatattcTTACCAA
acacatgaatgtgtgggtcactgccgaatctgcctggatggatatgattaagtgggagaa
gtgcgaatacattgctccacaacatgagctgaaaa
>A_Terminase_1_246.Eco13099.15.A_Terminase_1_246
-tttcatgttaaatgattgatatacaggtgattttaaaaaacttgaaatattcTTACCAA
acacatgaatgtgtgggtcactgccgaatctgcctggatggatatgattaagtgggagaa
gtgcgaatacattgctccacaacatgagctgaaaa
>A_Terminase_1_246.Eco13775.15.A_Terminase_1_246
-tttcatgttaaacgattgatatacaggtgattttaaaaaacttgaaatattcTTACCAA
acacatgaatgtgtgggtaacagcagagtctgcctggatggacatgattaagtgggagaa
gtgcgaatacattgccccgcgacatgagctgaaaa
>A_Terminase_1_246.Eco14930.15.A_Terminase_1_246
-tttcatgttaaatgattgatatacaggtgattttaaaaaacttgaaatattcTCACAAA
acacatgaatgtgtgggtaacagcagagtctgcctggatggacatgattaagtgggagaa
gtgcgaatacattgccccacgacatgagctgaaaa
>A_Terminase_1_246.Eco15204.15.A_Terminase_1_246
-tttcatgttaaatgattgatatacaggtgattttaaaaaacttgaaatattcTCACGAA
acacatgaatgtgtgggtcactgccgaatctgcctggatggacatgattaagtgggagaa
gtgcgaatacattgctccacagcatgagctgaaaa
>A_Terminase_1_246.Eco15375.16.A_Terminase_1_246
-tttcatgttaaatgattgatatacaggtgattttaaaaaacttgaaatattcTTACCAA
acacatgaatgtgtgggtcactgccgaatctgcctggatggatatgattaagtgggagaa
gtgcgaatacattgctccacaacatgagctgaaaa
>A_Terminase_1_246.Eco15611.15.A_Terminase_1_246
-tttcatgttaaacgattgatatacaggtgattttaaaaaacttgaaatattcTTACCAA
acacatgaatgtgtgggtaacagcagagtctgcctggatggacatgattaagtgggagaa
gtgcgaatacattgccccacgacatgagctgaaaa
>A_Terminase_1_246.Eco1645.15.A_Terminase_1_246
-tttcatgttaaacgattgatatacaggtgattttaaaaaacttgaaatattcTTACCAA
acacatgaatgtgtgggtaacagcagagtctgcctggatggacatgattaagtgggagaa
gtgcgaatacattgccccacgacatgagctgaaaa
>A_Terminase_1_246.Eco1755.15.A_Terminase_1_246
-tttcatgttaaatgattgatatacaggtgattttaaaaaacttgaaatattcTTACCAA
acacatgaatgtgtgggtaacagcagagtctgcctggatggacatgattaagtgggagaa
gtgcgaatacattgccccgcgacatgagctgaaaa
>A_Terminase_1_246.Eco1811.15.A_Terminase_1_246
-tttcatgttaaacgattgatatacagtcaattttaaaaaacttgaaatattcTTACCAA
acacatgaatgtgtgggtcactgccgaatctgcctggatggatatgattaagtgggagaa
gtgcgaatacattgctccacaacatgagctgaaaa
>A_Terminase_1_246.Eco3786.14.A_Terminase_1_246
-tttcatgttaaacgattgatatacaggtgattttaaaaaacttgaaatattcTTACCAA
acacatgaatgtgtgggtcactgccgagtctgcctggatggatatgattaagtgggagaa
gtgtgaatacatcgctccacagcatgagctgaaaa
>A_Terminase_1_246.Eco4003.15.A_Terminase_1_246
-tttcatgttaaacgattgatatacaggtgattttaaaaaacttgaaatattcTTACCAA
acacatgaatgtgtgggtaacagcagagtctgcctggatggacatgattaagtgggagaa
gtgcgaatacattgccccacgacatgagctgaaaa
>A_Terminase_1_246.Eco4004.15.A_Terminase_1_246
-tttcatgttaaacgattgatatacagacgattttaaaaagcttgaaatattcTCACGAA
acacatgaatgtgtgggtcactgccgaatcggcctggatggacatgattaagtgggagaa
gtgcgaatacatcgctccacagcatgagctgaaaa
>A_Terminase_1_246.Eco4041.15.A_Terminase_1_246
-tttcatgttaactgattgatatacaggtgattttaaaaaacttgaaatattcTTACCAA
acacatgaatgtgtgggtaacagcagagtctgcctggatggacatgattaagtgggagaa
gtgcgaatacattgccccgcgacatgagctgaaaa
>A_Terminase_1_246.Eco5051.15.A_Terminase_1_246
-tttcatgttaaacgattgatatacaggtgattttaaaaaacttgaaatattcTCACAAA
acacatgaatgtgtgggtcactgccgagtctgcctggatggacatgattaagtgggagaa
atgcgaatatattgccccacgacatgagctgaaaa
>A_Terminase_1_246.Eco5412.15.A_Terminase_1_246
-tttcatgttaaatgattgatatacagttgattttaaaaaacttgaaatattcTCACGAA
Gcacatgaatgtatgggtcactgccgaatctgcctggatggacatgattaagtgggagaa
gtgcgaatacattgctccacagcatgagctgaaaa
>A_Terminase_1_246.Eco5455.15.A_Terminase_1_246
-tttcatgttaactgattgatatacaggtgattttaaaaaacttgaaatattcTTACCAA
acacatgaatgtgtgggtcactgccgagtctgcctggatggatatgattaagtgggagaa
gtgtgaatacatcgctccacagcatgagctgaaaa
>A_Terminase_1_246.Eco7546.15.A_Terminase_1_246
-tttcatgttaaacgattgatatacaggtgattttaaaaaacttgaaatattcTTACCAA
acacatgaatgtgtgggtcactgccgaatctgcctggatggatatgattaagtgggagaa
gtgcgaatacattgctccacaacatgagctgaaaa
>A_Terminase_1_246.Eco8772.15.A_Terminase_1_246
-tttcatgttaactgattgatatacaggtgattttaaaaaacttgaaatattcTTACCAA
acacatgaatgtgtgggtaacagcagagtctgcctggatggacatgattaagtgggagaa
gtgcgaatacattgccccgcgacatgagctgaaaa
>A_Terminase_1_246.Eco9572.16.A_Terminase_1_246
-tttcatgttaaatgattgatatataggtgattttaaaaaacttgaaatattcTTACCAA
acacatgaatgtgtgggtcactgccgaatctgcctggatggatatgattaagtgggagaa
gtgcgaatacattgctccacaacatgagctgaaaa
>A_Terminase_1_246.Ese18.15.A_Terminase_1_246
-tttcatgttaaacgattgatatacaggtgattttaaaaaacttgaaatattcTCACGAA
acacatgaatgtgtgggtcactgccgaatctgcctggatggacatgattaagtgggagaa
gtgcgaatacattgctccacagcatgagctgaaaa
>A_Terminase_1_246.Eco8512.15.A_Terminase_1_246
-tttcatgttaaatgattgatatacaggtgattttaaaaaacttgaaatattcTCACGAA
acacatgaatgtgtgggtcactgccgaatctgcctggatggacatgattaagtgggagaa
gtgcgaatacattgctccacagcatgagctgaaaa
>B_Phage_portal_2_38.Sen48306.9.B_Phage_portal_2_38
-tatcgcattctaattgattgatatataacgatataatatttatgtttatattAAAATCA
CGATctggcaatcggcgtgctggataaattagaggagcggatcgttggtccgcatggaat
ccagattgagccgcagccgctgacgctgacaggtg
>B_Phage_portal_2_227.Cfr111.10.B_Phage_portal_2_227
-tcttggctataaaacattgccaaaaatcagtcggttatttcaattcgtttcATTAAGGA
TTATgaagagagtgagcgcgtggcggcacgtattgcggcggcgctgggtttctatatcaa
acgtggggatgctcagtctcttgatacagaaaccg
>B_Phage_portal_2_241.Eta10.10.B_Phage_portal_2_241
-tgaagacttaacatactgtttttacattttaattttttctgtcttttcaTAAAGGCGAT
gtatgcggcgacaatcgaatcagagctagattcagataaagcgtttgaatatatcgctgg
cgtcggtaatgaatctaccagcagtaacaaaaata
>B_Phage_portal_2_241.Eco10269.11.B_Phage_portal_2_241
-agcattcgtaatgtactgtttttaaattttattttttcctgtcttttcataAAGGCGAT
gtatgccgccaccattgagagtgagctggatacgcagtcagcgatggattttattctggg
cgcgaacagtcaggagcagcgggaaaggctgaccg
>B_Phage_portal_2_241.Eco1037.11.B_Phage_portal_2_241
-agcattcgtaatgtactgtttttaaattttattttttcctgtcttttcataAAGGCGAT
gtatgccgccaccattgagagtgagctggatacgcagtcagcgatggattttattctggg
tgcgaacagtcaggagcagcgggaaaggctgacgg
>B_Phage_portal_2_241.Eco10962.11.B_Phage_portal_2_241
-agcattcgtaatgtactgtttttaaattttattttttcctgtcttttcataAAGGCGAT
gtatgccgccaccattgaaagtgagctggatacgcagtcagcgatggattttattctggg
cgcgaacagtaaggagcagcgggaaaggctgacgg
>B_Phage_portal_2_241.Eco1124.11.B_Phage_portal_2_241
-agcattcgtaatgtactgtttttaaattttattttttcctgtcttttcataAAGGCGAT
gtatgccgccaccattgagagtgagctggatacgcagtcagcgatggattttattctggg
cgcgaacagtcaggagcagcgggaaaggctgaccg
>B_Phage_portal_2_241.Eco11269.11.B_Phage_portal_2_241
-agcattcgtaatgtactgtttttaaattttattttttcctgtcttttcataAAGGCGAT
gtatgccgccaccattgaaagtgagctggatacgcagtcagcgatggattttattctggg
cgcgaacagtcaggagcagcgggaaaggctgacgg
>B_Phage_portal_2_241.Eco12131.11.B_Phage_portal_2_241
-agcattcgtaatgtactgtttttaaattttattttttcctgtcttttcataAAGGCGAT
gtatgccgccaccattgaaagtgagctggatacgcagtcagcgatggattttattctggg
cgcgaacagtcaggagcagcgggaaaggctgaccg
>B_Phage_portal_2_241.Eco12180.12.B_Phage_portal_2_241
-agcattcgtaatgcactgtttttaaattttattttttcctgtcttttcataAAGGCGAT
gtatgcagcgacgattgaaagtgaccttgataccgaaaaggcctttgaatatatcgccgg
tgcgccgcaggggcagaaggataatccgcttatta
>B_Phage_portal_2_241.Eco12451.11.B_Phage_portal_2_241
-agcattcgtaatgtactgtttttaaattttattttttcctgtcttttcataAAGGCGAT
gtatgccgccaccattgagagtgagctggatacgcagtcagcgatggattttattcttgg
cgcgaacagtcaggagcagcgggacaagctgacgg
>B_Phage_portal_2_241.Eco12709.11.B_Phage_portal_2_241
-agcattcgtaatgtactgtttttaaattttattttttcctgtcttttcataAAGGCGAT
gtatgccgccaccattgagagtgagctggatacgcagtcagcgatggattttattctggg
cgcgaacagtaaggagcagcgggacaagctgaccg
>B_Phage_portal_2_241.Eco13012.10.B_Phage_portal_2_241
-agcattcgtaatgtactgtttttaaattttattttttcctgtcttttcataAAGGCGAT
gtatgccgccaccattgagagtgagctggatacgcagtcagcgatggattttattctggg
cgcgaacagtcaggagcagcgggaaaggctgactg
>B_Phage_portal_2_241.Eco13742.11.B_Phage_portal_2_241
-agcattcgtaatgtactgtttttaaattttattttttcctgtcttttcataAAGGCGAT
gtatgccgccaccattgagagtgagctggatacgcagtcagcgatggattttattctggg
cgcgaacagtcaggagcagcgggaaaggctgaccg
>B_Phage_portal_2_241.Eco14048.11.B_Phage_portal_2_241
-agcattcgtaatgtactgtttttaaattttattttttcctgtcttttcataAAGGCGAT
gtatgccgccaccatcgagagtgagctggatacgcagtcagcgatggattttattcttgg
cgcgaacagtaaggagcagcgggacaggctgaccg
>B_Phage_portal_2_241.Eco14454.11.B_Phage_portal_2_241
-agcattcgtaatgtactgtttttaaattttattttttcctgtcttttcataAAGGCGAT
gtatgccgccaccattgagagtgagctggatacgcagtcagcgatggattttattctggg
tgcgaacagtcaggagcagcgggaaaggctgacgg
>B_Phage_portal_2_241.Eco14602.11.B_Phage_portal_2_241
-agcattcgtaatgtactgtttttaaattttattttttcctgtcttttcataAAGGCGAT
gtatgccgccaccattgagagtgagctggatacgcagtcagcgatggattttattctggg
cgcgaacagtcaggagcagcgggaaaggctgaccg
>B_Phage_portal_2_241.Eco14646.11.B_Phage_portal_2_241
-agcattcgtaatgtactgtttttaaattttatttttcctgtcttttcataaAAGGCGAT
gtatgcagccacaatcgaaagcgaactcgataccgaaaaggcctttgaatatatcgccgg
tgcgccgcagggtcagcaggataatccgcttaaca
>B_Phage_portal_2_241.Eco14796.11.B_Phage_portal_2_241
-gagcattcgtaatgtactgtttttaaattttatttttcctgtcttttcataAAGGCGAT
gtatgcagccacaatcgaaagcgaactcgataccgaaaaggcctttgaatatatcgccgg
tgcgccgcagggtcagcaggataatccgcttaaca
>B_Phage_portal_2_241.Eco14850.11.B_Phage_portal_2_241
-agcattcgtaatgtactgtttttaaattttattttttcctgtcttttcataAAGGCGAT
gtatgcagccacaatcgaaagcgaactcgataccgaaaaggcctttgaatatatcgccgg
tgcgccgcagggtcagcaggataatccgcttaaca
>B_Phage_portal_2_241.Eco1741.10.B_Phage_portal_2_241
-agcattcgtaatgtactgtttttaaattttattttttcctgtcttttcataAAGGCGAT
gtatgccgccaccattgagagtgagctggatacgcagtcagcgatggattttattctggg
cgcgaacagtaaggagcagcgggacaagctgaccg
>B_Phage_portal_2_241.Eco2432.11.B_Phage_portal_2_241
-agcattcgtaatgtactgtttttaaattttattttttcctgtcttttcataAAGGCGAT
gtatgccgccaccattgaaagtgagctggatacgcagtcagcgatggattttattctggg
cgcgaacagtcaggagcagcgggaaaggctgacgg
>B_Phage_portal_2_241.Eco3581.11.B_Phage_portal_2_241
-agcattcgtaatgtactgtttttaaattttattttttcctgtcttttcataAAGGCGAT
gtatgccgccaccattgagagtgagctggatacgcagtcagcgatggattttattcttgg
cgcgaacagtcaggagcagcgggacaagctgaccg
>B_Phage_portal_2_241.Eco3740.11.B_Phage_portal_2_241
-agcattcgtaatgtactgtttttaaattttattttttcctgtcttttcataAAGGCGAT
gtatgccgccaccattgaaagtgagctggatacgcagtcagcgatggattttattctggg
cgcgaacagtcaggatcagcgggacaggctgaccg
>B_Phage_portal_2_241.Eco3934.11.B_Phage_portal_2_241
-agcattcgtaatgtactgtttttaaattttattttttcctgtcttttcataAAGGCGAT
gtatgccgccaccattgagagtgagctggatacgcagtcagcgatggattttattctggg
cgcgaacagtaaggagcagcgggacaagctgaccg
>B_Phage_portal_2_241.Eco4497.11.B_Phage_portal_2_241
-agcattcgtaatgtactgtttttaaattttattttttcctgtcttttcataAAGGCGAT
gtatgccgccaccattgagagtgagctggatacgcagtcagcgatggattttattctggg
cgcgaacagtcaggagcagcgggacaagctgaccg
>B_Phage_portal_2_241.Eco5516.11.B_Phage_portal_2_241
-agcattcgtaatgtactgtttttaaattttattttttcctgtcttttcataAAGGCGAT
gtatgccgccaccattgagagtgcgctggatacgcagtcagcgatggattttattctggg
cgcgaacagtaaggagcagcgggacaagctgaccg
>B_Phage_portal_2_241.Eco5579.11.B_Phage_portal_2_241
-agcattcgtaatatactgtttttaaattttattttttcctgtcttttcataAAGGCGAT
gtatgccgccaccattgaaagtgagctggatacgcagtcagcgatggattttattcttgg
cgcgaacagtaatgagcagcgggacaagctgacgg
>B_Phage_portal_2_241.Eco6286.11.B_Phage_portal_2_241
-agcattcgtaatgtactgtttttaaattttattttttcctgtcttttcataAAGGCGAT
gtatgccgccaccattgaaagtgagctggatacgcagtcagcgatggattttattctggg
cgcgaacagtcaggagcagcgggaaaggctgaccg
>B_Phage_portal_2_241.Eco7066.11.B_Phage_portal_2_241
-agcattcgtaatgtactgtttttaaattttattttttcctgtcttttcataAAGGCGAT
gtatgccgcgacaatcgaatcagagctcgacagccagcaggcgtttgaatatatcgccgg
cgcgggtactgatatcgactcgaacccgctgaatt
>B_Phage_portal_2_241.Eco8563.11.B_Phage_portal_2_241
-agcattcgtaatgtactgtttttaaattttattttttcctgtcttttcataAAGGCGAT
gtatgccgccaccattgagagtgagctggatacgcagtcagcgatggattttattctggg
cgcgaacagtcaggagcagcgggacaagctgaccg
>B_Phage_portal_2_241.Eco9682.11.B_Phage_portal_2_241
-agcattcgtaatgtactgtttttaaattttattttttcctgtcttttcataAAGGCGAT
gtatgccgccaccattgagagtgagctggatacgcagtcagcgatggattttattctggg
cgcgaacagtcaggagcagcgggaaaggctgaccg
>B_Phage_portal_2_241.Sbo61.12.B_Phage_portal_2_241
-agcattcgtaatgtactgtttttaaattttattttttcctgtcttttcataAAGGCGAT
gtatgccgccaccattgagagtgagctggatacgcagtcagcgatggattttattctggg
cgcgaacagtaaggagcagcgggacaagctgaccg
>B_Phage_portal_2_241.Eco14761.12.B_Phage_portal_2_241
-agcattcgtaatgtactgtttttaaattttattttttcctgtcttttcataAAAGCCAT
gtatgcagcgacgattgaaagtgaacttgataccgaaaaggcctttgaatatatcgccgg
cgcgccacaggagcagaaggataatccgcttatta
>B_Phage_portal_2_241.Squ6.45.B_Phage_portal_2_241
-tatctcacaactcaatgatacataaaaacattattttctagacatttcatatGGGCGAT
gtatgccgccaccattcgttcgccgctggattccgaaaaagcgtttgaatatttggcggg
cggacaggtgggtgaggataaccccatcagtgtga
>B_Phage_portal_2_241.Eco10760.11.B_Phage_portal_2_241
-tgcaaacataacatattgttttgtctttttattttttcgtatcttttcataaGCGCCAT
gtatgccgccacgattgaatccacactggattcggaaaaagcgtttgaatatatcgccgg
ggtgggagatggaggtaaaaatcccctgaacacca
>B_Phage_portal_2_241.Eco13983.11.B_Phage_portal_2_241
-tgcaaacataacatattgttttgtctttttattttttcgtatcttttcataaGCGCCAT
gtatgccgccacgattgaatccacactggattcggaaaaagcgtttgaatatatcgccgg
ggtgggagatggaggtaaaaatcccctgaacacca
>B_Phage_portal_2_241.Eco8720.11.B_Phage_portal_2_241
-gcaaacataacatattgttttgtctttttatttttttcgtatcttttcataaGCGCCAT
gtatgccgccacgattgaatccacactggattcggaaaaagcgtttgaatatatcgccgg
ggtgggagatggaggtaaaaatcccctgaacacca
>B_Phage_portal_2_241.Eco10735.12.B_Phage_portal_2_241
-agcattcgtaatgtactgtttttaaattttattttttcctgtcttttcataaaagccAT
gtatgccgccaccattgaaagtgagctggatacgcagtcagcgatggattttattctggg
cgcgaacagtcaggagcagcgggaaaggctgacgg
>B_Phage_portal_2_241.Eco1978.12.B_Phage_portal_2_241
-agcattcgtaatgtactgtttttaaattttattttttcctgtcttttcataaaagccAT
gtatgccgccaccattgagagtgagctggatacgcagtcagcgatggattttattctggg
cgcgaacagtcaggagcagcgggaaaggctgaccg
>off-C_CLP.Eas53.4.C_APH
-tgtaaactaaaaggtcattaagttcagagagttattttcatagcattgcATGATGATCC
ATcacactatacttacgccttgaaaccgaacgtgcggcatgaggatggtatggctggcga
aaacttgtccaagatgggcgcagcaaaagtccatc
>off-C_CLP.Kpn5013.12.C_HYP
-attgtgatttttaatcttatttatcagtaggatgatttcaatgtattgcatgaTGATCC
Agcaccgctacgaactcgaacttccgcaacaggatgccgcctcctgcccggagtgctgga
tcgagtggcaggttatcgatagcgccggcctggtg
>off-C_CLP.Kqu90.11.C_HYP
-ttaataaaaaaattccttttgaaccagttagttgttttcaaatcattgcataaTGATCC
Agcaccgctacgaactcgaacttccgcaacaggatgccgcctcctgcccggagtgctgga
tcgagtggcaggttatcgatagcgccggcctggtg
>off-C_CLP.Kpn1497.10.C_SKI_dmlR
-ttaataaaaaaattccttttgaaccagttagttgttttcaaatcattgcataATGATCC
Aagagtatcgccaggcagagtctggtaaccggggagaaacagagatgaatatcaacgtgg
tcggcaccagcggctcaggcaaatccactttggcc
>off-C_CLP.Kpn6418.11.C_SKI_dmlR
-tggcaatgaaaaacatatttaaaacaaattcttgcgttcaacttattgcatGATGATCC
Aagagtatcgccaggcagagtctggtaaccggggagaaacagagatgaatatcaacgtgg
tcggcaccagcggctcaggcaaatccactttggcc
>off-C_CLP.Rpl13.10.C_adhB_cydA
-ttagttcttctatttcaatatattcaataggttaagcgtagggtgttgcATGATGATCC
Acgagcgggatgttatctgcggctggtcgctgcgtacgccggagaaaaaatgcgcgccgc
gttgcgcttgagtcaatccgcggcgcgaacggtct
>off-C_CLP.Ecl145.11.C_basS
-attatatcaaaagtccttttgaaccagttagttattttcaatctattgcaTGATGATCC
Aggactgcagcgcctccacgtttatccgcatcgcagccagcggcgtacgtagttcgtgcg
cggcatctgcaatgaaaatgcgttccctttcggtg
>off-C_CLP.Kpn6881.11.C_nth
-ttagcagaaaaaaagcttaattaacagaggcataattcgattgtgttgcatgatcATCC
ATaatcatgatgattatgtggtgttaatggccggtgaaatagatgaatgcgggccataac
ccagagttaagctatgaccgcaatagagacgagac
>off-C_CLP.Ecl579.11.C_sttH
-attatatcaaaagtccttttgaaccagttagttattttcaatctattgcatgatgaTCC
ATTcagcatgttatgaacggagaattattccccgtccgatttggcggggaatgaggttct
gttttgtcagatgccggttacagatacgctcacgc
>C_CLP_protease_110.Eco38.10.C_CLP_protease_110
-attgtgatttttaatcttatttatcagtaggatgatttcaatgtattgcATGATGATCc
ataaaccgtgggggatctctggcggaaatgctggcgatatgcgtgattatgctgatttgc
tggataaggtggaaaccgtgttaatccctgcttat
>C_CLP_protease_110.Epi10.11.C_CLP_protease_110
-tcttccattaaagcgcttataaatcaaagacattttttcacattattgcATGATGATCC
Acaagccctggggcgttgccggcggtgatgccaatgaaatgcgtgattacgctgatttgc
tggacaaggttgaatcagtgctgatcccggcctat
>C_CLP_protease_110.Kcr4.11.C_CLP_protease_110
-tttgaggaaaaagcctctaataatcaaggggctgttttcaatgggttgcATGATGATCC
Acaagccatggggattctccggcggcgatgcgaacgatatgcgcgactacgctgacctgc
tggataaagtcgaatctgtccttatccccgcgtat
>C_CLP_protease_110.Kmi6.10.C_CLP_protease_110
-ggactggttaatttccaattttttcagagagttgctttcatgttgttgcATGATGATCC
Acaagccctggggctttgctggtggcgatgctaacgatatgcgtgactatgccgaattgc
tggacaaggttgagtccgtgttgatccccgcttat
>C_CLP_protease_110.Rvi8.11.C_CLP_protease_110
-atgcttaaaaatatcctttaacttcaatagcctgttttcaaggtattgcATGATGATCC
Acaaaccctgggggatcaccggcggcgacgccaacgacatgcgcgactacgccgacctgc
tggataaggtcgaggccgtgctgatcccttcgtat
>C_CLP_protease_110.Eae88.12.C_CLP_protease_110
-aattctgaaaaacttgtttatatacaaacgcttgctttcaaagcattgcATGATGATCC
ATaagccgtggggctttgctggcggcgatgccaacgatatgcgcgactacgctgatttac
tggacaaagttgaatcggtgctgatccccgcctat
>C_CLP_protease_110.Ecl191.11.C_CLP_protease_110
-gtgataaaaaaaacttcgtaacttcaaagacttcttttcaaaccattgcATGATGATCC
ATaagccctgggggtttgctggtggtgacgcgagcgatatgcgcgactatgcggatcttc
tcgacaaggttgaatccgttcttatcccggcttac
>C_CLP_protease_110.Eco12655.10.C_CLP_protease_110
-attgtgatttttaatcttatttatcagtaggatgatttcaatgtattgcATGATGATCC
ATaaaccgtgggggatctctggcggaaatgctggcgatatgcgtgattatgctgatttgc
tggataaggtggaaaccgtgttaatccctgcttat
>C_CLP_protease_110.Eco6270.10.C_CLP_protease_110
-attgtgatttttaatcttatttatcagtaggatgatttcaatgtattgcATGATGATCC
ATaaaccgtgggggatctctggcggaaatgctggcgatatgcgtgattatgctgatttgc
tggataaggtggaaaccgtgttaatccctgcttat
>C_CLP_protease_110.Eco628.10.C_CLP_protease_110
-attgtgatttttaatcttatttatcagtaggatgatttcaatgtattgcATGATGATCC
ATaaaccgtgggggatctctggcggaaatgctggcgatatgcgtgattatgctgatttgc
tggataaggtggaaaccgtgttaatccctgcttat
>C_CLP_protease_110.Eeg1.11.C_CLP_protease_110
-cttggtaataaagtgtttaaaaatcaacagttttttatcaacacattgcATGATGATCC
ATaagccctgggggtttgctggtggtgacgcgagcgatatgcgcgactatgcggatcttc
tcgacaaggttgaatccgttcttatcccggcttat
>C_CLP_protease_110.Kpn2577.11.C_CLP_protease_110
-ggattgacaaaaacccttctaattcagttggttattttcaggctattgcATGATGATCC
ATaagccatggggctttgccggcggcgatgccaacgacatgcgcgactacgctgatttgc
tggataaagttgaatcggtcttaatccccgcctat
>C_CLP_protease_110.Kpn2726.11.C_CLP_protease_110
-tggcaatgaaaaacatatttaaaacaaattcttgcgttcaacttattgcATGATGATCC
ATaagccatggggctttgccggcggcgatgccaacgacatgcgcgactacgctgatttgc
tggataaagttgaatcggtcttaatccccgcctat
>C_CLP_protease_110.Kpn3279.11.C_CLP_protease_110
-tggcaatgaaaaacatatttaaaacaaattcttgcgttcaacttattgcATGATGATCC
ATaagccatggggctttgccggcggcgatgccaacgacatgcgcgactacgctgatttgc
tggataaagttgaatcggtcttaatccccgcctat
>C_CLP_protease_110.Kpn4002.11.C_CLP_protease_110
-ttagcagaaaaaaagcttaattaacagaggcataattcgattgtgttgcATGATGATCC
ATaagccatggggctttgccggcggcgatgccaacgacatgcgcgactacgctgatttgc
tggataaagttgaatcggtcttaatccccgcctat
>C_CLP_protease_110.Kpn4074.11.C_CLP_protease_110
-ggactggttaatttccaattttttcagagagttgctttcatgttgttgcATGATGATCC
ATaagccatggggctttgccggcggcgatgccaacgacatgcgcgactacgctgatttgc
tggataaagttgaatcggtcttaatccccgcctat
>C_CLP_protease_110.Kpn4137.10.C_CLP_protease_110
-tttggtaaaaaaaatcatgttaatcaacatgtttttgtcaagccattgcATGATGATCC
ATaagccatggggctttgccggcggcgatgccaacgacatgcgcgactacgctgatttgc
tggataaagttgaatcggtcttaatccccgcctat
>C_CLP_protease_110.Kpn4491.11.C_CLP_protease_110
-tttggtaaaaaaaatcatgttaatcaacatgtttttgtcaagccattgcATGATGATCC
ATaagccctggggctttgctggtggcgatgccaacgatatgcgtgattatgcagaacttc
tggataaagttgaatctgttctgatccctgcgtat
>C_CLP_protease_110.Kpn4953.10.C_CLP_protease_110
-tttggtaaaaaaaatcatgttaatcaacatgtttttgtcaagccattgcATGATGATCC
ATaagccatggggctttgccggcggcgatgccaacgacatgcgcgactacgctgatttgc
tggataaagttgaatcggtcttaatccccgcctat
>C_CLP_protease_110.Kpn7010.11.C_CLP_protease_110
-tttggtaaaaaaaatcatgttaatcaacatgtttttgtcaagccattgcATGATGATCC
ATaagccctggggctttgctggtggtgatgccaacgatatgcgtgactacgcagagcttc
tggacaaggttgagtctgttctgatccctgcttat
>C_CLP_protease_110.Kpn791.10.C_CLP_protease_110
-tttggtaaaaaaaatcatgttaatcaacatgtttttgtcaagccattgcATGATGATCC
ATaagccctggggctttgctggtggcgatgccaacgatatgcgtgattatgcagaacttc
tggataaagttgaatctgttctgatccctgcgtat
>C_CLP_protease_110.Kqu202.11.C_CLP_protease_110
-gtcatagtttaacaaattgaaaataaaaaagtttttttcaaatccttgcATGATGATCC
ATaagccatggggctttgccggcggcgatgccaacgacatgcgcgactacgctgatttgc
tggataaagttgaatcggtgctgatccccgcctat
>C_CLP_protease_110.Kqu234.11.C_CLP_protease_110
-ggattgacaaaaacccttctaattcagttggttattttcaggctattgcATGATGATCC
ATaagccctggggctttgctggtggtgatgccaacgatatgcgtgactacgcagagcttc
tggacaaggttgagtctgttctgatccctgcttat
>C_CLP_protease_110.Kqu57.11.C_CLP_protease_110
-ggattgacaaaaacccttctaattcagttggttattttcaggctattgcATGATGATCC
ATaagccatggggctttgccggcggcgatgccaacgacatgcgcgactacgctgatttgc
tggataaagttgaatcggtgttaatccccgcctat
>C_CLP_protease_110.Kra4.11.C_CLP_protease_110
-ttggtttttttaattattaagaatcaacgagatatattcattgtattgcATGATGATCC
ATaagccctggggctttgcagggggtgatgccaacgatatgcgcgattacgctgacctgc
ttgataaggtcgaatccgtgcttattccggcttat
>C_CLP_protease_110.Pca116.11.C_CLP_protease_110
-atgcttaaaaatatcctttcacttcaataacctgttttcaagccattgcATGATGATCC
ATaagccgtggggcgttgcgggcggtaatgccgatgaaatgcgtgattacgccgatctgc
tggataaggtagaaaataacctgatcccagcatac
>C_CLP_protease_110.Yin11.9.C_CLP_protease_110
-agattaacaaaaaaccttctaatccagttagttattttcataccgttgcataATGATCC
Acaagccttggggcattaccggtggtgatgccaatgatatgcgcgactatgccgatctgc
tcgataaggtggagggggttcttattccctcttat
>C_CLP_protease_110.Ecl6.12.C_CLP_protease_110
-tgtaaactaaaaggtcattaagttcagagagttattttcatagcattgcataATGATCC
ATaagccatgggggtttgctggtggtgatgcgaccgatatgcgcgactatgcggatcttc
tcgacaaggttgaatccgttcttatcccggcttac
>C_Peptidase_U35_27.Sen17210.15.C_Peptidase_U35_27
-gagtaaataagccatataaaaacagtgagttataaaataattgcaaaataaTGGACTGT
TAcaacgaagtcgtggcgccgggggcttttcttgaaagcatcgacgaggtgaagaagaaa
ggtcgcaccttcccggtattgtggcagcaccgtat
>C_Peptidase_U35_27.Sen31526.15.C_Peptidase_U35_27
-gggtaggtaaaccatataaaaacagtaagttataaaataattgcaaaataatgGATTCg
tataacgaagtggtagcccccggcgcctttcttgaaagtatcgaagaggtgaagaagaaa
ggccgcacttttcctgttctctggcagcattgcac
>E_Phage_cap_E_80.Eco15150.12.E_Phage_cap_E_80
-aatcaattttatattgaaaattcaatcatatcctttcgatattgactcatatAACCCAA
GCATGAAGTGAATCCGCAGATGACCCTGCGTCGCCTGCCGGATGAAGATCCGCAGAATCT
GGCGGACCCGGCTTACCGCCGCCGTCGCATCATCC
>E_Phage_cap_E_80.Eco6102.18.E_Phage_cap_E_39
-gttatccgctcccgtggcggctccacctctgaatttacaccgggatatgtcaagccgAA
GCAtgaggtgaatccgcagatgaccctgcgtcgcctgccggatgaagatccacagaatct
ggcggacccggcttaccgccgccgtcgcatcattc
>E_Phage_cap_E_80.Sen38667.11.E_Phage_cap_E_80
-aacgatatttttctttttatatcattcggatgctttcatatttgactcgtaAAGCCGAA
acacgaggttaattattcacaggtcgtggagcgcctgccgggagaagatccggcgcaact
gaacgaccagaaataccgccgcctgcgtatcctga
>E_Phage_cap_E_80.Sen26544.11.E_Phage_cap_E_80
-aactatatttttctttttatatcattcagatgctttcgcgtttgactcataAAACCGAA
GCAtgaggtgaattattcgcaggttgtggagcgtctgccaggggaagatccggcgcaact
gaacgacccggcctaccgtcgtctgcgtattctga
>E_Phage_cap_E_80.Sen27009.11.E_Phage_cap_E_80
-aactatatttttctttttatatcattcagatgctttcgcgtttgactcataAAACCGAA
GCAtgaggttaattattcacaggtcgtggagcgcctgccgggggaagatccggctcaact
gaacgaccagaactaccgccgtctgcgtattctga
>E_Phage_cap_E_80.Eco10186.11.E_Phage_cap_E_80
-tataaaataaatctctgttaaatcaagtatcttttttctatttgactcatgtAACCCAA
GCAtgaggtgaatccgcagatgaccctgcgtcgcctgccggatgaagatccgcagaatct
ggcggacccggcttaccgccgccgtcgcatcatca
>E_Phage_cap_E_80.Eco10312.11.E_Phage_cap_E_80
-taaaccacaaagctaagtgaaatcaaatagttctttcgggattgactcatgtAACCCAA
GCAtgaggtgaatccgcagatgaccctgcgtcgcctgccggatgaagatccgcagaatct
ggcggacccggcttaccgccgccgtcgcatcatca
>E_Phage_cap_E_80.Eco10633.11.E_Phage_cap_E_80
-taaaccacaaagctaagtgaaatcaaatagttctttcgggattgactcatgtAACCCAA
GCAtgaagtgaatccgcagatgaccctgcgtcgcctgccggatgaagatccgcagaatct
ggcggacccggcttaccgccgccgtcgcatcatcc
>E_Phage_cap_E_80.Eco10648.11.E_Phage_cap_E_80
-gaagcatattatcactaaaaatcattcacatcctttcatatttgactcatgtAACCCAA
GCAtgaggtgaatccgcagatgaccctgcgtcgcctgccggatgaagatccgcagaacct
ggctgacccggcttaccgtcgtcgccgtattattc
>E_Phage_cap_E_80.Eco10718.11.E_Phage_cap_E_80
-tataaaataaatctctgttaaatcaagtatcttttttctatttgactcatgtAACCCAA
GCAtgaagtgaatccgcagatgaccctgcgtcgcctgccggatgaagatccgcagaatct
ggcggacccggcttaccgccgccgtcgcatcatcc
>E_Phage_cap_E_80.Eco10868.11.E_Phage_cap_E_80
-taagctttatttcttttacagtcaatcgtatagcatcgtatttgactcatgtAACCCAA
GCAtgaggtgaatccgcagatgaccctgcgtcgcctgccggatgaagatccgcagaatct
ggcggacccggcttaccgccgccgtcgcatcatca
>E_Phage_cap_E_80.Eco11063.11.E_Phage_cap_E_80
-taagctttatttcttttacagtcaatcgtatagcatcgtatttgactcatgtAACCCAA
GCAtgaagtgaatccgcagatgaccctgcgtcgcctgccggatgaagatccgcagaatct
ggcggacccggcttaccgccgccgtcgcatcatcc
>E_Phage_cap_E_80.Eco11272.11.E_Phage_cap_E_80
-tatagctaaaacgtaatcaaatcattcacatcctttcatatttgactcatgtAACCCAA
GCAtgaagtgaatccgcagatgaccctgcgtcgcctgccggatgaagatccgcagaatct
ggcggacccggcttaccgccgccgtcgcatcatca
>E_Phage_cap_E_80.Eco1144.11.E_Phage_cap_E_80
-tataaaataaatctctgttaaatcaagtatcttttttctatttgactcatgtAACCCAA
GCAtgaggtgaatccgcagatgaccctgcgtcgcctgccggatgaagatccgcagaacct
ggctgacccggcttaccgtcgtcgccgtattattc
>E_Phage_cap_E_80.Eco12013.11.E_Phage_cap_E_80
-aatcaattttatattgaaaattcaatcatatcctttcgatattgactcatatAACCCAA
GCAtgaggtgaatccgcagatgaccctgcgtcgcctgccggatgaagatccgcagaatct
ggctgacccggcttaccgccgccgtcgcatcatcc
>E_Phage_cap_E_80.Eco12503.11.E_Phage_cap_E_80
-aatcaattttatattgaaaattcaatcatatcctttcgatattgactcatatAACCCAA
GCAtgaagtgaatccgcagatgaccctgcgtcgcctgccggatgaagatccgcagaatct
ggcggacccggcttaccgccgccgtcgcatcatcc
>E_Phage_cap_E_80.Eco14152.11.E_Phage_cap_E_80
-taaaccacaaagctaagtgaaatcaaatagttctttcgggattgactcatgtAACCCAA
GCAtgaagtgaatccgcagatgaccctgcgtcgcctgccggatgaagatccgcagaatct
ggcggacccggcttaccgccgccgtcgcatcatca
>E_Phage_cap_E_80.Eco14691.11.E_Phage_cap_E_80
-taaaccacaaagctaagtgaaatcaaatagttctttcgggattgactcatgtAACCCAA
GCAtgaggtgaatccgcagatgaccctgcgtcgcctgccggatgaagatccgcagaatct
ggcggacccggcttaccgccgccgtcgcatcatca
>E_Phage_cap_E_80.Eco14806.11.E_Phage_cap_E_80
-aatcaattttatattgaaaattcaatcatatcctttcgatattgactcatatAACCCAA
GCAtgaagtgaatccgcagatgaccctgcgtcgcctgccggatgaagatccgcagaatct
ggcggacccggcttaccgccgccgtcgcatcatcc
>E_Phage_cap_E_80.Eco14985.11.E_Phage_cap_E_80
-taaaccacaaagctaagtgaaatcaaatagttctttcgggattgactcatgtAACCCAA
GCAtgaggtgaatccgcagatgaccctgcgtcgcctgccggatgaagatccgcagaatct
ggcggacccggcttaccgccgccgtcgcatcatca
>E_Phage_cap_E_80.Eco15331.11.E_Phage_cap_E_80
-taaaccacaaagctaagtgaaatcaaatagttctttcgggattgactcatgtAACCCAA
GCAtgaagtgaatccgcagatgaccctgcgtcgcctgccggatgaagatccgcagaatct
ggcggacccggcttaccgccgccgtcgcatcatca
>E_Phage_cap_E_80.Eco4086.11.E_Phage_cap_E_80
-taaaccacaaagctaagtgaaatcaaatagttctttcgggattgactcatgtAACCCAA
GCAtgaggtgaatccgcagatgaccctgcgtcgcctgccggatgaagatccgcagaatct
ggcggacccggcttaccgccgccgtcgcatcatca
>E_Phage_cap_E_80.Eco4801.11.E_Phage_cap_E_80
-taagctttatttcttttacagtcaatcgtatagcatcgtatttgactcatgtAACCCAA
GCAtgaggtgaatccgcagatgaccctgcgtcgcctgccggatgaagatccgcagaatct
ggcggacccggcttaccgccgccgtcgcatcatca
>E_Phage_cap_E_80.Eco567.11.E_Phage_cap_E_80
-taaaccacaaagctaagtgaaatcaaatagttctttcgggattgactcatgtAACCCAA
GCAtgaggtgaatccgcagatgaccctgcgtcgcctgccggatgaagatccgcagaacct
ggctgacccggcttaccgtcgtcgccgtattattc
>E_Phage_cap_E_80.Eco5820.11.E_Phage_cap_E_80
-taaaccacaaagctaagtgaaatcaaatagttctttcgggattgactcatgtAACCCAA
GCAtgaggtgaatccgcagatgaccctgcgtcgcctgccggatgaagatccacagaatct
ggcggacccggcttaccgccgccgtcgcatcatcc
>E_Phage_cap_E_80.Eco7123.11.E_Phage_cap_E_80
-tgctctatttttcctcttatatcattcacatacttacaccattgactcatgtAACCCAA
GCAtgaagtgaatccgcagatgaccctgcgtcgcctgccggatgaagatccgcagaatct
ggcggacccggcttaccgccgccgtcgcatcatcc
>E_Phage_cap_E_80.Eco7984.11.E_Phage_cap_E_80
-gaagcatattatcactaaaaatcattcacatcctttcatatttgactcatgtAACCCAA
GCAtgaagtgaatccgcagatgaccctgcgtcgcctgccggatgaagatccgcagaatct
ggcggacccggcttaccgccgccgtcgcatcatcc
>E_Phage_cap_E_80.Eco825.12.E_Phage_cap_E_80
-agccatttatttcattaaaaatcattcagttcctttcatatttgactcatgtAACCCAA
GCAtgaggtgaatccgcagatgaccctgcgtcgcctgccggatgaagatccgcagaatct
ggcggacccggcttaccgccgccgtcgcatcatca
>E_Phage_cap_E_80.Eco8449.11.E_Phage_cap_E_80
-taaaccacaaagctaagtgaaatcaaatagttctttcgggattgactcatgtAACCCAA
GCAtgaggtgaatccgcagatgaccctgcgtcgcctgccggatgaagatccgcagaatct
ggcggacccggcttaccgccgccgtcgcatcatca
>E_Phage_cap_E_80.Eco874.11.E_Phage_cap_E_80
-aatcaattttatattgaaaattcaatcatatcctttcgatattgactcatatAACCCAA
GCAtgaagtgaatccgcagatgaccctgcgtcgcctgccggatgaagatccgcagaatct
ggcggacccggcttaccgtcgccgtcgcatcatca
>E_Phage_cap_E_80.Eco955.11.E_Phage_cap_E_80
-tgctctatttttcctcttatatcattcacatacttacaccattgactcatgtAACCCAA
GCAtgaggtgaatccgcagatgaccctgcgtcgcctgccggatgaagatccacagaatct
ggcggacccggcttaccgccgccgtcgcatcatca
>E_Phage_cap_E_80.Pge18.12.E_Phage_cap_E_80
-gcatcattttatttttaaaaatcattcgcatactttcataattgactcatgtAACCGAA
GCAtgaggtcaatccgcagatgaccctgcgccgcctgccagatgaagatccgcagaaact
tgccgaccccgcataccgccgccgccgaatcatcc
>E_Phage_cap_E_80.Cfa14.11.E_Phage_cap_E_80
-gagtgattttatcacgcaaaatcattcacatcctttcatatttgactcatgtAACCTAA
GCACgaggtaaacccgcaaatgacgcttcgtcgcctgcctgacgaagatccgcagaacct
cgccgatccggcataccgccgtcgccgcatcatcc
>E_Phage_cap_E_80.Eco15648.11.E_Phage_cap_E_80
-taagctttatttcttttacagtcaatcgtatagcatcgtatttgactcatgtAACCCAA
AGCAtgaggtgaatccgcagatgaccctgcgtcgcctgccggatgaagatccgcagaatc
tggcggacccggcttaccgccgccgtcgcatcatc
>E_Phage_cap_E_80.Emg9.11.E_Phage_cap_E_80
-tagtatcttttttgttttcagtcaatctcatacgttcatatttgactcatgtAGCCAAA
acacgaagtgaatccgctgatgaccctccgccgcctgcctgatgaagatccacagaatct
ggccgaccctgcctatcgccgccgacgcatcattc
>E_Phage_cap_E_80.Eco4773.11.E_Phage_cap_E_80
-tgctctatttttcctcttatatcattcacataattacgtcattgactcatgtAGCCGAA
acacgaatttaattaccagcaggcggttgagcgccttcctggtgaagatccggctcagct
gaacgacccggcctaccgtcgtctgcgtatcatta
>E_Phage_cap_E_80.Eco7031.11.E_Phage_cap_E_80
-tgctctatttttcctcttatatcattcacatacttacaccattgactcatgtAGCCGAA
acacgaatttaattaccagcaggcggttgagcgccttcctggtgaagatccatctcaact
gaacgatccggcttaccgccgtctgcgtatcatta
>E_Phage_cap_E_80.Eco1042.11.E_Phage_cap_E_80
-tgctctatttttcctcttatatcattcacatacttacaccattgactcatgtAGCCGAA
GCAtgaggtgaatccgcagatgaccctgcgtcgcctgccggatgaagatccgcagaatct
ggcggacccggcttaccgccgccgtcgcatcatca
>E_Phage_cap_E_80.Eco10497.10.E_Phage_cap_E_80
-agccatttatttcattaaaaatcattcagatcctttcatatttgactcatgtAGCCGAA
GCAtgaggtgaatccgcagatgaccctgcgtcgcctgccggatgaagatccgcagaatct
ggcggacccggcttaccgccgccgtcgcatcatta
>E_Phage_cap_E_80.Eco11056.11.E_Phage_cap_E_80
-tgctctatttttcctcttatatcattcacatacttacaccattgactcatgtAGCCGAA
GCAtgaggtgaatccgcagatgaccctgcgtcgcctgccggatgaagatccacagaatgt
ggcggacccggcttaccgccgccgtcgcattatcc
>E_Phage_cap_E_80.Eco1115.11.E_Phage_cap_E_80
-tgctctatttttcctcttatatcattcacatacttacaccattgactcatgtAGCCGAA
GCAtgaagtgaatccgcagatgaccctgcgtcgcctgccggatgaagatccgcagaatct
ggcggacccggcttaccgccgccgtcgcatcatca
>E_Phage_cap_E_80.Eco112.11.E_Phage_cap_E_80
-tatagctaaaacgtaatcaaatcattcacatcctttcatatttgactcatgtAGCCGAA
GCAtgaggtgaatccgcagatgaccctgcgtcgcctgccggatgaagatccgcagaatct
ggcggacccgacttaccgccgccgtcgcatcatca
>E_Phage_cap_E_80.Eco11287.11.E_Phage_cap_E_80
-taaaccacaaagctaagtgaaatcaaatagttctttcgggattgactcatgtAGCCGAA
GCAtgaggtgaatccgcagatgaccctgcgtcgcctgccggatgaagatccacagaatct
ggcggacccggcttaccgccgccgtcgcatcatca
>E_Phage_cap_E_80.Eco11798.11.E_Phage_cap_E_80
-aatcaattttatattgaaaattcaatcatatcctttcgatattgactcatatAGCCGAA
GCAtgaggtgaatccgcagatgaccctgcgtcgcctgccggatgaagatccgcagaatct
ggcggacccggcttaccgccgccgtcgcatcatca
>E_Phage_cap_E_80.Eco12287.11.E_Phage_cap_E_80
-tatagctaaaacgtaatcaaatcattcacatcctttcatatttgactcatgtAGCCGAA
GCAtgaagtgaatccgcagatgaccctgcgtcgcctgctggatgaagatccgcagaatct
ggcggacccggcttaccgccgccgtcgcatcatca
>E_Phage_cap_E_80.Eco12598.11.E_Phage_cap_E_80
-agccatttatttcattaaaaatcattcagttcctttcatatttgactcatgtAGCCGAA
GCAtgaagtgaatccgcagatgaccctgcgtcgcctgccggatgaagatccgcagaatct
ggcggacccggcttaccgccgccgtcgcatcatca
>E_Phage_cap_E_80.Eco13014.11.E_Phage_cap_E_80
-tatagctaaaacgtaatcaaatcattcacatcctttcatatttgactcatgtAGCCGAA
GCAtgaggtgaatccgcagatgaccctgcgtcgcctgccggatgaagatccacagaatct
ggcggacccggcttaccgccgccgtcgcatcatca
>E_Phage_cap_E_80.Eco13260.11.E_Phage_cap_E_80
-taaaccacaaagctaagtgaaatcaaatagttctttcgggattgactcatgtAGCCGAA
GCAtgaggtgaatccgcagatgaccctgcgtcgcctgccggatgaagatccgcagaatct
ggcggacccggcttaccgccgccgtcgcatcatca
>E_Phage_cap_E_80.Eco1372.11.E_Phage_cap_E_80
-aatcaattttatattgaaaattcaatcatatcctttcgatattgactcatatAGCCGAA
GCAtgaagtgaatccgcagatgaccctgcgtcgcctgccggatgaagatccgcagaatct
ggcggacccggcttaccgccgccgtcgcatcatca
>E_Phage_cap_E_80.Eco13776.11.E_Phage_cap_E_80
-agccatttatttcattaaaaatcattcagttcctttcatatttgactcatgtAGCCGAA
GCAtgaggtgaatccgcagatgaccctgcgtcgcctgccggatgaagatccacaaaatct
ggcggacccggcttaccgccgccgtcgcatcatcc
>E_Phage_cap_E_80.Eco14012.11.E_Phage_cap_E_80
-tatagctaaaacgtaatcaaatcattcacatcctttcatatttgactcatgtAGCCGAA
GCAtgaagtgaatccgcagatgaccctgcgtcgcctgccggatgaagatccgcagaatct
ggtggacccggcttaccgccgccgtcgcatcatca
>E_Phage_cap_E_80.Eco14367.11.E_Phage_cap_E_80
-agccatttatttcattaaaaatcattcagttcctttcatatttgactcatgtAGCCGAA
GCAtgaagtgaatccgcagatgaccctgcgtcgcctgccggatgaagatccgcagaatct
ggcggacccggcttaccgccgccgtcgcatcatca
>E_Phage_cap_E_80.Eco14414.10.E_Phage_cap_E_80
-agccatttatttcattaaaaatcattcagatcctttcatatttgactcatgtAGCCGAA
GCAtgaagtgaatccgcagatgaccctgcgtcgcctgccggatgaagatccgcagaatct
ggcggacccggcttaccgccgccgtcgcatcatca
>E_Phage_cap_E_80.Eco14427.11.E_Phage_cap_E_80
-tataaaataaatctctgttaaatcaagtatcttttttctatttgactcatgtAGCCGAA
GCAtgaggtgaatccgcagatgaccctgcgtcgcctgccggatgaagatccgcagaatct
ggcggacccggcttaccgccgccgtcgcatcatca
>E_Phage_cap_E_80.Eco14633.11.E_Phage_cap_E_80
-tgctctatttttcctcttatatcattcacatacttacaccattgactcatgtAGCCGAA
GCAtgaagtgaatccgcagatgaccctgcgtcgcctgccggatgaagatccgcagaatct
ggcggacccggcttaccgccgccgtcgcatcatca
>E_Phage_cap_E_80.Eco14683.11.E_Phage_cap_E_80
-tatagctaaaacgtaatcaaatcattcacatcctttcatatttgactcatgtAGCCGAA
GCAtgaagtgaatccgcagatgaccctgcgtcgcctgccggatgaagatccgcagaatct
ggcggacccggcttaccgccgccgtcgcatcatca
>E_Phage_cap_E_80.Eco14695.11.E_Phage_cap_E_80
-tatagctaaaacgtaatcaaatcattcacatcctttcatatttgactcatgtAGCCGAA
GCAtgaggtgaatccgcagatgaccctgcgtcgcctgccggatgaagatccacagaatct
ggcggacccggcttaccgccgccgtcgcatcatcc
>E_Phage_cap_E_80.Eco14734.11.E_Phage_cap_E_80
-taaaccacaaagctaagtgaaatcaaatagttctttcgggattgactcatgtAGCCGAA
GCAtgaggtgaatccgcagatgaccctgcgtcgcctgccggatgaagatccgcagaatct
ggcggacccggcttaccgccgccgtcgcatcatcc
>E_Phage_cap_E_80.Eco14744.11.E_Phage_cap_E_80
-tgctctatttttcctcttatatcattcacatacttacaccattgactcatgtAGCCGAA
GCAtgaggtgaatccgcagatgaccctgcgtcgcctgccggatgaagatccacagaatct
ggcggacccggcttaccgccgccgtcgcatcattc
>E_Phage_cap_E_80.Eco14753.11.E_Phage_cap_E_80
-atagctaaaaacgtaatcaaatcattcacatcctttcatatttgactcatgtAGCCGAA
GCAtgaagtgaatccgcagatgaccctgcgtcgcctgccggatgaagatccgcagaatct
ggcggacccggcttaccgccgccgtcgcatcatca
>E_Phage_cap_E_80.Eco14849.11.E_Phage_cap_E_80
-agccatttatttcattaaaaatcattcagttcctttcatatttgactcatgtAGCCGAA
GCAtgaggtgaatccgcagatgaccctgcgtcgcctgccggatgaagatccacagaatct
ggcggacccggcttaccgccgccgtcgcatcatcc
>E_Phage_cap_E_80.Eco14870.11.E_Phage_cap_E_80
-taaaccacaaagctaagtgaaatcaaatagttctttcgggattgactcatgtAGCCGAA
GCAtgaggtgaatccgcagatgaccctgcgtcgcctgccggatgaagatccacagaatct
ggcggacccggcttaccgccgccgtcgcatcattc
>E_Phage_cap_E_80.Eco14947.11.E_Phage_cap_E_80
-atgatgttttatcaagtaaattcattcacatcctttcatatttgactcatgtAGCCGAA
GCAtgaggtgaatccgcagatgaccctgcgtcgcctgccggatgaagatccgcagaatct
ggcggacccggcttaccgccgccgtcgcatcatcc
>E_Phage_cap_E_80.Eco15346.11.E_Phage_cap_E_80
-tatagctaaaacgtaatcaaatcattcacatcctttcatatttgactcatgtAGCCGAA
GCAtgaagtgaatccgcagatgaccctgcgtcgcctgccggatgaagatccgcagaatct
ggcggacccggcttaccgccgccgtcgcatcatca
>E_Phage_cap_E_80.Eco1954.11.E_Phage_cap_E_80
-taaaccacaaagctaagtgaaatcaaatagttctttcgggattgactcatgtAGCCGAA
GCAtgaagtgaatccgcagatgaccctgcgtcgcctgccggatgaagatccgcagaatct
ggcggacccggcttaccgccgccgtcgcatcatca
>E_Phage_cap_E_80.Eco2071.11.E_Phage_cap_E_80
-tgctctatttttcctcttatatcattcacatacttacaccattgactcatgtAGCCGAA
GCAtgaggtgaatccgcagatgaccctgcgtcgcctgccggatgaagatccacagaatct
ggcggacccggcttaccgccgccgtcgcattatcc
>E_Phage_cap_E_80.Eco2526.11.E_Phage_cap_E_80
-tgctctatttttcctcttatatcattcacatacttacaccattgactcatgtAGCCGAA
GCAtgaggtgaatccgcagatgaccctgcgtcgcctgccggatgaagatccgcagaatct
ggcggacccggcttaccgtcgccgtcgcatcatca
>E_Phage_cap_E_80.Eco2673.11.E_Phage_cap_E_80
-tgctctatttttcctcttatatcattcacatacttacgtcattgactcatgtAGCCGAA
GCAtgaggtgaatccgcagatgaccctgcgtcgcctgccggatgaagatccgcagaatct
ggcggacccggcttaccgccgccgtcgcatcatta
>E_Phage_cap_E_80.Eco4143.11.E_Phage_cap_E_80
-tgctctatttttcctcttatatcattcacatacttacaccattgactcatgtAGCCGAA
GCAtgaggtgaatccgcagatgaccctgcgtcgcctgccggatgaagatccgcagaatct
ggcggacccggcttaccgccgccgtcgcatcatca
>E_Phage_cap_E_80.Eco4225.11.E_Phage_cap_E_80
-tataaaataaatctctgttaaatcaagtatcttttttctatttgactcatgtAGCCGAA
GCAtgaggtgaatccgcagatgaccctgcgtcgcctgccggatgaagatccgcagaatct
ggcggacccggcttaccgccgccgtcgcatcatca
>E_Phage_cap_E_80.Eco4425.14.E_Phage_cap_E_80
-tatagctaaaacgtaatcaaatcattcacatcctttcatatttgactcatgtAGCCGAA
GCAtgaggtgaatccgcagatgaccctgcgtcgcctgccggatgaagatccgcagaatct
ggcggacccggcttaccgccgccgtcgcatcatca
>E_Phage_cap_E_80.Eco4696.11.E_Phage_cap_E_80
-agccatttatttcattaaaaatcattcagttcctttcatatttgactcatgtAGCCGAA
GCAtgaggtgaatccgcagatgaccctgcgtcgcctgccggatgaagatccacagaatct
ggcggacccggcttaccgccgccgtcgcatcatca
>E_Phage_cap_E_80.Eco4802.11.E_Phage_cap_E_80
-tataaaataaatctctgttaaatcaagtatcttttttctatttgactcatgtAGCCGAA
GCAtgaggtgaatccgcagatgaccctgcgtcgcctgccggatgaagatccgcagaatct
ggcggacccggcttaccgccgccgtcgcatcatca
>E_Phage_cap_E_80.Eco5304.11.E_Phage_cap_E_80
-tataaaataaatctctgttaaatcaagtatcttttttctatttgactcatgtAGCCGAA
GCAtgaagtgaatccgcagatgaccctgcgtcgcctgccggatgaagatccgcagaatct
ggcggacccggcttaccgccgccgtcgcatcatca
>E_Phage_cap_E_80.Eco5446.11.E_Phage_cap_E_80
-tatagctaaaacgtaatcaaatcattcacatcctttcatatttgactcatgtAGCCGAA
GCAtgaagtgaatccgcagatgaccctgcgtcgcctgccggatgaagatccgcagaatct
ggcggacccggcttaccgccgccgtcgcatcatca
>E_Phage_cap_E_80.Eco6660.11.E_Phage_cap_E_80
-tatagctaaaacgtaatcaaatcattcacatcctttcatatttgactcatgtAGCCGAA
GCAtgaggtgaatccgcagatgaccctgcgtcgcctgccggatgaagatccgcagaatct
ggcggacccggcttaccgccgccgtcgcatcatcc
>E_Phage_cap_E_80.Eco690.11.E_Phage_cap_E_80
-tatagctaaaacgtaatcaaatcattcacatcctttcatatttgactcatgtAGCCGAA
GCAtgaggtgaatccgcagatgaccctgcgtcgcctgccggatgaagatccgcagaatct
ggcggacccggcttaccgccgccgtcgcatcatcc
>E_Phage_cap_E_80.Eco693.11.E_Phage_cap_E_80
-tatagctaaaacgtaatcaaatcattcacatcctttcatatttgactcatgtAGCCGAA
GCAtgaggtgaatccgcagatgaccctgcgtcgcctgccggatgaagatccgcagaatct
ggcggacccggcttaccgccgccgtcgcatcatcc
>E_Phage_cap_E_80.Eco7141.11.E_Phage_cap_E_80
-tgctctatttttcctcttatatcattcacatacttacaccattgactcatgtAGCCGAA
GCAtgaggtgaatccgcagatgaccctgcgtcgcctgccggatgaagatccacagaatct
ggcggatccggcttaccgtcgccgtcgcatcatca
>E_Phage_cap_E_80.Eco7358.11.E_Phage_cap_E_80
-tatagctaaaacgtaatcaaatcattcacatcctttcatatttgactcatgtAGCCGAA
GCAtgaagtgaatccgcagatgaccctgcgtcgcctgccggatgaagatccgcagaatct
ggcggacccgacttaccgccgccgtcgcatcatca
>E_Phage_cap_E_80.Eco7505.11.E_Phage_cap_E_80
-agccatttatttcattaaaaatcattcagttcctttcatatttgactcatgtAGCCGAA
GCAtgaagtgaatccgcagatgaccctgcgtcgcctgccggatgaagatccgcagaatct
ggcggacccggcttaccgccgccgtcgcatcatca
>E_Phage_cap_E_80.Eco7889.11.E_Phage_cap_E_80
-taaaccacaaagctaagtgaaatcaaatagttctttcgggattgactcatgtAGCCGAA
GCAtgaggtgaatccgcagatgaccctgcgtcgcctgccggatgaagatccgcagaatct
ggcggacccgacttaccgccgccgtcgcatcatca
>E_Phage_cap_E_80.Eco8515.11.E_Phage_cap_E_80
-tatagctaaaacgtaatcaaatcattcacatcctttcatatttgactcatgtAGCCGAA
GCAtgaggtgaatccgcagatgaccctgcgtcgcctgccggatgaagatccgcagaatct
ggcggacccggcttaccgccgccgtcgcatcatca
>E_Phage_cap_E_80.Eco8570.11.E_Phage_cap_E_80
-taaaccacaaagctaagtgaaatcaaatagttctttcgggattgactcatgtAGCCGAA
GCAtgaggtgaatccgcagatgaccctgcgtcgcctgccggatgaagatccacagaatct
ggcggacccggcttaccgccgccgtcgcatcatca
>E_Phage_cap_E_80.Eco8967.11.E_Phage_cap_E_80
-tatagctaaaacgtaatcaaatcattcacatcctttcatatttgactcatgtAGCCGAA
GCAtgaagtgaatccgcagatgaccctgcgtcgcctgccggatgaagatccgcagaatct
ggcggacccggcttaccgccgccgtcgcatcatca
>E_Phage_cap_E_80.Eco9875.11.E_Phage_cap_E_80
-agccatttatttcattaaaaatcattcagatcctttcatatttgactcatgtAGCCGAA
GCAtgaagtgaatccgcagatgaccctgcgtcgcctgccggatgaagatccgcagaatct
ggcggacccggcttaccgccgccgtcgcatcatca
>E_Phage_cap_E_80.Ewp1.11.E_Phage_cap_E_80
-tgaatgaaatctctatataaatcattcacattctttcaaggttgactcatatAGCCTAA
GCAtgaagttaacccgctgatgactcttcgccgcctgcctgatgaagacccacaaaatct
ggctgaccctgcctatcgccgccgccgcatcatcc
>E_Phage_cap_E_80.Sen22929.11.E_Phage_cap_E_80
-aacgatatttttctttttatatcattcggatgctttcatatttgactcgtaAAGCCCAA
GCAtgaagtaagctatgaccaggtcgttgagcgtctgccgggagaagatccggcaaaact
gaacgatcaggcatatcgccggatgcgcatcctga
>E_Phage_cap_E_80.Eco12435.11.E_Phage_cap_E_80
-taaaccacaaagctaagtgaaatcaaatagttctttcgggattgactcatgtAGCCCAA
GCAtgaggtgaatccgcagatgaccctgcgtcgcctgccggatgaagatccgcagaatct
ggcggacccggcttaccgccgccgtcgcatcatca
>E_Phage_cap_E_80.Eco6543.11.E_Phage_cap_E_80
-taaaccacaaagctaagtgaaatcaaatagttctttcgggattgactcatgtAGCCCAA
GCAtgaagtgaatccgcagatgaccctgcgtcgcctgccggatgaagatccgcagaatct
ggcggacccggcttaccgccgccgtcgcatcatcc
>E_Phage_cap_E_80.Eco9804.11.E_Phage_cap_E_80
-taaaccacaaagctaagtgaaatcaaatagttctttcgggattgactcatgtAGCCCAA
GCAtgaggtgaatccgcagatgaccctgcgtcgcctgccggatgaagatccacagaatct
ggcggacccggcttaccgccgccgtcgcatcatcc
>E_Phage_cap_E_80.Sen26552.11.E_Phage_cap_E_80
-aactatatttttctttttatatcatccagatgctttcgtatttgactcataAAGCCGAA
GCAtgagattaactattcgcaggtcgtggaacgccttccgggagaagatccggctcaact
gaacgaccagaactaccgccgtctgcgtattctga
>E_Phage_cap_E_80.Eco8353.11.E_Phage_cap_E_80
-aatcaattttatattgaaaattcaatcatatcctttcgatattgactcatataaCCCAA
GCAtgaggtgaatccgcagatgaccctgcgtcgcctgccggatgaagatccacagaatct
ggcggacccggcttaccgccgccgtcgcatcatcc
>E_Phage_cap_E_80.Eco15547.11.E_Phage_cap_E_80
-agccatttatttcattaaaaatcattcagttcctttcatatttgactcatgtataCCAA
GCAtgaagtgaatccgcagatgaccctgcgtcgcctgccggatgaagatccgcagaatct
ggcggacccggcttaccgccgccgtcgcatcatcc
>E_Phage_cap_E_80.Eco1046.11.E_Phage_cap_E_80
-tataaaataaatctctgttaaatcaagtatcttttttctatttgactcatgtaacccAA
GCAtgaagtgaatccgcagatgaccctgcgtcgcctgccggatgaagatccgcagaatct
ggtggacccggcttaccgccgccgtcgcatcatca
>E_Phage_cap_E_80.Eco10987.11.E_Phage_cap_E_80
-tatagctaaaacgtaatcaaatcattcacatcctttcatatttgactcatgtaacccAA
GCAtgaagtgaatccgcagatgaccctgcgtcgcctgccggatgaagatccgcagaatct
ggcggacccggcttaccgccgccgtcgcatcatcc
>E_Phage_cap_E_80.Eco5508.11.E_Phage_cap_E_80
-tatagctaaaacgtaatcaaatcattcacatcctttcatatttgactcatgtaacccAA
GCAtgaggtgaatccgcagatgaccctgcgtcgcctgccggatgaagatccgcagaatct
ggcggacccggcttaccgccgccgtcgcatcatca
>E_Phage_cap_E_80.Eco6131.11.E_Phage_cap_E_80
-taaaccacaaagctaagtgaaatcaaatagttctttcgggattgactcatgtaacccAA
GCAtgaggtgaatccgcagatgaccctgcgtcgcctgccggatgaagatccacagaatct
ggcggacccggcttaccgccgccgtcgcatcatca
>E_Phage_cap_E_80.Eco8357.11.E_Phage_cap_E_80
-tgctctatttttcctcttatatcattcacatacttacgtcattgactcatgtaacccAA
GCAtgaggtgaatccgcagatgaccctgcgtcgcctgccggatgaagatccgcagaatct
ggcggacccggcttaccgccgccgtcgcatcatca
>E_Phage_cap_E_80.Eco8487.11.E_Phage_cap_E_80
-gaagcatattatcactaaaaatcattcacatcctttcatatttgactcatgtaacccAA
GCAtgaggtgaatccgcagatgactctgcgtcgcctgccggatgaagatccacagaatct
ggcggacccggcttaccgccgccgtcgcatcatcc
>E_Phage_cap_E_80.Eco14731.11.E_Phage_cap_E_80
-aatcaattttatattgaaaattcaatcatatcctttcgatattgactcatataacccAA
GCAtgaggtgaatccgcagatgaccctgcgtcgcctgccggatgaagatccgcagaatct
ggcggacccggcttaccgccgccgtcgcatcatca
>E_Phage_cap_E_80.Eco8417.11.E_Phage_cap_E_80
-taaaccacaaagctaagtgaaatcaaatagttctttcgggattgactcatgtagcccAA
GCAtgaggtgaatccgcagatgaccctgcgtcgcctgccggatgaagatccacagaatct
ggcggacccggcttaccgccgccgtcgcatcatca
>E_Phage_cap_E_80.Eco15025.14.E_Phage_cap_E_80
-tgctctatttttcctcttatatcattcacatacttacaccattgactcatgtagccgAA
GCAtgaagtgaatccgcagatgaccctgcgtcgcctgccggatgaagaaccgcagaatct
ggcggacccggcttaccgccgccgtcgcatcatca
>E_Phage_cap_E_80.Eco8260.11.E_Phage_cap_E_80
-tgctctatttttcctcttatatcattcacatacttacgtcattgactcatgtagccgAA
GCAtgaagtgaatccgcagatgaccctgcgtcgcctgccggatgaagatccgcagaatct
ggtggacccggcttaccgccgccgtcgcatcatca
>E_Phage_cap_E_80.Eco13781.11.E_Phage_cap_E_80
-tgaatgaaatctctatataaatcattcacattctttcaaggttgactcatatagccgAA
GCAtgaggtgaatccgcagatgaccctgcgtcgcctgccggatgaagatccgcagaatct
ggcggacccggcttaccgccgccgtcgcatcatcc
>E_TIGR1554_92.Sen22807.13.E_TIGR1554_92
-aaagcagaataaaccttataaaacagtaaattaaaaaaatgttgcaaaatatGCAGAAA
AGAcctgatgaatgttacggcgactacgggagcaggagccagtaccacaaacagtctggt
ggtggccgaccgcatacccggcattattgccccgc
>E_TIGR1554_92.Sen39393.15.E_TIGR1554_92
-aaaggataataaaccctataaaacagtaaattaaaaaaaggttgcaaaatcTCCAGAAA
GGAcctgatgaacgtcacggcgacaacgggcgcgggaaccagcaccacaaacagtcttgt
ggtggctgaccgtatacccggcattattgccccgc
>off-H.Xbo10.16.H_HYP
-accaataaaagtaattataaatcaattagataataaatatttgcaatttctTCACGAAa
gaggtgagtttcagtgcatcattaatttcggcaaacttatccttagaggtattaatttga
gtcagcatgttgctccacataaagtccagatggtt
>H_COG5281_695.Xkj1.17.H_COG5281_695
-aataataaaagtaattataaatcaattacttaatgaaaatttgcaatttctTTATGAAA
GGgatggggtcaatgggtggcggcggtatgttcagtggctttgcgtcgatgttcacccag
aatgccaaaggcggcgtttatacctcggccaacct
>J_Phage-tail_3_153.Sen41727.11.J_Phage-tail_3_153
-tgggtaaataagacatataaaaacagcaacttacaaaataattgcaaagttTGCGACAA
CGAttatgccggcgcttcgatcggtggtcgtattgttgccgttgatgtggcggcgcggac
actgacgctcgacagggatattgaattacccgata
>L_Phage_tail_L_147.Sen38621.14.L_Phage_tail_L_147
-ggataaataacccatataaaaacaatgagttataaagttattgcaaaatgaCTTCCCGT
caattggtaaactttcccggtaaaaaaacatgattaatgatgacattctggcgcatgccc
gacagtgtgcgcctgcggagtcgtgcggctatatg
>off-T.Min51.16.T_HYP
-gtgtaaatattgtttaaaatcaatgtgttattgttttgttgcaatATTTAccgtgaagg
tattggctaatacttgtgaaattactgtggaaggaaccgctgtcaacatggtggattttg
gaagtataccacttgaaaaattcaaaacaga
>T_DUF4035_17.Xpo1.16.T_DUF4035_17
-tcattaaaatcattataaatcagtgaagtatataaaacttgcaatataCAGGCGGCaca
aatcgcgtcagcggtttatcagtcgcagggggcgaaaatcggcctgaacgacgcgctgct
taaatggggcaacaccaacgaagaaacggcggacg
>V_Phage_TTP_13_49.Ana29.15.V_Phage_TTP_13_49
-tatataaataaatatatataattcaaatagatataaataatttgaaataaaAACAAACA
atatatagccgatttaccggaagggccggaaaagacgctaggttttatcgatgaccccga
aaatgaagattttactgaatttttaaatttggcac
>fis.Asu31.17.fis
-attatataaatattaaaatcacataaaagcatgaaaacagctaatatgaaagTACGGCA
TGAACTaatttcgattagcttactgctgtgtaaaaaggcgctaaccggcatggggaagcg
ccttttttattgcgaaattatacc-----------
>fis.Baf87.11.fis
----agaacattgcggaacaagctagaacgttaaaaaacagcacttgtgatAATACGGCA
TGAACTGATATTAATCAGTTAAGTTGTTGTTTAAAAAGGCGCTACTCGGCATGGGGaagc
gccttttttaatctctgagagtat-----------
>fis.Caa1.16.fis
-ttaaataaaatataaaaaccacctcaaagcatgaaaacagctaatctgacagTACGGCA
TGAACTGATActaatcagcgaaatgtttgttttaaaaggcgctactcggcatggggaagc
gccttttttattgacgtcacacgg-----------
>fis.Cab61.16.fis
-attatatgaatattaaaatcatctaaaagcatgaaaacagctaatatgacagTACGGCA
TGAACTGATACtaatcagttaaatgtttgttttaaaaggcgctactcggcatggggaagc
gccttttttattaacttcacacgg-----------
>fis.Cam7.11.fis.tandem2
-gaatgaacattaacgaaccatgataaactgcaaaaaacgtaggttttgAAAATACGGCA
TGAACTGATACatttcagctatgttattgaataaaaaggcgctactcggcatggggatgc
gccttttttattattgtttataca-----------
>fis.Cam7.16.fis.tandem1
-ttaaataaaatataaaaaccaccgcaaagcatgaaaacagctaatctgacagTACGGCA
TGAACTGATACtaatcagcgaaatgtttgttttaaaaggcgctactcggcatggggaagc
gccttttttattaacgtcacacgg-----------
>fis.Cbr7.16.fis
-ttaaataaaatataaaaaccaccgcaaagcatgaaaacagctaatctgacagTACGGCA
TGAACTGATACtaatcagcgaaatgtttgttttaaaaggcgctactcggcatggggaagc
gccttttttattaacgtcacacgg-----------
>fis.Cfr115.16.fis
-ttaaataaaatacaaaaaccaccccaaagcatgaaaacagctaatctgacagTACGGCA
TGAACTGATACtaatcagttaaatgtttgttttaaaaggcgctactcggcatggggaagc
gccttttttattaacttcacacgg-----------
>fis.Cfr128.16.fis
-ttaaataaaatataaaaaccaccgcaaagcatgaaaacagctaatctgacagTACGGCA
TGAACTGATActaatcagttaaatgtttgttttaaaaggcgctactcggcatggggaagc
gccttttttattaacttcacacgg-----------
>fis.Cfr139.16.fis
----aataaaatataaaaaccaccgcaaagcatgaaaacagctaatctgacagTACGGCA
TGAACTGATACTAATCAGTTAAATGTTTGTTTTAAAAGGCGCTACTCGGCATGGGGAagc
gccttttttattaacttcacacgg-----------
>fis.Cfr143.17.fis
-attatatgaatattaaaatcatctaaaagcatgaaaacagctaatatgacagTACGGCA
TGAACTGATAataatcagttaagtgtttgttttaaaaggcgctactcggcatggggaagc
gccttttttattaacttcacacgg-----------
>fis.Cfr158.16.fis
-ttaaataaaatacaaaaaccaccccaaagcatgaaaacagctaatctgacagTACGGCA
TGAACTGATACtaatcagcgaaatgtttgttttaaaaggcgctactcggcatggggaagc
gccttttttattaacgtcacacgg-----------
>fis.Cfr159.21.fis
-attatataaatactcaaatcacttaaaagcatgaaaacagttaatatgacagTACGGCA
TGAACTGATACtaatcagttaaatgtttgttttaaaaggcgctactcggcatggggaagc
gccttttttattaacttcacacgg-----------
>fis.Cfr82.16.fis
-ttaaataaaatataaaaaccaccccaaagcatgaaaacagctaatctgacagTACGGCA
TGAACTGATACtaatcagttaaatgtttgttttaaaaggcgctactcggcatggggaagc
gccttttttattaacttcacacgg-----------
>fis.Cfr83.17.fis
-ttaaataaaatataaaaaccacctaaaagcatgaaaacagctaatctgacagtatGGCA
TGAACTGATACtaatcagttaaatgtttgttttaaaaggcgctactcggcatggggaagc
gccttttttattaacttcacacgg-----------
>fis.Cmg1.17.fis
-attatatgaatattaaaatcatctaaaagcatgaaaacagctaatatgacagTACGGCA
TGAACTaatctcgattagctaattgcttgtttaaaaaggcgctactcggcatggggaagc
gccttttttatacgcctcttttgt-----------
>fis.Cnf1.45.fis
-ttaaaaagaatatggataacacggcagaacatgaaaacactaaattgaacAATACGGCA
TGAACTGAtactaatcagttagtgttgtgaaaaggcgcgactcggcatgggaaagcgcct
tttctcttttctgcccccgaatct-----------
>fis.Cpo18.16.fis
-ttaaataaaatacaaaaaccacctcaaagcatgaaaacagctaatctgacagTACGGCA
TGAACTGATActaatcagttaaatgtttgttttaaaaggcgctactcggcatggggaagc
gccttttttattgacgtcacacgg-----------
>fis.Csa105.16.fis
-ttaaataaaatataaaaaccatcccaaaacatgaaaacagctaatctgacagTACGGCA
TGAACTaagttcgcttagttaagctgattaaaaaggcgcgaaccggcatggggaagcgcc
ttttttgttttccactctcccgcc-----------
>fis.Csa108.16.fis
-ttaaataaaatataaaaaccaccccaaagcatgaaaacagctaatctgacagTACGGCA
TGAACTaagttcgcttagttaagctgattaaaaaggcgcgaaccggcatggggaagcgcc
ttttttgttttccactctcccgcc-----------
>fis.Csa110.16.fis
-ttaaataaaatataaaaaccatcccaaaacatgaaaacagctaatctgacagTACGGCA
TGAACTaagttcgcttagttaagctgattaaaaaggcgcgaaccggcatggggaagcgcc
ttttttgttttccactctcccgcc-------------------
>fis.Ecl367.17.fis
-attatataaatattaaaatcaccttaaagcatgaaaacagctaatatgacagTACGGCA
TGAACTGATACTAATCAGTTAAATGCTTGTTTAAAAAGGCGCTcttcggcatggggaagc
gccttttttatttcctgcgcgctc-----------
>fis.Eae111.11.fis
-agaatagtttagacaaacaagcacgaacggcaataaacaatggttattaacATACGGCA
TGAACTGATAttaatcagtaaattgctgaattaaaaaggcgctcttcggcatggggaagc
gcctttttttatacctgattttta-----------
>fis.Eae119.16.fis
-attatatgaatattaaaatcatctaaaagcatgaaaacagctaatatgacagTACGGCA
TGAACTaatttcgattagctaactgcttgtttaaaaaggcgctcttcggcatggggaagc
gccttttttatcgcccggacgggc-----------
>fis.Eae47.11.fis
-agaatgatttagacaaacaaacacgaacggtaataaacaatggttattaacATACGGCA
TGAACTGATAttaatcagtaaattgctgaattaaaaaggcgctcttcggcatggggaagc
gcctttttttatggcctgattttt-----------
>fis.Eae96.11.fis
-agaatagtttagacaaacaagcacgaacggcaataaacaatggttattaacATACGGCA
TGAACTGATAttaatcagtaaattgctgaattaaaaaggcgctcttcggcatggggaagc
gcctttttttatacctgattttta-----------
>fis.Eas22.17.fis
-ttaaataaaatataaaaaccacctcaaagcataaaaacagctaatctgacagTACGGCA
TGAACTGATActaatcagttaaatgcttgtttaaaaaggcgctcttcggcatggggaagc
gccttttttattacctgcgcttct-----------
>fis.Eas27.17.fis
-ttaaataaaatataaaaaccacctcaaagcatgaaaacagctaatctgacagTACGGCA
TGAACTGATActaatcagttaaatgcttgtttaaaaaggcgctcttcggcatggggaagc
gccttttttattacctgcgcttct-----------
>fis.Eba205.17.fis
-attcacaatgcaatcaaccatgacgaacggtaataaacaatatttgtgaacATACGGCA
TGAACTGATAgttatcagagactgcttgttaaaaggcgcggaccggcatggggacgcgct
tttttttcgctggaattccgccaa-----------
>fis.Eba95.16.fis
-ttaaataaaatataaaaaccaccccaaagcatgaaaacagctaatctgacagTACGGCA
TGAACTGATAGttatcagagactgcttgttaaaaggcgcggaccggcatggggacgcgct
tttttttcgctggaattccgccaa-----------
>fis.Ebi10.17.fis
-ttaaataaaatataaaaaccacctcaaagcatgaaaacagctaatctgacagTACGGCA
TGAACTaatttcgattagctaactgcttgtttaaaaaggcgctcttcggcatggggaagc
gccttttttatcgtccggccgggc-----------
>fis.Ecl127.17.fis
-attacatgaatattaaaatcatctaaaagcatgaaaacagctaatatgacagTACGGCA
TGAACTaatttcggttagcgaaatgcttgtttaaaaaggcgctacctggcatggggatgc
gccttttttattgctccacatctg-----------
>fis.Ecl164.16.fis
-ttaaataaaacacaaaaaccacctcaaagcatgaaaacagctaatctgacagTACGGCA
TGAACTaattccgattagcgaaatgcatgtttaaaaaggcgctacctggcatggggatgc
gccttttttattgcccgcacctgt-----------
>fis.Ecl167.16.fis
-ttaaataaaatataaaaaccacctcaaagcatgaaaacagctaatctgacagTACGGCA
TGAACTgatactaatcagttaaatgcttgtttaaaaaggcgctcttcggcatggggaagc
gccttttttattacctgcgcttct-----------
>fis.Ecl189.15.fis
-attatataaatataaaaatcacctgaaagcatgaaaacagctaatatgacagTACGGCA
TGAACTaatttcggttagcgaaatgcttgtttaaaaaggcgctacctggcatggggatgc
gccttttttattgctccacatctg-----------
>fis.Ecl19.16.fis
-attatatgaatattaaaatcatctaaaagcatgaaaacagctaatatgacagTACGGCA
TGAACTGATACTAGTCAGTTAAatgcttgtttaaaaaggcgctcttcggcatggggaagc
gccttttttattccctgcttcact-----------
>fis.Ecl223.16.fis
-ttaaataaaatataaaaaccacctcaaagcatgaaaacagctaatctgacagTACGGCA
TGAACTGATACtagtcagttaaatgcttgtttaaaaaggcgctcttcggcatggggaagc
gccttttttattccctgcttcact-----------
>fis.Ecl231.17.fis
-ttaaataaaatacaaaaaccaccgcaaagcatgaaaacagctaatctgacagTACGGCA
TGAACTaatttcgattagctaactgcttgtttaaaaaggcgctcttcggcatggggaagc
gccttttttatcgcccggacgggc-----------
>fis.Ecl28.16.fis
-attatatgaatattaaaatcatctaaaagcatgaaaacagctaatatgacagTACGGCA
TGAACTaatttcgattagctaactgcttgtttaaaaaggcgctcttcggcatggggaagc
gccttttttatcgcccggacaggc-----------
>fis.Ecl285.16.fis
-ttaaataaaatataaaaaccatcccaaaacatgaaaacagctaatctgacagTACGGCA
TGAACTaatttcgattagctaactgcttgtttaaaaaggcgctcttcggcatggggaagc
gccttttttatcgcccggacgggc-----------
>fis.Ecl31.17.fis
-attatatgaatattataatcatctaaaagcatgaaaacagctaatatgacagTACGGCA
TGAACTaatttcgattagctaactgcttgtttaaaaaggcgctcttcggcatggggaagc
gccttttttatcgttcgggcgagc-----------
>fis.Ecl351.16.fis
-ttaaataaaatataaaaaccaccccaaagcatgaaaacagctaatctgacagTACGGCA
TGAACTaatttcgattagctaactgcttgtttaaaaaggcgctcttcggcatggggaagc
gccttttttatcgtccggacgggc-----------
>fis.Ecl386.16.fis
-attatatgaatattaaaatcatctaaaagcatgaaaacagctaatatgacagTACGGCA
TGAACTaatttcgattagctaactgcttgtttaaaaaggcgctcttcggcatggggaagc
gccttttttatcgtccggacgggc-----------
>fis.Ecl405.17.fis
-attatatgaatattaaaatcatctaaaagcatgaaaacagctaatatgacagTACGGCA
TGAACTaatttcgattagctaactgcttgtttaaaaaggcgctcttcggcatggggaagc
gccttttttatcgtccggacgggc-----------
>fis.Ecl483.16.fis
-attatatgaatattaaaatcatctaaaagcatgaaaacagctaatatgacagTACGGCA
TGAACTaatttcgattagctaactgcttgtttaaaaaggcgctcttcggcatggggaagc
gccttttttattgcccggatgagc-----------
>fis.Ecl51.17.fis
-attatatgaatattaaaatcatctaaaagcatgaaaacagctaatatgacagTACGGCA
TGAACTaatttcgattagctaactgcttgtttaaaaaggcgctcttcggcatggggaagc
gccttttttatcgtccggacgggc-----------
>fis.Ecl514.17.fis
-ttaaataaaatacaaaaaccaccgcaaagcatgaaaacagctaatctgacagTACGGCA
TGAACTGATACTAatcagttaaatgcttgtttaaaaaggcgctcttcggcatggggaagc
gccttttttattgcccggatgggc-----------
>fis.Ecl524.16.fis
-attatatgaatattaaaatcatctaaaagcatgaaaacagctaatatgacagTACGGCA
TGAACTaatttcgattagctaactgcttgtttaaaaaggcgctcttcggcatggggaagc
gccttttttatcgtccggacgggc-----------
>fis.Ecl55.17.fis
-ttaaataaaatataaaaaccaccgcaaagcatgaaaacagctaatctgacagTACGGCA
TGAACTGATACTAATCAGTTAAatgcttgtttaaaaaggcgctcttcggcatggggaagc
gccttttttattccctgcttcact-----------
>fis.Ecl573.16.fis
-attatatgaatattataatcatctaaaagcatgaaaacagctaatatgacagTACGGCA
TGAACTaatttcgattagcgaaatgcttgtttaaaaaggcgctactcggcatggggatgc
gccttttttattgcctgttaatgt-----------
>fis.Ecl58.14.fis
-attatatgaatattaaaatcatctaaaagcatgaaaacagctaatatgacagTACGGCA
TGAACTaatttcgattagctaactgcttgtttaaaaaggcgctcttcggcatggggaagc
gccttttttatcgtccgggcgggc-----------
>fis.Ecl603.17.fis
-ttaaataaaatataaaaaccacctcaaagcatgaaaacagctaatctgacagTACGGCA
TGAACTaatttcgattagctaactgcttgtttaaaaaggcgctcttcggcatggggaagc
gccttttttatcgtccggacgggc-----------
>fis.Ecl606.16.fis
-ttaaatcaaatataaaaaccactccaaagcatgaaaacagctaatctgacagTACGGCA
TGAACTGATACtaatcagttaaatgcttgtttaaaaaggcgctcttcggcatggggaagc
gccttttttatttcctgcgcgctc-----------
>fis.Ecl649.17.fis
-ttaaataaaatacaaaaaccaccgcaaagcatgaaaacagctaatctgacagTACGGCA
TGAACTaatttcgattagctaactgcttgtttaaaaaggcgctcttcggcatggggaagc
gccttttttatcgttcgggcgagc-----------
>fis.Ecl83.17.fis
-attatatgaatattaaaatcatctaaaagcatgaaaacagctaatatgacagTACGGCA
TGAACTaatttcggttagcaaatgcttgtttaaaaaggcgctacctggcatggggatgcg
ccttttttattactttctcttctc-----------
>fis.Eco10135.17.fis
-attatatgaatattaaaatcatctaaaagcatgaaaacagctaatatgacagTACGGCA
TGAACTaattcaggttagctaaatgcttgattaaaaaggcgctactcggcatggggaagc
gccttttttataggtgtcacaaag-----------
>fis.Eco10328.16.fis
-attatatgaatattataatcatctaaaagcatgaaaacagctaatatgacagTACGGCA
TGAACTaattcaggttagctaattgcttgattaaaaggcgctactcggcatggggaagcg
ccttttttataggtgtcacaaagg-----------
>fis.Eco1055.16.fis
-attatatgaatattaaaatcatctaaaagcatgaaaacagctaatatgacagTACGGCA
TGAACTaattcaggttagctaaatgcttgattaaaaaggcgctactcggcatggggaagc
gccttttttataggtgtcacaaag-----------
>fis.Eco10632.16.fis
-ttaaataaaatataaaaaccaccgcaaagcatgaaaacagctaatctgacagTACGGCA
TGAACTaattcaggttagctaaatgcttgattaaaaaggcgctactcggcatggggaagc
gccttttttataggtgtcacaaag-----------
>fis.Eco12413.16.fis
-ttaaataaaatataaaaaccaccccaaagcatgaaaacagctaatctgacagTACGGCA
TGAACTaattcaggttagctaaatgcttgattaaaaaggcgctactcggcatggggaagc
gccttttttataggtgtcacaaag-----------
>fis.Eco16160.16.fis
-ttaaataaaatacaaaacccactccaaagcatgaaaacagctaatctgacagTACGGCA
TGAACTGATACtagtcagttgcttgcttgatataaaaggcgctcttcggcatggggaagc
gcctttttttattatctgcgccaa-----------
>fis.Eco254.16.fis
-attatatgaatattaaaatcatctaaaagcatgaaaacagctaatatgacagTACGGCA
TGAACTAATtcaggttagctaaatgcttgattaaaaaggcgctactcggcatggggaagc
gccttttttataggtgtcacaaag-----------
>fis.Eco3265.17.fis
-attatatgaatattaaaatcatctaaaagcatgaaaacagctaatatgacagTACGGCA
TGAACTAATtcaggttagctaaatgcttgattaaaaaggcgctactcggcatggggaagc
gccttttttataggtgtcacaaag-----------
>fis.Eco3299.16.fis
-attatatgaatattaaaatcatctaaaagcatgaaaacagctaatatgacagTACGGCA
TGAACTaattcaggttagctaaatgcttgattaaaaaggcgctactcggcatggggaagc
gccttttttataggtgtcacaaag-----------
>fis.Eco3301.16.fis
-attatatgaatattataatcatctaaaagcatgaaaacagctaatatgacagTACGGCA
TGAACTaattcaggttagctaaatgcttgattaaaaaggcgctactcggcatggggaagc
gccttttttataggtgtcacaaag-----------
>fis.Eco475.16.fis
-ttaaataaaatataaaaaccaccccaaagcatgaaaacagctaatctgacagTACGGCA
TGAACTaattcaggttagctaaatgcttgattaaaaaggcgctactcggcatggggaagc
gccttttttataggtgtcacaaag-----------
>fis.Eco476.16.fis
-ttaaataaaatataaaaaccaccgcaaagcatgaaaacagctaatctgacagTACGGCA
TGAACTaattcaggttagctaaatgcttgattaaaaaggcgctactcggcatggggaagc
gccttttttataggtgtcacaaag-----------
>fis.Eco4829.16.fis
-attatatgaatattataatcatctaaaagcatgaaaacagctaatatgacagTACGGCA
TGAACTaattcaggttagctaaatgcttgattaaaaaggcgctactcggcatggggaagc
gccttttttataggtgtcacaaag-----------
>fis.Eco5663.16.fis
-attatatgaatattaaaatcatctaaaagcatgaaaacagctaatatgacagTACGGCA
TGAACTaattcaggttagctaaatgcttgattaaaaaggcgctactcggcatggggaagc
gccttttttataggtgtcacaaag-----------
>fis.Eco5861.17.fis
-ttaaataaaatataaaaaccaccgcaaagcatgaaaacagctaatctgacagTACGGCA
TGAACTaattcaggttagctaaatgcttgattaaaaaggcgctactcggcatggggaagc
gccttttttataggtgtcacaaag-----------
>fis.Eco7554.16.fis
-ttaaataaaatataaaaaccacctcaaagcatgaaaacagctaatctgacagTACGGCA
TGAACTaattcaggttagctaaatgcttgattaaaaaggcgctactcggcatggggaagc
gccttttttataggtgtcacaaag-----------
>fis.Eco8946.15.fis
-attatatgaatattaaaatcatctaaaagcatgaaaacagctaatatgacagTACGGCA
TGAACTaattcaggttagctaaatgcttgattaaaaaggcgctactcggcatggggaagc
gccttttttataggtgtcacaaag-----------
>fis.Eco9106.17.fis
-ttaaataaaatacaaaaaccaccccaaagcatgaaaacagctaatctgacagTACGGCA
TGAACTaattcaggttttagctaaatgcttgattaaaaaggcgctactcggcatggggaa
gcgccttttttataggtgtcacaa-----------
>fis.Eco9562.16.fis
-attatatgaatattaaaatcatctaaaagcatgaaaacagctaatatgacagTACGGCA
TGAACTaaagtcaagctgtaacggcatgaaattaaaggggctatttcagcccctttactt
tttgttgcaaccgtactgacaacc-----------
>fis.Eco9660.10.fis
-attatatgaatattaaaatcatctaaaagcatgaaaacagctaatatgacagTACGGCA
TGAACTaattcaggttagctaaatgcttgattaaaaaggcgctactcggcatggggaagc
gccttttttataggtgtcacaaag-----------
>fis.Eho124.17.fis
-attatatgaatattaaaatcatctaaaagcatgaaaacagctaatatgacagTACGGCA
TGAACTaatttcgattagctaactgcttgtttaaaaaggcgctcttcggcatggggaagc
gccttttttatcgcccggacaggc-----------
>fis.Eho139.16.fis
-attatatgaatattaaaatcatctaaaagcatgaaaacagctaatatgacagTACGGCA
TGAACTGATACTAATCAGTTAAATGCTTGTTTAAAAAGGCGCTCTTCGGCATGGGGAAGC
GCCTTTTTTATTgcccggatgagc-----------
>fis.Eho166.16.fis
-attatatgaatattaaaatcatctaaaagcatgaaaacagctaatatgacagTACGGCA
TGAACTaatttcgattagctaactgcttgtttaaaaaggcgctcttcggcatggggaagc
gccttttttatcgttcgggcgggc-----------
>fis.Eho199.17.fis
-attatatgaatattaaaatcatctaaaagcatgaaaacagctaatatgacagTACGGCA
TGAACTaatttcgattagctaactgcttgtttaaaaaggcgctcttcggcatggggaagc
gccttttttatcgttcgggcgagc-----------
>fis.Eho314.16.fis
-attatatgaatattaaaatcatctaaaagcatgaaaacagctaatatgacagTACGGCA
TGAACTaatttcgattagctaactgcttgtttaaaaaggcgctcttcggcatggggaagc
gccttttttattgcccggatgagc-----------
>fis.Eho48.17.fis
-ttaaataaaatataaaaaccacctcaaagcatgaaaacagctaatctgacagTACGGCA
TGAACTaatttcgattagctaactgcttgtttaaaaaggcgctcttcggcatggggaagc
gccttttttatcgtccgggcgggc-----------
>fis.Eho511.17.fis
-attatatgaatattataatcatctaaaagcatgaaaacagctaatatgacagTACGGCA
TGAACTaatttcgattagctaactgcttgtttaaaaaggcgctcttcggcatggggaagc
gccttttttatcgtccgggcgggc-----------
>fis.Eho86.17.fis
-attatatgaatattaaaatcatctaaaagcatgaaaacagctaatatgacagTACGGCA
TGAACTaatttcgattagctaactgcttgtttaaaaaggcgctcttcggcatggggaagc
gccttttttatcgttcgggcgagc-----------
>fis.Eko24.16.fis
-attatatgaatattaaaatcatctaaaagcatgaaaacagctaatatgacagTACGGCA
TGAACTaatttcgattagcgaaatgcttgtttaaaaaggcgctactcggcatggggatgc
gccttttttattgcctgttaatgt-----------
>fis.Epi7.17.fis
-ataaagaaaatacaaaaaacaccaaaaagcataaaaacagataatatgacagTACGGCA
TGAACTGATTtcggtcggttgatgcattgaaaaaaggcgcctctatcgcaagatggggcg
ccttttctcttttcggcaccgcga-----------
>fis.Ero34.19.fis
-ttaaataaaatacaaaacccactccaaagcatgaaaacagctaatctgacagTACGGCA
TGAACTGATACTAATCAGTTAAatgcttgtttaaaaaggcgctcttcggcatggggaagc
gccttttttattccctgcttcact-----------
>fis.Ero35.16.fis
-ttaaataaaatataaaaacctcctcaaagcatgaaaacagctaatctgacagTACGGCA
TGAACTGATActagtcagttaaatgcttgtttaaaaaggcgctcttcggcatggggaagc
gccttttttattccctgcttcact-----------
>fis.Est1.16.fis
-attatatgaatattataatcatctaaaagcatgaaaacagctaatatgacagTACGGCA
TGAACTaatttcgattagctaactgcttgtttaaaaaggcgctcttcggcatggggaagc
gccttttttatcgttcgggcgggc-----------
>fis.Eta31.15.fis
-ataaagaaaataataaaaacatccaaaagcataaaaacagctaatatgacagTATGGCA
TGAACTGATTAACGTCAGTTAACCTATTGAAaaaaggcgctgttcctctccggatacagc
gccttttttatcttcctctccctc-----------
>fis.Gag2.17.fis
-actcacaacgcaaccaaccatgacgaacggtaataaacaatgcttgtgaacATACGGCA
TGAACTGATAgttatcagagactgcttgttaaaaggcgcggaccggcatggggacgcgct
tttttttcgctggaattccgccaa-----------
>fis.Hal1.15.fis
-aataagcaattaattaaaacactaggaaacatagatacaagtaatctgacagTACGGCA
TGAACTGATACTAgtcagttaacgtattgaaaaaaggcgcttttcctttattggattagc
gccttttttattaaagtgagtaga-----------
>fis.Kae44.11.fis
-agaacatcttaaacaaacaagcacgaacggcaataaacaatggttattaacATACGGCA
TGAACTGATAttaatcagtaaattgctgaattaaaaaggcgctcttcggcatggggaagc
gcctttttttatacctgattttta-----------
>fis.Hpa118.15.fis
-aataagcaattaattaaaacactaggaaacatagatacaagtaatctgacagTACGGCA
TGAACTGATACTAATCAGTTAACGTATTGAAAAAAGGtgcttttcctttattggattagc
gccttttttattaaagtgagtaga-----------
>fis.Hpa35.16.fis
-aataagaaattaattaaaacactaggaaacatagatacaagtaatctgacagTACGGCA
TGAACTGATACTAATCAGTTAACGTATTGAAAAAAGGtgcttttcctttattggattagc
gccttttttattaaagtgagtaga-----------
>fis.Kae9.11.fis
-agaacatcttaaacaaacaagtacgaacggcaataaacaatggttattaacATACGGCA
TGAACTGATAttaatcagtgaattgctgaattaaaaaggcgctcttcggcatggggaagc
gcctttttttatggcctgagtttt-----------
>fis.Khm3.11.fis
-agaatagtttagacaaacaagcacgaacggcaataaacaatggttattaacATACGGCA
TGAACTGATACTAgtcagttgcttgcttgatataaaaggcgctcttcggcatggggaagc
gcctttttattatctgcgccaaca-----------
>fis.Kox18.16.fis
-ttaaataaaatacaaaacccactccaaagcatgaaaacagctaatctgacagTACGGCA
TGAACTGATACtagtcagttgcttgcttgatataaaaggcgctcttcggcatggggaagc
gccttttttattatctgcgccaac-----------
>fis.Kox88.16.fis
-ttaaataaaatataaaaaccatcccaaaacatgaaaacagctaatctgacagTACGGCA
TGAACTGATACtaatcagttaaatgtttgatataaaaggcgctcttcggcatggggaagc
gccttttttattacatgaatttta-----------
>fis.Kpn10.16.fis
-ttaaataaaatacaaaacccactccaaagcatgaaaacagctaatctgacagTACGGCA
TGAACTGATACtagtcagttgcttgcttgatataaaaggcgctcttcggcatggggaagc
gccttttttattatctgcgccaac-----------
>fis.Kpn1073.15.fis
-attatatgaatattaaaatcacctaaaagcatgaaaacagctaatatgacagTACGGCA
TGAACTGATACtagtcagttgcttgcttgatataaaaggcgctcttcggcatggggaagc
gccttttttattatctgcgccaac-----------
>fis.Kpn1167.16.fis
-ttaaataaaatacaaaacccactccaaagcatgaaaacagctaatctgacagTACGGCA
TGAACTGATACtagtcagttgcttgcttgatataaaaggcgctcttcggcatggggaagc
gccttttttattatctgcgccaac-----------
>fis.Kpn1269.16.fis
-ttaaataaaatacaaaaaccaccccaaagcatgaaaacagctaatctgacagTACGGCA
TGAACTGATACtagtcagttgcttgcttgatataaaaggcgctcttcggcatggggaagc
gccttttttattatctgcgccaac-----------
>fis.Kpn1274.11.fis
-agaatgatttagacaaacaaacacgaacggtaataaacaatggttattaacATACGGCA
TGAACTGATACTAgtcagttgcttgcttgatataaaaggcgctcttcggcatggggaagc
gcctttttattatctgcgccaaca-----------
>fis.Kpn1343.11.fis
-agaatgatttagacaaacaaacacgaacggtaataaacaatggttattaacATACGGCA
TGAACTGATACTAGTCAGTTgcttgcttgatataaaaggcgctcttcggcatggggaagc
gccttttttattatctgcgccaac-----------
>fis.Kpn1377.16.fis
-ttaaataaaatacaaaaaccaccgcaaagcatgaaaacagctaatctgacagTACGGCA
TGAACTGATACtagtcagttgcttgcttgatataaaaggcgctcttcggcatggggaagc
gccttttttattatctgcgccaac-----------
>fis.Kpn1387.16.fis
-attatatgaatattaaaatcatctaaaagcatgaaaacagctaatatgacagTACGGCA
TGAACTGATACtaatcagttaaactgttgattaaaaaggcgctcttcggcatggggaagc
gccttttttattgaaatgactaca-----------
>fis.Kpn1398.16.fis
-attatatgaatattaaaatcatctaaaagcatgaaaacagctaatatgacagTACGGCA
TGAACTGATACTAGTCAGTTgcttgcttgatataaaaggcgctcttcggcatggggaagc
gccttttttattatctgcgccaac-----------
>fis.Kpn1467.11.fis
-agaatgatttagacaaacaaacacgaacggtaataaacaatggttattaacATACGGCA
TGAACTGATACTAgtcagttgcttgcttgatataaaaggcgctcttcggcatggggaagc
gcctttttattatctgcgccaaca-----------
>fis.Kpn1519.17.fis
-ttaaataaaatataaaaaccaccgcaaagcatgaaaacagctaatctgacagTACGGCA
TGAACTGATActagtcagttgcttgcttgatataaaaggcgctcttcggcatggggaagc
gccttttttattacctgcgacagc-----------
>fis.Kpn1553.16.fis
-ttaaataaaatataaaaaccatcccaaaacatgaaaacagctaatctgacagTACGGCA
TGAACTGATACtagtcagttgcttgcttgatataaaaggcgctcttcggcatggggaagc
gccttttttattacctgcggcagc-----------
>fis.Kpn1585.16.fis
-ttaaataaaatacaaaacccactccaaagcatgaaaacagctaatctgacagTACGGCA
TGAACTGATACtagtcagttgcttgcttgatataaaaggcgctcttcggcatggggaagt
gccttttttattatctgcgccaac-----------
>fis.Kpn1711.16.fis
-ttaaataaaatacaaaacccactccaaagcatgaaaacagctaatctgacagTACGGCA
TGAACTGATACtagtcagttgcttgcttgatataaaaggcgctcttcggcatggggaagc
gccttttttattatctgcgccaac-----------
>fis.Kpn1735.16.fis
-ttaaataaaatacaaaacccactccaaagcatgaaaacagctaatctgacagTACGGCA
TGAACTGATACtagtcagttgcttgcttgatataaaaggcgctcttcggcatggggaagc
gccttttttattatctgcgccaac-----------
>fis.Kpn1912.17.fis
-attatatgaatattaaaatcatctaaaagcatgaaaacagctaatatgacagTACGGCA
TGAACTGATACtagtcagttgcttgcttgatataaaaggcgctcttcggcatggggaagc
gccttttttattatctgcgccaac-----------
>fis.Kpn1960.16.fis
-ttaaataaaatataaaaaccatcccaaaacatgaaaacagctaatctgacagTACGGCA
TGAACTGATACtagtcagttgcttgcttgatataaaaggcgctcttcggcatggggaagc
gccttttttattatctgcgccaac-----------
>fis.Kpn2023.16.fis
-ttaaataaaatacaaaacccactccaaagcatgaaaacagctaatctgacagTACGGCA
TGAACTGATACtagtcagttgcttgcttgatataaaaggcgctcttcggcatggggaagc
gccttttttattatctgcgccaac-----------
>fis.Kpn2194.16.fis
-ttaaataaaatacaaaacccactccaaagcatgaaaacagctaatctgacagTACGGCA
TGAACTGATACtagtcagttgcttgcttgatataaaaggcgctcttcggcatggggaagc
gccttttttattatctgcgccaac-----------
>fis.Kpn27.17.fis
-attatatgaatattaaaatcatctaaaagcatgaaaacagctaatatgacagTACGGCA
TGAACTGATACtagtcagttgcttgcttgatataaaaggcgctcttcggcatggggaagc
gcctttttattatctgcaccaaca-----------
>fis.Kpn3018.16.fis
-ttaaataaaatacaaaacccactccaaagcatgaaaacagctaatctgacagTACGGCA
TGAACTGATACtagtcagttgcttgcttgatataaaaggcgctcttcggcatggggaagc
gccttttttattatctgcgccaac-----------
>fis.Kpn3059.16.fis
-ttaaataaaatacaaaacccactccaaagcatgaaaacagctaatctgacagTACGGCA
TGAACTGATACtagtcagttgcttgcttgatataaaaggcgctcttcggcatggggaagc
gccttttttattatctgcgccaac-----------
>fis.Kpn3768.18.fis
-aaatcaattatggtaaacagtgatgaacggtaataaaccatagttgctaacATACGGCA
TGAACTGATACTAGTCagttgcttgcttgatataaaaggcgctcttcggcatggggaagc
gccttttttattatctgcgccaac-----------
>fis.Kpn3903.16.fis
-attatatgaatattaaaatcatctaaaagcatgaaaacagctaatatgacagTACGGCA
TGAACTgatactagtcagttgcttgcttgatataaaaggcgctcttcggcatggggaagc
gccttttttattatctgcgccaac-----------
>fis.Kpn4093.17.fis
-ttaaataaaatataaaaaccaccgcaaagcatgaaaacagctaatctgacagTACGGCA
TGAACTGATActagtcagttgcttgcttgatataaaaggcgctcttcggcatggggaagc
gccttttttattatctgcgccaac-----------
>fis.Kpn4178.16.fis
-ttaaataaaatacaaaacccactccaaagcatgaaaacagctaatctgacagTACGGCA
TGAACTGATACtagtcagttgcttgcttgatataaaaggcgctcttcggcatggggaagc
gccttttttattatctgcgccaac-----------
>fis.Kpn418.16.fis
-ttaaataaaatataaaaaccaccccaaagcatgaaaacagctaatctgacagTACGGCA
TGAACTGATACTAATCAGTTAAGTGCTTGTTTAAAAAGGCGCTCTTCGGCATGGGGAAGC
GCCTTTTTTATTAtctgcgccaac-----------
>fis.Kpn4462.18.fis
-attatatgaatattaaaatcatctaaaagcatgaaaacagctaatatgacagTACGGCA
TGAACTGATActagtcagttgcttgcttgatataaaaggcgctcttcggcatggggaagc
gccttttttattatctgcgccaac-----------
>fis.Kpn4526.11.fis
-aggggatagcagacaaacaagcacgaacaacaataaacaacggttattaacATACGGCA
TGAACTGATACTAgtcagttgcttgcttgatataaaaggcgctcttcggcatggggaagc
gccttttttattatctgcgccaac-----------
>fis.Kpn4893.17.fis
-attatatgaatattaaaatcatctaaaagcatgaaaacagctaatatgacagTACGGCA
TGAACTGATACtagtcagttgcttgcttgatataaaaggcgctcttcggcatggggaagc
gccttttttattatctgcgccaac-----------
>fis.Kpn4904.16.fis
-attatatgaatattaaaatcatctaaaagcatgaaaacagctaatatgacagTACGGCA
TGAACTGATACtagtcagttgcttgcttgatataaaaggcgctcttcggcatggggaagc
gccttttttattatctgcgccaac-----------
>fis.Kpn5019.11.fis
-gagatagtgcacttagaccatgacgaacagtaataaaccatggttgtgaacATACGGCA
TGAACTGATActagtcagttgcttgcttgatataaaaggcgctcttcggcatggggaagc
gcctttttattatctgcgccaaca-----------
>fis.Kpn5031.16.fis
-ttaaataaaatataaaaaccatcccaaaacatgaaaacagctaatctgacagTACGGCA
TGAACTGATActagtcagttgcttgcttgatataaaaggcgctcttcggcatggggaagc
gccttttttattatctgcgccaac-----------
>fis.Kpn5343.18.fis
-attatatgaatattaaaatcatctaaaagcatgaaaacagctaatatgacagTACGGCA
TGAACTGATActagtcagttgcttgcttgatataaaaggcgctcttcggcatggggaagc
gccttttttattatctgcgccaac-----------
>fis.Kpn5664.17.fis
-attatatgaatattaaaatcatctaaaagcatgaaaacagctaatatgacagTACGGCA
TGAACTGATACtagtcagttgcttgcttgatataaaaggcgctcttcggcatggggaagc
gccttttttattatctgcgccaac-----------
>fis.Kpn5978.16.fis
-ttaaataaaatataaaaaccaccgcaaagcatgaaaacagctaatctgacagTACGGCA
TGAACTGATActagtcagttgcttgcttgatataaaaggcgctcttcggcatggggaagc
gccttttttattatctgcgccaac-----------
>fis.Kpn620.16.fis
-ttaaataaaatataaaaaccacctcaaagcatgaaaacagctaatctgacagTACGGCA
TGAACTGATActagtcagttgcttgcttgatataaaaggcgctcttcggcatggggaagc
gccttttttattatctgcgccaac-----------
>fis.Kpn6270.16.fis
-ttaaataaaatacaaaaacctcctcaaagcatgaaaacggctaatctgacagTACGGCA
TGAACTGATACtagtcagttgcttgcttgatataaaaggcgctcttcggcatggggaagc
gccttttttattatctgcgccaac-----------
>fis.Kpn6355.16.fis
-ttaaataaaatacaaaacccactccaaagcatgaaaacagctaatctgacagTACGGCA
TGAACTGATACtagtcagttgcttgcttgatataaaaggcgctcttcggcatggggaagc
gccttttttattatctgcgccaac-----------
>fis.Kpn6454.16.fis
-ttaaataaaatacaaaaaccaccccaaagcatgaaaacagctaatctgacagTACGGCA
TGAACTGATActagtcagttgcttgcttgatataaaaggcgctcttcggcatggggaagc
gccttttttattatctgcgccaac-----------
>fis.Kpn6748.15.fis
-ttaaataaaatacaaaacccactccaaagcatgaaaacagctaatctgacagTACGGCA
TGAACTGATACtagtcagttgcttgcttgatataaaaggcgctcttcggcatggggaagc
gccttttttattatctgcgccaac-----------
>fis.Kpn6749.18.fis
-aaatcaattatggtaaacagtgatgaacggtaataaaccatagttgctaacATACGGCA
TGAACTGATACTAGTCAGTTgcttgcttgatataaaaggcgctcttcggcatggggaagc
gccttttttattacctgcggcagc-----------
>fis.Kpn6785.16.fis
-ttaaataaaatacaaaacccactccaaagcatgaaaacagctaatctgacagTACGGCA
TGAACTGATACtagtcagttgcttgcttgatataaaaggcgctcttcggcatggggaagc
gccttttttattatctgcgccaac-----------
>fis.Kpn682.11.fis
-agaatagtttagacaaacaagcacgaacggcaataaacaatggttattaacATACGGCA
TGAACTGATACTAgtcagttgcttgcttgatataaaaggcgctcttcggcatggggaagc
gccttttttattatctgcgccgac-----------
>fis.Kpn6944.16.fis
-attatatgaatattaaaatcatctaaaagcatgaaaacagctaatatgacagTACGGCA
TGAACTgatactagtcagttgcttgcttgatataaaaggcgctcttcggcatggggaagc
gccttttttattatctgcgccaac-----------
>fis.Kpn850.17.fis
-aaatcaattatggtaaacagtgatgaacggtaataaaccatagttgctaacATACGGCA
TGAACTGATACTAGTCAgttgcttgcttgatataaaaggcgctcttcggcatggggaagc
gccttttttattatctgcgccaac-----------
>fis.Kqu218.11.fis
-agaatgatttagacaaacaaacacgaacggtaataaacaatggttattaacATACGGCA
TGAACTGATACTAgtcagttgcttgcttgatataaaaggcgctcttcggcatggggaagc
gccttttttattacctgcggcagc-----------
>fis.Kqu22.16.fis
-ttaaataaaatacaaaaaccaccccaaagcatgaaaacagctaatctgacagTACGGCA
TGAACTGATActagtcagttgcttgcttgatataaaaggcgctcttcggcatggggaagc
gccttttttattacctgcgacagc-----------
>fis.Kva16.11.fis
-agagggtatcagacaaacaagcacgaacgacaataaacaacgattattaacATACGGCA
TGAACTGATACTAgtcagttgcttgcttgatataaaaggcgctcttcggcatggggaagc
gccttttttattatctgcgccgac-----------
>fis.Kva79.17.fis
-aaatcaattatggtaaacagtgatgaacggtaataaaccatagttgctaacATACGGCA
TGAACTGATACTAgtcagttgcttgcttgatataaaaggcgctcttcggcatggggaagc
gccttttttattatctgcgccgac-----------
>fis.Kva95.16.fis
-ttaaataaaatataaaaaccatcccaaaacatgaaaacagctaatctgacagTACGGCA
TGAACTGATActagtcagttgcttgcttgatataaaaggcgctcttcggcatggggaagc
gccttttttattatctgcgccgac-----------
>fis.Mmo49.15.fis
-tttaataaatttaaaataactcaggatagcgtgagaacatgtttttctAAAATACGGCA
TGAACTAAGTAATACCGTTTAATGCATTGAATCGAAAAGCCTTTTCAGGATAACTGAAAG
GGCTTTTTTGTTGcctttatcata-----------
>fis.Mmo65.16.fis
-tttaataaatttaaaacaactcaggatagcgtgaaaacatgtttttctAAAATACGGCA
TGAACTAAGTAataccgtttaatgcattgaatcgaaaagccttttcaggataactgaaag
ggcttttttgttgcctttatcata-----------
>fis.Pca108.14.fis
-attaattataatagagaaacacaaggaagcatgaagacaggaagtacaaatgTACGGCA
TGAActgatactaatcagttaagcatttgaaaaaaggcgctttacctcttttggttaagc
gcctttttctttgctgtctattta-----------
>fis.Pge21.16.fis
-taaaatatattattaaaattacggaaaagcatgagaacgcctatttggacagTACGGCA
TGAACTGATACTAGTCAGTTATGTTGTTGATAtaaaaggcgcgaaccggcatggggaagc
gccttttttattggctgaatgacg-----------
>fis.Pge22.18.fis
-taaaatatattattaaaattacggaaaagcatgagaacgcctatttggacagTACGGCA
TGAACTGATACaagtcagttatgttgttgatataaaaggcgcgaaccggcatggggaagc
gccttttttattggctgaatgacg-----------
>fis.Ppa65.16.fis
-attaatggtaatagagaaacacaagaaagcacgaatacaggaaataaaaatgTACGGCA
TGAActgatactaatcagttaagcatttgaaaaaaggcgctttacctcttgggttaagcg
cctttttctttgccatctatttag-----------
>fis.Ppo61.16.fis
-attaaaggtaatagagaaacacaaggaagcatgaagacaggaaataaaaatgTACGGCA
TGAActgatactaatcagttaagcatttgaaaaaaggcgctttacctcttgggttaagcg
cctttttctttgccttctatttag-----------
>fis.Pre11.16.fis
-tagatggaaataaaaaacacaagcaaacttcaataaacaagacttttgatAATACGGCA
TGAACTAATCCTAGTCGGTTAATGCagtatttttgtgagccctcactgtaatccagtgag
ggctttttattatcaagccgcaga-----------
>fis.Pre16.16.fis
-tagaagggaataaaaaacacaagcaaaccttaataaacaagacttttgatAATACGGCA
TGAACTAATCCTAGTCGGTTAATGCagtgtttttgtgagccctcactgtgatgcagtgag
ggctttttatttgcaaaaataatg-----------
>fis.Pre26.13.fis
-tattttaaataactaaaaacaccgcatagcacaaataccgaatatatgAAAATACGGCA
TGAACTAATCCTAGTCGGTTAATGCagtgtttttacaggcaccttctatattttagaagg
tgcctttttgtttaaatgactggg-----------
>fis.Pre29.16.fis
-ttattgcatatctaaataacattagatagcataggaactaaaaaaatgAAAATACGGCA
TGAACTAATCCTAGTCGGTTAATGCagtgtttttgtgagccctcactgtgatgcagtgag
ggctttttatttgcaaaaataatg-----------
>fis.Pre6.17.fis
-ttattatacatttaaataacatcagatagcatgggaactaaaaaaatgAAAATACGGCA
TGAACTAAtcctagtcggttaatgcagtgtttttacaggcaccttctatattttagaagg
tgcctttttgtttaaatgactggg-----------
>fis.Psc87.16.fis
-attcacaatacaatcaaccatgacgaacggtaataaacaatgcttgtgaacATACGGCA
TGAACTGATAgttatcagagactgcttgttaaaaggcgcggaccggcatggggacgcgct
tttttttcgctggaattccgccaa-----------
>fis.Psp92.15.fis
-taagtggaaataaaaaacacaagcaaactttaataaacaagacttttgatAATACGGCA
TGAActaatcctagtcggttaatgcagtgtttttacaggcaccttctatattttagaagg
tgcctttttgtttaaatgactggg-----------
>fis.Rcj1.17.fis
-atgcaaacaaccacaaaccatgttaaaccagtaaaaacatagctttatagAATACGGCA
TGAACTGATACTAATCAGTcgatgtcttaaaaaggcgcttttccgcaaggggagcgcctt
tttgttttctgctttgcccgtaaa-----------
>fis.Sen12933.16.fis
-ttaaataaaatataaaaaccacctcaaagcatgaaaacagctaatctgacagTACGGCA
TGAACTaatttcgattagctaactgcttgtttaaaaaggcgctactcggcatggggaagc
gccttttttatacgcatcacatgg-----------
>fis.Sen13389.13.fis.tandem2
-taaataaaaaaacaaaatagaacttaacgagatcgaatattaaatctgAAAATACGGCA
TGAACTGATACatttcagctatgttattgaataaaaaggcgctactcggcatgggatagc
gccttttttattaatgtttataca-----------
>fis.Sen13389.16.fis.tandem1
-ttaaataaaatacaaaaaccacctcaaagcatgaaaacagctaatctgacagTACGGCA
TGAACTaatttcgattagctaactgcttgtttaaaaaggcgctactcggcatggggaagc
gccttttttatacgcatcacatgg-----------
>fis.Sen13602.16.fis
-ttaaataaaatataaaaaccacctcaaagcatgaaaacagctaatctgacagTACGGCA
TGAACTaatttcgattagctaactgcttgtttaaaaaggcgctactcggcatggggaagc
gccttttttatacgcatcacatgg-----------
>fis.Sen13813.42.fis
-tataaagatatattaaaaacaccagcaagcataaagacgcctaattcgactgTACGGCA
TGAACTAAtctcgattagctaattgcttgtttaaaaaggcgctactcggcatggggaagc
gccttttttatacgcaacacatgg-----------
>fis.Sen13882.16.fis
-ttaaataaaatataaaaaccacctcaaagcatgaaaacagctaatctgacagTACGGCA
TGAACTaatttcgattagctaactgcttgtttaaaaaggcgctactcggcatggggaagc
gccttttttatacgcatcacatgg-----------
>fis.Sen17030.16.fis
-ttaaataaaatataaaaaccatcccaaaacatgaaaacagctaatctgacagTACGGCA
TGAACTaatttcgattagctaactgcttgtttaaaaaggcgctactcggcatggggaagc
gccttttttatacgcatcacatgg-----------
>fis.Sen18469.40.fis
-tataaagatatattaaaaacaccagcaagcatagagacgcctaattcgactgTACGGCA
TGAACTAAtttcgattagctaactgcttgtttaaaaaggcgctactcggcatggggaagc
gccttttttatacgcattacatgg-----------
>fis.Sen18588.16.fis
-ttaaataaaatacaaaaaccaccccaaagcatgaaaacagctaatctgacagTACGGCA
TGAACTAATTTCGATTAGCTAACTGCTTGTTTAAAAAGGCGCTACTCGGCATGGGgaagc
gccttttttatacgcatcacatgg-----------
>fis.Sen19912.46.fis
-ttaaaagaatcaaacaaaacacacataaacactgaaacgccgtttccaaccgTACGGCA
TGAACTAAtttcgattagctaactgcttgtttaaaaaggcgctactcggcatggggaagc
gccttttttatacgcatcacatgg-----------
>fis.Sen22665.16.fis
-attatatgaatattaaaatcatctaaaagcatgaaaacagctaatatgacagTACGGCA
TGAACTaatttcgattagctaactgcttgtttaaaaaggcgctactcggcatggggaagc
gccttttttatacgcatcacatgg-----------
>fis.Sen23055.17.fis
-attatatgaatataataatcatctaaaagcatgaaaacagctaatatgacagTACGGCA
TGAACTaatttcgattagctaactgcttgtttaaaaaggcgctactcggcatggggaagc
gccttttttatacgcatcacatgg-----------
>fis.Sen23083.16.fis
-attatatgaatattaaaatcatctaaaagcatgaaaacagctaatatgacagTACGGCA
TGAACTaatttcgattagctaactgcttgtttaaaaaggcgctactcggcatggggaagc
gccttttttatacgcatcacatgg-----------
>fis.Sen29644.42.fis
-tataaagatatattaaaaacaccagcaagcatagagacgcctaattcgactgTACGGCA
TGAACTAAtttcgattagctaactgcttgtttaaaaaggcgctactcggcatggggaagc
gccttttttatacgcatcacatgg-----------
>fis.Sen29973.16.fis
-attatatgaatattaaaatcatctaaaagcatgaaaacagctaatatgacagTACGGCA
TGAACTaatttcgattagctaactgcttgtttaaaaaggcgctactcggcatggggaagc
gccttttttatacgcatcacatgg-----------
>fis.Sen31971.17.fis
-ttaaataaaatataaaaaccacctcaaagcatgaaaacagctaatctgacagTACGGCA
TGAACTaatttcgattagctaactgcttgtttaaaaaggcgctactcggcatggggaagc
gccttttttatacgcatcacatgg-----------
>fis.Sen34166.38.fis
-ttaaaagaatcaaacaaaacacacataaacactgaaacgccgtttccaaccgTACGGCA
TGAACTAAtttcgattagctaactgcttgtttaaaaaggcgctactcggcatggggaagc
gccttttttatacgcatcacatgg-----------
>fis.Sen36776.37.fis
-tataaagatatgttaaaaacgccagcaagcataaagacgtctaattcgactgTACGGCA
TGAACTAAtttcgattagctaactgcttgtttaaaaaggcgctactcggcatggggaagc
gccttttttatacgcaccatatgg-----------
>fis.Sen37422.16.fis
-ttaaataaaacacaaaaaccacctcaaagcatgaaaacagctaatctgacagTACGGCA
TGAACTaatttcgattagctaactgcttgtttaaaaaggcgctactcggcatggggaagc
gccttttttatacgcatcacatgg-----------
>fis.Sen43339.42.fis
-tataaagatatattaaaaacaccagcaagcatagagacgcctaattcgactgTACGGCA
TGAACTAAtttcgattagctaactgcttgtttaaaaaggcgctactcggcatggggaagc
gccttttttatacgcatcacatgg-----------
>fis.Sma499.18.fis
-ttaaataaaatacaaaaaccaccccaaagcatgaaaacagctaatctgacagTACGGCA
TGAACTGATACTAGTCAGTTAACGTGTTGAaaaggcgcaaccttgcaagaggcggcgcct
ttttcttttggggcatacccggtt-----------
>fis.Sma529.16.fis
-tatatattaattttaaaataacacgaaagcatgggaactataattctgaaccTACGGCA
TGAACTGATactagtcagttaacgtgttgaaaaggcgctttatctcatttgataagcgcc
tttttcttttggggcgcccccggt-----------
>fis.Spl12.11.fis
-taagaaacaatagcgaacaccaataaaccataaaaaacatagctttatagAATACGGCA
TGAACTGATACTAGTCAGTCAGGTTGTTGAAAAAAGGCGCTTTATCTCATTTGATAAGCG
CCTTTTTCTTTgtctttacaccgc-----------
>fis.Xbo8.22.fis
-ttatgggattattttcaagcaataaaaaacgtaagaacataaaacattgaagTACGGCA
TGAACTGATCCTAGTCTTAGctcatgttgatataaaagcactttctcttttaggggaagt
gctttttttgttggtgtttataca-----------
>fis.Xca96.16.fis
-tataatatttttattaaatcatgagaaaacacaaaaacataaatttttcttATACGGCA
TGAACTGATCCTAGTCTAGTtacatgttgttgaagaagcactttctcgtttgggggaagt
gcttttttgtttatatttaaacaa-----------
>fis.Yal3.16.fis
-atacgaacgatgacgaacacctataaaccataaaaaacagtactttatagAATACGGCA
TGAACTGATACTAGTCAGTTAAGgtgctgtttaaaaaggcgtactccacacggagcgcgc
cttttttgttggagtgacgacact-----------
>fis.Yen110.16.fis
-ttaaatgaaattaaataagcacacacaaacatgagaaccggtattttAAAAATACGGCA
TGAACTGATACTAGTCAGTTAAagtgttgtttaaaaaggcgtactccacacggagcgcgc
cttttttattaggtcatattcagg-----------
>fis.Yen134.16.fis
-ttaaatgaaattaaataagcacacacaaacatgagaaccggtattttAAAAATACGGCA
TGAACTGATACTAGTCAGTTAAagtgttgtttaaaaaggcgtactccacacggagcgcgc
cttttttattaggtcatattcagg-----------
>fis.Yen44.16.fis
-atacgaacgatgacgaacacctataaaccataaaaaacagtactttatagAATACGGCA
TGAACTGATACTAGTCAGTTAAggtgttgtttaaaaaggcgtactccacacggagcgcgc
cttttttattaggtcatattcagg-----------
>fis.Yfr26.15.fis
-aaatgcattaacacgaatgagtaaaaaagcacaaaaaccatatatgccattcTACGGCA
TGAACTGATACTAGTCAGTTAAGgtgttgtttaaaaaggcgtactccacacggagcgcgc
cttttttattagctaatttctacc-----------
>fis.Yfr29.16.fis
-aaatgcattaacacgaatgggtaaaaaagcacaaaaaccatatatgccattcTACGGCA
TGAACTGATACTAGTCAGTTAAGgtgttgtttaaaaaggcgtactccacacggagcgcgc
cttttttattagctaatttcgacc-----------
>fis.Yin18.15.fis
-ataaataaaattaaataagcacacaaaagcatgaggacaagcattttAAAAATACGGCA
TGAACTGATACTAGTCAGTTAAGTTGTTGTTTAAAAAGGcgtactccacacggagcgcgc
cttttttattacgcaatccccccc-----------
>fis.Yps27.10.fis
-ttaaatgaaattaaataagcacacacaaacatgagaaccggtattttAAAAATACGGCA
TGAACTGATACTAGTCAGTTAAagtgttgtttaaaaaggcgttttccttaattggttagc
gccttttttattgaaatgactaca-----------
>fis.Yps71.15.fis
-ttaaatgaaattaaataagcacacgcaaacatgagaaccggtattttAAAAATACGGCA
TGAACTGATACTAGTCAGTTAAaatgttgtttaaaaaggcgttttccttaattggttagc
gccttttttataataatggctaca-----------
>fis_DUF1240.Pmi134.16.fis
-ttattgagtattaaaataacatcagatagcatcaaaactaaaaaaatgAAAATACGGCA
TGAATTAATAGAAGTCGTATAATACATTGAATTAAAAAGCCCTTTTCATTATTTGTTAAG
GGCTTTTTTGTTATTgcaaaacga-----------
>fis_envR.Kpn6787.17.fis
-ttaaataaaatacaaaacccactccaaagcatgaaaacagctaatctgacagTACGGCA
TGAACTGATACtagtcagttgcttgcttgatataaaaggcgctcttcggcatggggaagc
gccttttttattatctgcgccaac-----------
>hpt.Eco10586.16.hpt
-tggcgtgtttgttaatttaactgattaaaatcagtgggatataaagttTATGAAACATA
ttgtagaagtaatgatccccgaagcggagattaaagcgcgtatcgccgaactgggtcgtc
agattactgagcgttacaaagacagcggcagcgat
>hpt.Eco10616.15.hpt
-tggcatgtttgttaatttaactgattaaaatcagtgggatataaagttTATGAAACATA
ttgtagaagtaatgatccccgaagcggagattaaagcgcgtatcgccgaactgggtcgtc
agattactgagcgttacaaagacagcggcagcgat
>hpt.Eco10753.15.hpt
-tggcgtgtttgttaatttaactgattaaaatcagtgggatataaagttTATGAAACATA
ttgtagaagtaatgatccccgaagcggagattaaagcgcgtatcgccgaactgggtcgtc
agattactgagcgttacaaagacagcggcagcgat
>hpt.Eco10784.15.hpt
-tggcgtgtttgttaatttaactgattaaaatcagtgggatataaagttTATGAAACATA
ttgtagaagtaatgatccccgaagcggagattaaagcgcgtatcgccgaactgggtcgtc
agattactgagcgttacaaagacagcggcagcgat
>hpt.Eco11759.16.hpt
-tggcgtgtttgttaatttaactgattaaaatcagtgggatataaagttTATGAAACATA
ttgtagaagtaatgatccccgaagcggagattaaagcgcgtatcgccgaactgggtcgtc
agattactgagcgttacaaagacagcggcagcgat
>hpt.Eco1332.15.hpt
-tggcgtgtttgttaatttaactgattaaaatcagtgggatataaagttTATGAAACATA
ttgtagaagtaatgatccccgaagcggagattaaagcgcgtatcgccgaactgggtcgtc
agattactgagcgttacaaagacagcggcagcgat
>hpt.Eco14512.16.hpt
-tggcgtgtttgttaatttaactgattaaaatcagtgggatataaagttTATGAAACATA
ttgtagaagtaatgatccccgaagcggagattaaagcgcgtatcgccgaactgggtcgtc
agattactgagcgttacaaagacagcggcagcgat
>hpt.Eco1729.15.hpt
-tggcatgtttgttaatttaactgattaaaatcagtgggatataaagttTATGAAACATA
ttgtagaagtaatgatccccgaagcggagattaaagcgcgtatcgccgaactgggtcgtc
agattactgagcgttacaaagacagcggcagcgat
>hpt.Eco188.15.hpt
-tggcatgtttgttaatttaactgattaaaatcagtgggatataaagttTATGAAACATA
ttgtagaagtaatgatccccgaagcggagattaaagcgcgtatcgccgaactgggtcgtc
agattactgagcgttacaaagacagcggcagcgat
>hpt.Eco6501.16.hpt
-tggcatgtttgttaatttaactgattaaaatcagtgggatataaagttTATGAAACATA
ttgtagaagtaatgatccccgaagcggagattaaagcgcgtatcgccgaactgggtcgtc
agattactgagcgttacaaagacagcggcagcgat
>hpt.Sen28464.16.hpt
-tggcgtgtttgttaatttaactgattaaaatcagtgggatataaagttTATGAAACATA
ttgttgaagtcatgatccccgaagcggagatcaaagcacgtattgccgagctgggtcgtc
agattaccgaacgttataaagacagcggcagtgaa
>hpt.Sen34381.16.hpt
-tggcgtgtttgttaatttaactgattaaaatcagtgggatataaagttTATGAAACATA
ttgttgaagtcatgatccccgaagcggagatcaaagcacgtattgccgagctgggtcgtc
agattaccgaacgttataaagacagcggcagtgaa
>hpt.Sen35135.14.hpt
-gcctttaaattaaattaatatcattatttttcaattgagtatgtgaaaaATGAAACATt
atgttgaagtcatgatccccgaagcggagatcaaagcacgtattgccgagctgggtcgtc
agattaccgaacgttataaagacagcggcagtgaa
>hpt.Sen8380.16.hpt
-tggcgtgtttgttaatttaactgattaaaatcagtgggatataaagttTATGAAACATA
ttgtagaagtcatgatccccgaagcggagatcaaagcacgtattgccgagctgggtcgtc
agattaccgaacgttataaagacagcggcagtgaa
>hpt.Sen8693.15.hpt
-tggcgtgtttgttaatttaactgattaaaatcagtgggatataaagttTATGAAACATA
ttgtagaagtcatgatccccgaagcggagatcaaagcacgtattgccgagctgggtcgtc
agattaccgaacgttataaagacagcggcagtgaa
>hpt.Xma1.21.hpt
-acctgattttattttaattcttgtttaaaaatagatagttatgagtgaactaAAACATA
TTGTAGAAGtgatgatctccgaacaggaggttaaacaacgtattgctgaactgggccaac
agatcacagagcattatcgcaatagcgatcgtgag
>phoQ.EcCICFT073
-tgcaaatcatttaattaaatcaatggcttgccttgatgtagtgataaaaGGACATATTT
attcatctttcggtgcagaatgctggcgaccaaaaatcacttccatccgcgcaccgccca
gcatgctctctccggcgacgattttaccctcatat
>phoQ.EcCIRM12579
-tgtgggttgtttaattaaatcaatgggttgccttgctgtggtgataaaaGGACATATTT
attcatctttcggcgtagaatgctggcgaccaaaaatcacctccatccgcgcaccgccaa
gcatgctctctccggcgacgattttaccctcatat
>tqsA.EcCI042
-gtagtgcaaatcatttaattaaatcaatgcgttaagtgaaattagttatatATAACAGC
Aataaataatgcgagaataaacggcacgatgatctcggcggcaaaacggataccgcagag
aataatgaccagcattcccaacataatgacgattt
>tqsA.EcCIK1516
-gtagtgcaaatcatttaattaaatcaatgcgttaagtgaaattagttatatATAACAGC
Aataaataatgcgagaataaacggcacgatgatctcggcggcaaaacggataccgcagag
aataatgaccagcattcccaacataatgacgattt
>clpS_cspD.EcCIIHE3034
-ttatttgcaacataatgaaaaataaagactaattaactaaatgatataaATGATAGTTA
Tctatcatgtggagtaaattggtcaggcaaataagctcttgtcagcggcagggcgttctg
ccgataaccgtaaccgaagatgataactgacaatg
>gltX_cspC.AacCIRhAA1
-ttagcggacgaaaggttatattgtaggcaatcagtttaatgactttatAAAATAGTACC
CATTTaggtacccaattcaataatatctattttatttttatttgtttatcaaatggttgt
ttgtttagtttggttgtgattatcgacaagcatgt
>gltX_tonB.NmCIFF6
-attatgttgaatttggcggaataactaaataattattgatgacttttttaTTTGGTAAC
ACGTTTAGTAACACaattaaaatataccgcatgagatattaaataaaatcaactggttgt
tcttttaatttgattgtgattatcgtacagacaaa
>IS061_smrA.EcCIEC2733
-tgcagcgatgtttgttggttaaattcaataagttatgcgcatttaattataAATATCGT
GAatgaataatcatgcataagcattttgcttaaaatatcggcaatatttggaa
>rcnR_thiM.EcCI224
-cttatatgcttaaaaacttattaattatcaactgataacaaaaattagtaAGAAATACC
CGTATcacctgatctggataatgccagcgtagggaagtcacggaccaccaggtcattgct
tcttcacgttatggcaggagcaaactatgcaagtc
>Transposase_20.EcCIDi14
-gcgatgtttgttggttaaattcaataagttatgcgcatttaattataaatatcGTGAgt
tgatgatatagcccaaaaccacaggggccagcctcatagcaggaaagaatgtttccgtaa
agtccctgcaatttctgaaataatcgacgtacagc
>YicC_N.CfCIP10159
-acccagtaaatataaggcataaacccacccactcaacaaacagattcaacATCGAGTAA
GCaaccattctacgtagcccgccaataaatggcgaggctacgtattattcccgactcttt
ggtactcccttgttcaattcgaattatattttctc
>YicC_N.EcCIRM13514
-gttattacagaaataccagtaatgacaagcccttgatgcatatactcaatGAGCAGATT
CAAcatcgaataactcgtaacgccaattcttacttttccgccttcacaaatgccgccact
caaacagagcggcatttttcttccccgcaacattc
>icd.Cfa14.60.icd
-atatcgtatttgtataaattatcaatgagatagaagaaattcagttatgtacTGCTGCG
CCACATGCAGTGGTTCGAAGCCGCAGACCTGATTGTTAAAGGcatggaaggcgcgattgc
cgcgaagaccgtgacctatgacttcgaacgtctga
>icd.Eco1037.59.icd
-aatgatttttatcattaaatatcaatgagttgaactcatggtttttatatacTGCTGCG
CCATATGGGctggactgaagccgcagacctgattgttaaaggtatggaaggcgcaatcaa
cgcgaagaccgtaacctatgacttcgaacgtctga
>icd.Eco1042.61.icd
-aatgatttttatcattaaatatcaatgagttgaactcatggtttttatatacTGCTGCG
CCATATGGGCTGGACTGAAGCCGCAGACCTGATTGTTAAAGGTATGGAAGGCGCAATCAA
CGCGAAGACCGTAACCTATGACTTCGAACGTCTGA
>icd.Eco1046.60.icd
-aataatatttatgattaaatatcagcgagttgaatacataatttttatatacTGCTGCG
CCATATGGGTTGGACTGAAGCGGCTGACCTGATTGTTAAAGGTATGGAAGGCGCAATCAA
cgccaagaccgtaacctatgacttcgaacgtctga
>icd.Eco11056.57.icd
-aatgatttttatcattaaatatcaatgagttgaactcatggtttttatatacTGCTGCG
CCAcatggggtgggttgaagcggctgacttaattgttaaaggtatggaaggcgcaatcaa
cgcgaagaccgtaacctatgacttcgaacgtctga
>icd.Eco1144.57.icd
-aataatttttatcattaaatatcaattacttgaacttaatgtttttatatacTGCTGCG
CCATATGGGCTGGACTGAAGCCGCAGACCTGATTGTTAAAGGTATGGAAGGCGCAATCAA
CGCGAAGACCGTAACCTATGACTTCGAACGTCTGA
>icd.Eco14012.60.icd
-aataatttttatcattaaatatcaatgacttgaacttaatgtttttatatacTGCTGCG
CCACATGGGTTGGACtgaagccgcagacctgattgttaaaggtatggaaggcgcaatcaa
tgcgaagaccgtaacctatgacttcgaacgtctga
>icd.Eco14414.60.icd
-aataatttttatcattaaatatcaatgaattgaacttaatgtttttatatacTGTTACG
CCATATGGGctggactgaagccgcagacctgattgttaaaggtatggaaggcgcaatcaa
cgccaagactgtaacctatgacttcgaacgtctga
>icd.Eco14633.60.icd
-aataatttttatcattaaatatcaatggcttgaattcatggtttttatatacTGTTACG
CCAtatgggctggactgaagccgcagacctgattgttaaaggtatggaaggcgcaatcaa
tgcgaagaccgtaacctatgacttcgagcgtctga
>icd.Eco160.55.icd
-aataatatttatgattaaatatcagcgagttgaatacataatttttatatacTGCTGCG
CCAcatggggtgggttgaagcggctgacttaattgttaaaggtatggaaggcgcaatcaa
cgcgaagaccgtaacctatgacttcgaacgtctga
>icd.Eco5304.59.icd
-aataatttttatcattaaatatcaatggcttgaattcatggtttttatatacTGTTACG
CCAtatgggctggactgaagccgcagacctgattgttaaaggtatggaaggcgcaatcaa
tgcgaagaccgtaacctatgacttcgagcgtctga
>icd.Eco567.61.icd
-aataatatttatgattaaatatcagcgagttgaatacataatttttatatacTGCTGCG
CCAcatgggttggactgaagccgcagacctgattgttaaaggtatggaaggcgcaatcaa
tgcgaagaccgtaacctatgacttcgaacgtctga
>icd.Eco6131.60.icd
-aataatttttatcattaaatatcaatgaattgaacttaatgtttttatatacTGTTACG
CCATATGGGTTGGACcgaagccgcagacctgattgttaaaggtatggaaggcgcaatcaa
tgcgaagaccgtaacctatgacttcgaacgtctga
>icd.Eco6543.59.icd
-aataatatttatgattaaatatcagcgagttgaatacataatttttatatacTGCTGCG
CCATATGGGttggactgaagcggctgacctgattgttaaaggtatggaaggcgcaatcaa
cgccaagaccgtaacctatgacttcgaacgtctga
>icd.Eco8515.59.icd
-aatgatttttatcattaaatatcaatgagttgaactcatggtttttatatacTGCTGCG
CCAcatgggttggactgaagccgcagacctgattgttaaaggtatggaaggcgcaatcaa
tgcgaagaccgtaacctatgacttcgaacgtctga
>icd.Eco975.62.icd
-aatgatttttatcattaaatatcaatgagttgaactcatggtttttatatacTGCTGCG
CCATATGGGCTGGACTGAAGCCGCAGACCTGATTGTTAAAGGTATGGAAGGCGCAATCAA
Cacgaagaccgtaacctatgacttcgaacgtctga
>icd.Emg9.57.icd
-tcagatatttttacttaaaaatcaatgcatcatgaatgatttcatgaaatacTGCTGCG
TCATATGGAATGGTTCGAAGCCGCAGACCTGATCGTTAAAGGTATGGAAGGCGCGATtaa
cgcgaaaaccgtaacttacgatttcgaacgtctga
>icd.Kkt1.72.icd
-acacctatttttctttttaaatcaataagtaatgatgttgttagttaactacTGCTGCG
CCACATGCAGTGGTTCGAAGCCGaagacctgatcgttaaaggcatggaaggcgcgaaact
gctgaaatgttcagagtttggcgacgcgattatcg
>icd.Kpn1366.70.icd
-atacctgtttttctatttaaatcaacaagtaatgatgttattggttaactacTGCTGCG
CCACATGCAGTGGTTCGAAGCCGCAGACCTGATCGTCAAAGGtatggaaggcgctatcgc
cgccaagaccgtgacctatgacttcgaacgtctga
>icd.Kpn1498.71.icd
-acacctattttcctttttaaatcaataagtaatgatgttattagttaactacTGCTGCG
CCACATGCAGTGGTTCGAAGCCGCAGACCTGATCGTCAAAGGCATGGAAGGCGCTATCGC
CGCCAAGACCGTGACCTATGACTTcgaacgtctga
>icd.Kpn2726.56.icd
-gaaacatattttttcaaaaaatcaaaggattaagagtaatgcagagaactacTGCTGCG
CCACATGCAGTGGTTCGAAGCCGCAGACCTGATCGTcaaaggcatggaaggcgctatcgc
cgccaagaccgtgacctatgacttcgaacgtctga
>icd.Kpn3690.71.icd
-atacctatttttctttttaaatcaataagtaatgatgttgttagttaactacTGCTGCG
CCACATGCAGTGGTTCGAAGCCGCAGACCTGATCGTCAAAGGCATGGAAGGCGCTATCGC
CGCcaagaccgtgacctatgacttcgaacgtctga
>icd.Kpn4074.55.icd
-gaaacatatttttttaaaaaatcaaaggattaagggcaatgcagagaactacTGCTGCG
CCACATGCAGTGGTTCGAAGCCGCAGACCTGATCGTCAAAGGCATGGAAGGCGCTATCGC
CGCCAAGACCGTGACCTATGACTTcgaacgtctga
>icd.Kpn4176.58.icd
-gaaacatattttttttaaaaatcaaagtattaagagcaatgcagagaactacTGCTGCG
CCACATGCAGTGGTTCGAAGCCGCAGACCTGATCGTtaaaggcatggaaggcgctatcgc
cgccaagaccgtgacctatgacttcgaacgtctga
>icd.Kpn4953.56.icd
-gaaacatattttttcaaaaaatcaaaggattaagagtaatgcagagaactacTGCTGCG
CCACATGCAGTGGTTCGAAGCCGCAGACCTGATCGTCAAAGGCATGGAAGGCGCTATCGC
CGCCAAGACCGTGACCTATGACTTCGAACGTCTGA
>icd.Kpn5003.55.icd
-gaaacatattttttttaaaaatcaaagtattaagagcaatgcagagaactacTGCTGCG
CCACATGCAGTGGTTCGAAGCCGCAGACCTGATCGTCAAAGGCATGGAAGGCGCTATCGC
CGCCAAGACCGTGACCTATGACTTcgaacgtctga
>icd.Kpn5049.56.icd
-gaaacatatttttttaaaaaatcaaaggattaagagcaatgcagagaactacTGCTGCG
CCACATGCAGTGGTTCGAAGCCGCAGACCTGATtgtcaaaggcatggaaggcgctatcgc
cgccaagaccgtgacctatgacttcgaacgtctga
>icd.Kpn5056.71.icd
-atacctatttttctttttaaatcaataagtaatattgttattagttaactacTGCTGCG
CCACATGCAGTGGTTCGAAGCCGCAGACCTGATCGTtaaaggcatggaaggcgctatcgc
cgccaagaccgtgacctatgacttcgaacgtctga
>icd.Kpn5647.68.icd
-acacctatttttctttttaaatcaataagtaatgatgttgttagttaactacTGCTGCG
CCACATGCAGTGGTTCGAAGCCGCAGACCTGATCGTCAAAGGCATGGAAGGCGCTATCGC
CGCCAAGACCGTGACCTATGACTTCGAACGTCTGA
>icd.Kpn5917.56.icd
-gaaacatatttttttaaaaaatcaaaggattaagagcaatgcagagaactacTGCTGCG
CCACATGCAGTGGTTCGAAGCCGCAGACCTGATCGTcaaaggcatggaaggcgctatcgc
cgccaagaccgtgacctatgacttcgaacgtctga
>icd.Kpn6334.73.icd
-gaaacatatttttttaaaaaatcaaaggattaagagcaatgcagagaactacTGCTGCG
CCACATGCAGTGGTTCGAAGCCGCAGACCTGATtgtcaaaggcatggaaggcgctatcgc
cgccaagaccgtgacctatgacttcgaacgtctga
>icd.Kpn6433.72.icd
-atacctgtttttctatttaaatcaacaagtaatgatgttattggttaactacTGCTGCG
CCACATGCAGTGGTTCGAAGCCGCAGACCTGATCGTCAAAGGCATGGAAGGCGCTATCGC
CGCcaagaccgtgacctatgacttcgaacgtctga
>icd.Kpn677.57.icd
-gaaacatattttttttaaaaatcaaatgattaagagcgatgtagagaactacTGCTGCG
CCACATGCAGTGGTTCGAAGCcgcagacctgatcgtcaaaggcatggaaggcgctatcgc
cgccaagaccgtaacctatgacttcgaacgtctga
>icd.Kpn680.76.icd
-acacctattttccttttttaatcaataagtaatgacgttattagttaactacTGCTGCG
CCACATGCAGTGGTTCGAAaccgcagacctgatcgtcaaaggcatggaaggcgctatcgc
cgccaagaccgggacctatgacttcgaacgtctga
>icd.Kqu13.57.icd
-gaaacatatttttttaaaaaatcaaaggattaagagcaatgcagagaactacTGCTGCG
CCACATGCAGTGGTTCGAAGCCGCAGACCTGATCGTtaaaggcatggaaggcgctatcgc
cgccaagaccgtgacctatgacttcgaacgtctga
>icd.Kqu234.53.icd
-atataaactttattatatttatcaataggatagttgattttaaataatgtatTGCTGCG
CCAcatgcagtggttcgaagccgcagacctgatcgtcaaaggcatggaaggcgctatcgc
cgccaagaccgtgacctatgacttcgaacgtctga
>icd.Kva120.83.icd
-atacctatttttctttttaaatcaataagtaatgatgttattagttaactacTGCTGCG
CCATATGCAGTGGTTCGAAGCCGCAGACCTGATCGTCAAAGGCATGGAAGGCGCTATCGC
CGCCAAGACCGTGACCTATGACTTCGAACGTCTGA
>icd.Kva153.71.icd
-acacctattttcctttttaaatcaataagtaatgatgttattagttaactacTGCTGCG
CCACATGCAGTGGTTCGAAGCCGCAGACCTGATCGTCAAAGGCATGGAAGGCGCTATCGC
CGCCAAGACCGTGACCTATGACTTcgaacgtctga
>icd.Kva158.74.icd
-ttggtgaaataaacaataaaatcagttacttaaacatttatgacgtagatatTGCTGCG
CCACATGCAGTGGTTCGAAGCCGCAGACCTGATCGTCAAAGGCATGGAAGGCGCTATCGC
CGCCAAGACCGTGACCTATGACTTcgaacgtctga
>icd.Kva205.71.icd
-atacctatttttctttttaaatcaataagtaataatgttattagttaactacTGCTGCG
CCACATGCAGTGGTTCGAAGCcgcagacctgatcgtcaaaggcatggaaggcgctatcgc
cgccaagaccgtgacctatgacttcgaacgtctga
>icd.Kva208.70.icd
-acacctattttccttttttaatcaataagtaatgacgttattagttaactacTGCTGCG
CCACATGCAGTGGTTCGAAGCCGCAGACCTGATCGTCAAAGGCATGGAAGGCGCTATCGC
CGCCAAGACCGTGACCTATGACTTCGAACGTCTGA
>icd.Kva234.73.icd
-atgcctatttttctttttaaatcaataagtaatgatgttattagttaactacTGCTGCG
CCAtatgcagtggttcgaagccgcagacctgatcgttaaaggcatggaaggcgctatcgc
cgccaagaccgtgacctatgacttcgaacgtctga
>icd.Kva38.72.icd
-atacctatttttctttttaaatcaataagtaataatgttattagttaactacTGCTGCG
CCACATGCAGTGGTTCGAAGCCGCAGACCTGATCGTCAAAGGCATGGAAGGCGCTATCGC
CGCCAAGACCGTaacctatgacttcgaacgtctga
>icd.Kva91.57.icd
-gaaacatattttttcaaaaaatcaaaggattaagagtaatgcagagaactacTGCTGCG
CCACATGCAGTGGTTCGAAGCCGCAGACCTGATCGTCAAAGGCATGGAAGGCGCTATCGC
CGCCAAGACCGTaacctatgacttcgaacgtctga
>icd.Pca116.51.icd
-tttcatcattacatatataaatcaattgtataggtgttgaatccatatctacTGTTACG
ccaccttcaatggttcgaagcggctgacctgattgttaagggcgttgaaggcgcgatcaa
gaacaagaccgtgacttacgatttcgaacgtctga
>icd.Yin9.44.icd
-aagccataaattatttgtaaatcacatggttactgaattttagtgtatctacTGTTGCG
TCATATGGGTTGGTTCGAAGCCGCAGACCTGATTATCAAAGGCACCGAAGGCGCAATTCA
GGCCAAGACCGTGACTTATGATTTCGAACGTCTGA
>proP.Eco1115.59.proP
-aaacctagaaaacgccaaggaaaccacaggatgggaaaaaacacctgtgaaTTATGGAT
TTtcagttatactcgctcggtgcagcgttagtattccatgaaatattttttccggaatca
tcaaccgcaatggcgttaattctggcaatgggaac
>proP.Eco11272.57.proP
-aaacctagaaaacgccaaggaaaccacaggatgggaaaaaacacctgtgaaTTATGGAT
TTCcagttatattcgctcggcgcagcgttagtgtttcatgaaatattttttcctgaatca
tcaacggcaatggcgttaattttggcaatgggaac
>proP.Eco14152.61.proP
-aaacctagaaaacgccaaggaaaccacaggatgggaaaaaacacctgtgaaTTATGGAT
TTCcagttatattcgctcggcgcagcgttagtgtttcatgaaatattttttcctgaatca
tcaacggcaatggcgttaattttggcaatgggaac
>proP.Eco14684.61.proP
-aaacctagaaaacgccaaggaaaccacaggatgggaaaaaacacctgtgaaTTATGGAT
TTCcagttatattcgctcggcgcagcgttagtgtttcatgaaatattttttcctgaatca
tcaacggcaatggcgttaattctggcaatgggaac
>proP.Eco14731.62.proP
-aaacctagaaaacgccaaggaaaccacaggatgggaaaaaacacctgtgaaTTATGGAT
TTCcagttatattcgctcggcgcagcgttagtgtttcatgaaatattttttcctgaatca
tcaacggcaatggcgttaattttggcaatgggaac
>proP.Eco14744.60.proP
-aaacctagaaaacgccaaggaaaccacaggatgggaaaaaacacctgtgaaTTATGGAT
TTCcagttatattcgctcggcgcagcgttagtgtttcatgaaatattttttcctgaatca
tcaacggcaatggcgttaattctggcaatgggaac
>proP.Eco14753.66.proP
-aaacctagaaaacgccaaggaaaccacaggatgggaaaaaacacctgtgaaTTATGGAT
TTCcagttatattcgctcggcgcagcgttagtgtttcatgaaatattttttcctgaatca
tcaacggcaatggcgttaattctggcaatgggaac
>proP.Eco14806.59.proP
-aaacctagaaaacgccaaggaaaccacaggatgggaaaaaacacctgtgaaTTATGGAT
TTCcagttatattcgctcggcgcagcgttagtgtttcatgaaatattttttcctgaatca
tcaacggcaatggcgttaattttggcaatgggaac
>proP.Eco14985.57.proP
-aaacctagaaaacgccaaggaaaccacaggatgggaaaaaacacctgtggaTTATGGAT
TTCcagttatattcgctcggcgcagcgttagtgtttcatgaaatattttttcctgaatca
tcaacggcaatggcgttaattttggcaatgggaac
>proP.Eco15483.62.proP
-aaacctagaaaacgccaaggaaaccacaggatgggaaaaaacacctgtgaaTTATGGAT
TTCcagttatattcgctcggcgcagcgttagtgtttcatgaaatattttttcctgaatca
tcaacggcaatggcgttaattctggcaatgggaac
>proP.Eco15648.59.proP
-aaacctagaaaacgccaaggaaaccacaggatgggaaaaaacacctgtgaaTTATGGAT
TTCcagttatattcgctcggcgcagcgttagtgtttcatgaaatattttttcctgaatca
tcaacggcaatggcgttaattttggcaatgggaac
>proP.Eco1741.59.proP
-aaacctagaaagcgccaaggaaaccacagaatgagaaaaaacatctgtgaaTTATGGAT
TTCcagttatattcgctcggcgcagcgttagtgtttcatgaaatattttttcctgaatca
tcaacggcaatggcgttaattttggcaatgggaac
>proP.Eco2660.66.proP
-cattaccgaaaacgccaaggaaaccacaggatgggaaaaaacacctgtgaaTTATGGAT
TTCcagttatattcgctcggcgcagcgttagtgtttcatgaaatattttttcctgaatca
tcaacggcaatggcgttaattctggcaatgggaac
>proP.Eco4801.60.proP
-aaacctagaaaacgccaaggaaaccacaggatgggaaaaaacacctgtgaaTTATGGAT
TTCcagttatattcgctcggcgcagcgttagtgtttcatgaaatattttttcctgaatca
tcaacggcaatggcgttaattctggcaatgggaac
>proP.Eco5746.43.proP
-aaacctagaaaacgccaaggaaaccacaggatgggaaaaaacacctgtgaaTTATGGAT
TTCcagttatattcgctcggcgcagcgttagtgtttcatgaaatattttttcctgaatca
tcaacggcaatggcgttaattctggcaatgggaac
>proP.Eco6681.59.proP
-aaacctagaaaacgccaaggaaaccacaggatgggaaaaaacacctgtgaaTTATGGAT
TTCcagttatattcgctcggcgcagcgttagtgtttcatgaaatattttttcctgaatca
tcaacggcaatggcgttaattctggcaatgggaac
>proP.Eco9875.59.proP
-aaacctagaaaacgccaaggaaaccacaggatgggaaaaaacacctgtgaaTTATGGAT
TTCcagttatattcgctcggcgcagcgttagtgtttcatgaaatattttttcctgaatca
tcaacggcaatggcgttaattttggcaatgggaac
>PBP_ybhC.Eco13781.58.PBP_ybhC
-agatattgtaacacattgatattaatggttttaatgtttcacgttcaGCTTTTTTATAC
TAActtgagcgaaacgggaaggtaaaaagacaaaaagttgtttttaatacctttaagtga
taccagatggcattgcgccatctggcagagtgatt
>PBP_ybhC.Eco14048.55.PBP_ybhC
-gatattgtaacacattgatattaatggtttttaatgtttcgcgttcaGCTTTTTTATAC
TAActtgagcgaaacgggaaggtaaaaagacaaaaagttgtttttaatacctttaagtga
taccagatggcattgcgccatctggcagagtgatt
>PBP_ybhC.Eco14695.56.PBP_ybhC
-tcaattataagccgttgatattaattgtttttaccgtttcacattcaaCTTTTTTATAC
TAActtgagcgaaacgggaaggtaaaaagacaaaaagttgtttttaatacctttaagtga
taccagatggcattgcgccatctggcagagtgatt
>PBP_ybhC.Eco15143.58.PBP_ybhC
-tcaattataagccgttgatattaattgtttttaccgtttcacattcaaCTTTTTTATAC
TAActttagcgaaacgggaaggtaaaaagacaaaaagttgtttttaatacctttaagtga
taccagatggcattgcgccatctggcagagtgatt
>PBP_ybhC.Eco15533.59.PBP_ybhC
-gatattgtaacacattgatattaatggtttttgatgtttcgcgttcaGCTTTTTTATAC
TAActtgagcgaaacgggaaggtaaaaagacaaaaagttgtttttaatacctttaagtga
taccagatggcattgcgccatctggcagagtgatt
>PBP_ybhC.Eco15547.59.PBP_ybhC
-tcaattataagccgttgatattaattgtttttaccgtttcacattcaaCTTTTTTATAC
TAActttagcgaaacgggaaggtaaaaagacaaaaagttgtttttaatacctttaagtga
taccagatggcattgcgccatctggcagagtgatt
>PBP_ybhC.Eco1813.56.PBP_ybhC
-tatattgtaacacattgatattaatgatttttaatgtttcacgttcaGCTTTTTTATAC
TAActtgagcgaaacgggaaggtaaaaagacaaaaagttgtttttaatacctttaagtga
taccagatggcattgcgccatctggcagagtgatt
>PBP_ybhC.Eco2613.58.PBP_ybhC
-gatattgtaacacattgatattaatggtttttaatgtttcgcgttcaGCTTTTTTATAC
TAActtgagcgaaacgggaaggtaaaaagacaaaaagttgtttttaatacctttaagtga
taccagatggcattgcgccatctggcagagtgatt
>PBP_ybhC.Eco4028.60.PBP_ybhC
-tgtattgtaagagattgagattaatgattttttctgtttctggttcaGCTTTTTTATAC
TAActtgagcgaaacgggaaggtaaaaagacaaaaagttgtttttaatacctttaagtga
taccagatggcattgcgccatctggcagagtgatt
>PBP_ybhC.Eco4425.63.PBP_ybhC
-gatattgtaacacattgatattaatggtttttaatgtttcgcgttcaGCTTTTTTATAC
TAActtgagcgaaacgggaaggtaaaaagacaaaaagttgtttttaatacctttaagtga
taccagatggcattgcgccatctggcagagtgatt
>PBP_ybhC.Eco4623.56.PBP_ybhC
-gatattataacacattgatattaatggtttttaatgtttcgcgttcaGCTTTTTTATAC
TAActttagcgaaacgggaaggtaaaaaggcaaaaagttgtttttaatacctttaagtga
taccagatggcattgcgccatctggcagagtgatt
>PBP_ybhC.Eco4696.54.PBP_ybhC
-tcaattataagccgttgatattaattgtttttaccgtttcatattcaaCTTTTTTATAC
TAActttagcgaaacgggaaggtaaaaagacaaaaagttgtttttaatacctttaagtga
taccagatggcattgcgccatctggcagagtgatt
>potB.Eal37.58.potB
-caaacctaataaattgaatataaaggattaatcatctaattcgttCACCTTCTTATTCA
gcaaacgagacgcgcgccagtaaaccagcaacatcaggcccatgatgatagtcagcgtaa
tgctggtggcagcgccaaacggccagtcacgaata
>potB.Eco13618.57.potB
-caaacttaatgcattgaatataaaggattaatcatctaattcgctCACCTTCTTATTCA
gcaaacgagaagcgcgccagtaaaccagcaacatcaggcccattacgatagtcagcgtaa
tgctggtggctgcaccaaacggccagtcacgaata
>potB.Eco15324.57.potB
-caaacctaatgtattgaatataaaggattaatcatctaattcgctCACCTTCTTATTCA
gcaaacgagaagcgcgccagtaaaccagcaacatcaggcccattacgatagtcagcgtaa
tgctggtagctgcaccaaacggccagtcacgaata
>potB.Eco1645.57.potB
-caaacttaatgcattgaatataaaggattaatcatctaattcgctcaccttcTTATTCA
gcagacgagaagcgcgccagtaaaccagcaacatcaggcccattacgatagtcagcgtaa
tgctggtggctgcaccaaacggccagtcacgaata
>potB.Eco1974.57.potB
-caaacttaatgcattgaatataaaggattaatcatctaattcgctcaccttcTTATTCA
gcagacgagaagcgcgccagtaaaccagcaacatcaggcccattacgatagtcagcgtaa
tgctggtggctgcaccaaacggccagtcacgaata
>potB.Eco7866.62.potB
-caaacctaatgcattgaatataaaggattaatcatctaattcgctcaccttcTTATTCA
gcagacgagaagcgcgccagtaaaccagcaacatcaggcccattacgatagtcagcgtaa
tgctggtggctgcaccaaacggccagtcacgaata
>potB.Ese18.59.potB
-tgcacttatttcattgaatataaaggattaatcatctaattcgctCACCTTCTTATTCA
gcaaacgagaagcacgccagtaaaccagcaacatcaggcccattacgatagtcagcgtaa
tgctggtggctgcaccaaacggccagtcacgaata
>Toxin_15_thrS.Eco11798.58.Toxin_15_thrS
-atttgtgtaccaaattgtgtaccaatttagcgactgttggctagatggatgCGCAATGA
Attgaaaacaaacaaattttctctttgtatgtgatctttcgtgtgggtcaccactgcaaa
taaggatataaaatgcctgttataactcttcctga
>Toxin_15_thrS.Eco14427.58.Toxin_15_thrS
-atttgtgtaccaaattgtgtaccaatttagcgactgttggctagatggatgCGCAATGA
Attgaaaacaaacaaattttctctttgtatgtgatctttcgtgtgggtcaccactgcaaa
taaggatataaaatgcctgttataactcttcctga
>HYP.Kmi6.60.HYP
-aaataatgcagaacgttgaatttgctaaactatttttttgcatgccatAATAAAGTTAA
TATTtaggcaaccgcgatcaaaaaaattgcgctgtttgcagcaccggacgaggttattgc
gtaaactttaaaaactttaccaactcgctgtttct
>HtrL_YibB_phoP.Cly5.72.HtrL_YibB_phoP
-tgaatttacaaaatcaattttatagtctaacgctgattatgtggaaTGAAAGCAGCGCT
ATGAAATTAAATAACTTTTCTCATGCTCCCCTGCCCGTGGGGGCGCtccgatagcatcct
gcgcgcatctcgctcggtcttttacccaagggtgc
>HutD.Eal51.59.HutD
-gctattaaccttttgaatataaaacactaatcatctatttctgttgccttcATATCTGT
AAGgcgaaagtcagaattgccgatcgcacgtttaccacgtttggctcgcgcggcggagtg
gtgtttgtgatcagcgggacgtggcaactgggtga
>Cons_hypoth698_cmpR.Squ6.91.Cons_hypoth698_cmpR
-ttaaacatccttgttttgtgaatataaatcaataaattgttaatgtttataaTTATAAC
CTATCTGAATAAGTGGTtaatcgacatgggcggctttcatgctgatttctgcaaacgtgg
taccattaatagtattcaccctgtgcgttgttgcc
>RyeB.Cfr111.52.RyeB
-aaaggtttgttattgcattgaaaataaaggataaaaaataattttggaaaaaACAGGAA
TCGTATTCGGTCTCTTTTTATttggcgaatgcgatgccatccagggcaaaacacgtctta
tcgcatgctgcattctccataaaccataccatact
>cpxP_fieF.Sen38667.62.cpxP_fieF
-taaattcaaacagttataacgtaaaaattaacaccatccctgtcttcccccaCATGAtg
tgggggttttttttatctccagtttgtcattctgttattagcttactgttttaaaccatc
cgttatactaccggcagaagatagcgggagtattt
>cutC.Rvi8.55.cutC
-tgtataactcaatgattttaaagagtaaaaaattatacagcccgccgcgtcaCCCGTCA
CATTGGCGGGGCTTCTTTTATgcgctcagccccaggtgagcaatgccacgccaaacattc
ctgctttcacgaccaggcacatcacaaaaaggcct
>dsbB_tehB.Sen26552.61.dsbB_tehB
-taagtttatttcctttagcttacagtaagttaaagtatgttttaaagcgccaGAAGGAG
Cgtgtgtatcaacgaccgaacaggtcgcgttttttaggcttaaatgcctgggctatgacg
acggctatcgccactacaagataagcggcaaagat
>frmR.Sen48306.52.frmR
-catacgtccactagccactcttactaactcactgatatttaataattcttatATTTTAC
AATTACATAAAAATTCTGATAGTATACCCCCCTATagtatatggaggtcgaatgccgcat
tcacctgaagataaaaaacgtattcttacccgtgt
>guaB.Ana29.79.guaB
-tgtcaatatgttaattaatcaattgattattaatgttatttttaaatgtattTCATTCT
GTTAATAAATAaattactgataagctaaggtctaagccttattatggaattatgcgtttt
tgttggtaaaaaattaattttagtgagaaagtact
>hlyB.Ana29.44.hlyB
-aattttatttaacttattgattaaaatgtattatctgaaaagatatttattaGTAATAC
AAATgaaaaaaacaagatttcaataaatatctgtttatgttttaagaattcaggtacgaa
ccaacgaatatcaaagtgggattgtttttggttta
>mppA.Ana29.60.mppA
-tatatgttatttaacttattgattaatatattaaaatctatttaataatttaTTTGAAG
GATtaactaatcaaaatgaagccggccgtcctattccaggtgtagcaaatcattggacaa
atgccggtaatcggatttggtttttttatttaagg
>pepN_pncB.Sen26544.60.pepN_pncB
-tttaaagcgctcctggacgatctttatcgattttaaaaactatgagtacataTTATAAA
AATGTAGCaaagaggccgtttgtgcctgaaaagatgaacattctgcgtagcgcgatttgc
gcaacaggaatagactggagtcgacactctacaca
>prfC.Eco7031.58.prfC
-aattatgacaagccttttggccgcagaggtagcgaaaagaagaacctttgcaATTATTT
CTCACCCggacgccggtaagactaccatcaccgagaaggtgctgctgttcggacaggcca
ttcagaccgccggtacagtaaaaggccgtggctct
>purB_phoP.Eeg1.55.purB_phoP
-ttaataactaagttactgatttcatggtgagtgtgatttctaccaaacagtcTAACGCT
GATTATGTtgttgtggggataaacattgagtaaaccggggaaaagcatcccccttttcgg
gcgaaaagggggagaggggcgttatttcagctcgt
>torS_torT.Eco13014.56.torS_torT
-gtaaatacttataagcatgtgatttttaaatgatttatataattttgtcatcCTTTGGG
TGAAaaaggttgagtcgcaaagcggaatgcatctagcataaagccttattattgatgagg
ctatcatgcgcgtactgctattgttactactttcc
>trpA_DUF395.Ecl6.57.trpA_DUF395
-atggggttatctatttgaatcaaaagaggaatctgtggttttcgtttttcttTGAACTC
AGAAGGTttaaagccgaaaagagaccaaatcatacgcttacggcaaggtttgaaaagcca
ttcacgccgaaaatatcgatgggatcaattttggc
>ycgE_yehU.Eco14367.58.ycgE_yehU
-ttgaaaaacggcgctcctggacgatcttcgtcgatttttaaaaatgttgcgtCACGCGC
GTAACGTGACAGGGttaatatcacaaagcaacgccacttcaccaattgtgtaaagcgcca
tcgtctcacccttgctcgcgaggtcccggtttaac
>yfeX_fabG.Sen22929.66.yfeX_fabG
-actcttataaaattttattaaatcaaatcaattacttatatttgataaaaaaGAGTGTA
AGACTCcatattcaaaaggagacattgaaaatgggtaaactcacgggcaagacagcattg
attacgggcgcatcgcagggcattggcgaagggat
>zinT_mtfA.Eco33.57.zinT_mtfA
-gatttttctactctgtatcatcggtctcgaaaaccggagtaggggcaactctACCGGGG
GTTCAAATCCCCCTCTCTCCGCCActttatcaatgacttatctcccgacttcccgccttg
cttttcctaaacagaacaatcgtagaatattcttg
>tRNA-Ser.PhaCIATCC43949
-tgatcctaattggagtaattgttgcacattattcttataaatgaacagcgaatagaacc
cggaacgtgcactca-gtacgtaaggagtgatt-cgtttcattCA--TCTACcattctgt
actcaattgcattcaaaagctatcgattgtgttga
>tRNA-Pro.PcCISCRI1043
-ctctatgggactacgattgggactatgatgtaaaaactaaaaacacaaattatttaaaa
atcataacattaaaaaacaaattcaatttCTCT-CGTG----------gcattctcactg
agtttgcgggttttttgttgcctgttatctatcgg
>tRNA-Pro.SdCI1012
-cattttagttatacgtttggttatacggtttaaaagttgaatcatatacattattttaa
atcatgaagttacacgctcaattaaactaCTCT-CGTG----------ccttacggttgg
ttttttatatctgcaattaattcgataaacagacc
>tRNA-Pro.EcCIED1a
-tattttagttatacgtttggttatacggtttaaaagctgaatcgataatattgattaaa
atcatactgttacacgctcaattaaactaCTCT-CGTG------a---aaaatcccaaga
aaa--ccaacctattgcggttggtttttttatatc
>tRNA-Pro.SbCISb277
-cattttagttatacgtttggttatacggtttaaaagttgaatcatatacattattttaa
atcatgaagttacacgctcaattaaactaCTCT-CGTG-----ca---aaaatcccaaga
aaaaaccaaccttta-cggttggtttttttatatc
>tRNA-Pro.EcCI11368
-gattttagttatacgtttagttatacggtttaaaagttgaatcaagcatactatttaaa
atcatgtagttacatactcaattaaactaCTCT-CGTG----cca---aaaatcccaaga
aaaaaccaaccttta-cggttggttttttttatat
>tRNA-Pro.EcCI11128
-gattttagttatacgtttagttatacggtttaaaagttgaatcaagcatattatttaaa
atcatgtagttacatactcaattaaactaCTCT-CGTG----cca---aaaatcccaaga
aaaaaccaaccttta-cggttggttttttttatat
>tRNA-Pro.EcCIATCC25922
-cattttagttatacgtttggttatacggtttaaaagttgaatcatatacattattttaa
atcatgaagttacacgctcaattaaactaCTCT-CGTG--gacca---aaaatcccaaga
aaa--ccaacctattgcggttggtttttttatatc
>tRNA-Pro.PcCIPCC221
-ctctatgggactacgattgggactatgatgtaaaaacaaaaaacacaaattcattaaaa
atcaaaatcttgaaaaacaaattcaacttCTCT-CGTG-cgacca--aataatcccaaaa
aaa--ccaacctcttatggttggttttttttcgtt
>tRNA-Thr.DdCI3937
-gtcactgggggtatatttgggggtatcagtaaagatggaatggattatttgtttatatt
atcaataaattagttttcatatttcgtTCCTAT-TATC---------ctcatacgtttcc
ctaagtctactaaaatccactcgaagcccttatat
>tRNA-Thr.CnCIND14b
-gccgttgggggtatgtttgggggtatcagtaaagatgtaatggattattttttattatt
atcaataaattagttttcatatttcgtTCCTAT-TATC-gcacca--tctaaatcaatcg
gttaccttgatttcatataaatcacattccctcct
>tRNA-Ile2.AaCIF0387
-ttttttagtaccctataaagtacccaatcaacaataaccaaaatttattatttaaatat
atcaacaagttacttgaatttatttAGTCCTGT-TGGG---------tccttttattggt
gatatgccgataaatgaaattcttccaaaggttgt
>tRNA-Ile2.PmCIOH1905
-ttttttagtaacacactaagtaacacacccaataatcaaaaaccaaaaacaaaataaaa
atcaataaattatcacaaaaaagttAGTCCTGT-TGGG---acca--aaaaacctttcat
acctcatcaaaactaaacgaaaaaccctttaaaca
>tRNA-SeC.PmCIHB03
-caaaaatagtactaggaatagtactatattttagggtgttaaaatttagtcttttataa
atcaatatgttatatagtgaattgGACTCCCAT-TCTC-tccgcca-ctccataaattaa
tcttcatcacccccccctcgtaaatccacatattg
>tRNA-Ile2.Eae41.11.tRNA-Met.tandem
---------------------------taagtattttcaggtaagaagttattctctaAC
TCATAATCGCTTGGTCGTTGGTTCAAACCCAAC-AGGGGCCACCA--AATatcaagggct
tacgattactcgtaagcccttagtctttt
>tRNA-Ile2.Eco12671.21.M
-aatactaaggtattgaaaagtatcgctaagtatctgtaagtaaagggttatcaaccaAC
TCATAATCGCTTGGTCGctggttcaagtccagc-aggggccacca--gatatagcaaagg
ctgacgagaaatcgtcagcctttttctttttatat
>tRNA-Ile2.Eco6270.21.M
-aatactaaggtattgaaaagtatcgctaagtatctgtaagtaaagggttatcaaccaAC
TCATAATCGCTTGGTCGctggttcaagtccagc-aggggccacca--gacatagcaaagg
ctgacgagaaatcgtcagcctttttctttttatat
>tRNA-Arg.Eco10186.52.R
-acgtgtgagcgcagagatggcgcggtaagttgttgacttaaaatgtcgttctaggaaCT
TCTAAGTCGTGGGCC-GCAGGTTCGAATCCTGC-AGGGCGCGCCA--TTtcttcttcatt
taatcccgtcttatccgttccgctttgctcttcac
>tRNA-Arg.Eco10269.60.R
-acgtgtgagcgcagagatggcgcggtaagttgttgacttaaaatgtcgttctaggaaCT
TCTAAGTCGTGGGCC-GCAGGTTCGAATCCTGC-AGGGCGCGCCA--TTtcttcttcatt
tatgcccgtcttatccgtttccgctttgcccttca
>tRNA-Arg.Eco10312.60.R
-acgtgtgagcgcagagatggcgcggtaagttgttgacttaaaatgtcgttctaggaaCT
TCTAAGTCGTGGGCC-GCAGGTTCGAATCCTGC-cgggcgcgcca--tttcttcttcatt
tatgcccgtcttatccgtttccgctttgcccttca
>tRNA-Arg.Eco10497.59.R
-acgtgtgagcgcagagatggcgcggtaagttgttgacttaaaatgtcgttctaggaaCT
TCTAAGTCGTGGGCC-GCAGGTTCGAATCCTGC-AGGGCGCGCCA--TTtcttcttcatt
tatccccgtcttatccgtttccgctttgcccttca
>tRNA-Arg.Eco1075.59.R
-acgtgtgagcgcagagatggcgcggtaatttgttgacttaaaatgtcgttctaggaaCT
TCTAAGTCGTGGGCC-GCAGGTTCGAATCCTGC-AGGGCGCGCCA--TTtcttcttcatt
tatgcccgtcttatccgtttccgctttgcccttca
>tRNA-Arg.Eco112.58.R
-acgtgtgagcgcagagatggcgcggtaagttgttgacttaaaatgtcgttctaggaaCT
TCTAAGTCGTGGGCC-GCAGGTTCGAATCCTGC-AGGGCGCGCCA--TTtcttcttcatt
tatgcccgtcttatctgtttccgctttgcccttca
>tRNA-Arg.Eco14648.47.R
-acgtgtgagcgcagagatggcgcggtaagttgttgacttaaaatgtcgttctaggaaCT
TCTAAGTCGTGGGCC-GCAGGTTCGAATCCTGC-AGGGCGCGCCA--TTtcttcttcatt
taatcccgtcttatccgttccgctttgctcttcac
>tRNA-Arg.Eco14691.60.R
-acgtgtgagcgcagagatggcgcggtaagttgttgacttaaaatgtcgttctaggaaCT
TCTAAGTCGTGGGCC-GCAGGTTCGAATCCTGC-AGGGCGCGCCA--TTtcttcttcatt
tatgcccgtcttatctgtttccgctttgcccttca
>tRNA-Arg.Eco14781.60.R
-acgtgtgagcgcagagatggcgcggtaagttgttgacttaaaatgtcgttctaggaaCT
TCTAAGTCGTGGGCC-GCAGGTTCGAATCCTGC-AGGGCGCGCCA--TTtcttcttcatt
tatccccgtcttatccgtttccgttttgtccttca
>tRNA-Arg.Eco14849.60.R
-acgtgtgagcgcagagatggcgcggtaagttgttgacttaaaatgtcgttctaggaaCT
TCTAAGTCGTGGGCC-GCAGGTTCGAATCCTGC-AGGGCGCGCCA--TTtcttcttcatt
tatgcccgtcttatccgtttccgctttgcccttca
>tRNA-Arg.Eco15025.59.R
-acgtgtgagcgcagagatggcgcggtaagttgttgacttaaaatgtcgttctaggaaCT
TCTAAGTCGTGGGCC-GCAGGTTCGAATCCTGC-AGGGCGCgcca--tttcttcttcatt
tatccccgtcttatctgtttccgctttgcccttca
>tRNA-Arg.Eco2673.60.R
-acgtgtgagcgcagagatggcgcggtaagttgttgacttaaaatgtcgttctaggaaCT
TCTAAGTCGTGGGCC-GCAGGTTCGAATCCTGC-AGGGCGCGCCA--TTAaaattcaatc
agttacgccttctttatttcttctataattccaga
>tRNA-Arg.Eco4225.58.R
-acgtgtgagcgcagagatggcgcggtaagttgttgacttaaaatgtcgttctaggaaCT
TCTAAGTCGTGGGCC-GCAGGTTCGAATCCTGC-AGGGCGCGCCA--TTtcttcttcatt
tatccccgtcttatccgtttccgctttgcccttca
>tRNA-Arg.Eco8563.62.R
-acgtgtgagcgcagagatggcgcggtaatttgttgacttaaaatgtcgttctaggaaCT
TCTAAGTCGTGGGCC-GCAGGTTCGAATCCTGC-AGGGCGCGCCA--TTtcttcttcatt
tatccccgtcttatccgtttccgctttgcccttca
>tRNA-Arg.Ana29.58.R
-aacttgatgcttgtatttgaaacagaatgaaacagggtgaaaaagcgtggtcgtGGCCT
TCTAAGCCGTAGGTC-acaggttcgaatcctgt-agggcgtgcca--gttatttcaatga
gttacattaaaaataaataaattgatgattaacac
>tRNA-Arg.Eco3826.58.R
-cgcgccaatgggtaaaatagcgggtaaaatatttctcacatctaaaaaacaccattcta
atcaaccccctgccgcctcaagtagatgtCTGC-AGGGGACACCA--gatacccttcaaa
cgaaatctaccttcaccccgtaaaagatgggtttg
>tRNA-Arg.Eco1978.58.R
-cgcgccaatgggtaaaatagcgggtaaaatatttttcacatctaaaaaacaccattcca
atcaatcccctgccgcttcaagtagatgtCTGC-AGGGGACACCA--gatacccttcaaa
ccaaatctaccttcatcccgtaaacgatgggtttg
>tRNA-Phe.Eko28.12.tRNA-Phe
-agtggtacattcggaatcgaagggcaaaggtaacttactgttatttggttattttgttg
ctatgacaatgaaTC-CTTGGTTCGATTCCGAG-TCCGGtcacca--ctgtttaaagaac
ccgcccaaaaggcgggtttttgcttttgatctctt
>tRNA-Leu.Eco7615.56.L
-cggataatttgccataattatttgaatttattgcacaaagcgaccaATTTAAAATCCCT
CGGCGTTCGCGCTGT-GCGGGTTCAAGTCCCGC-TCCGGGTACCA--TGGGAAAGATAAG
AATAAAATCAAAGCAATAAGtagtgtcgtgaaacc
>tRNA-Leu.Kpn4002.55.L
-atgaaaatcgattataaatctctaattatgaagtaaaaagcgcacGATTTAAAATCCCT
CGGCGTTCGCGCTGT-Gcgggttcaagtcccgc-tccgggtacca--ttgggaaatacag
aataatcaaagcaataagcagtgtcgtgaaaccac
>tRNA-Leu.Kqu202.56.L
-atgaaataacatggtatttatatgataatcaacaaaaaaacgtacGATTTAAAATCCCT
CGGCGTTCGCGCTGT-GTGGGTTCAAGTCCCAC-TCCGGGTACCA--TTGGGATAAAAGC
AGAATAATCAAAGCAATAAGCAGTGTCGTGAAACC
>tRNA-Leu.Kqu57.55.L
-atgaaaattggttatatatctttgattatgaagtaaatagcgcacGATTTAAAATCCCT
CGGCGTTCGCGCTGT-GTGGGTTCAAGTCCCAC-TCCGGGTACCA--TTGGGATAAAAGC
AGAATAATCAAAGCAATAAGCAGTGTCGTGAAACC
>tRNA-Ser.Kcr4.56.S
-gttataaaagctaactcattgatttatagtttattctctCCGGTCTTGAAAACCGG-CG
ACCCGAAAGGGTTC--TAGAGTTCGAATCTCTA-CGCTTCCGCCA--AATataaaacccg
agcaactaagttgctcgggtttttcgtttctgaag
>tRNA-Ser.Eal37.56.S
-gctattttgcgtattatactgatttttctttatttttcttCGGTCTTGAAAACCGG-CG
ACCCGAAAGGGTTC--CAGAGTTCGAATCTCTG-CGCTTCCGCCA--AATAAgataaggg
gttagctaaatgctaacccctttttcttttgtctg
>tRNA-Ser.Eal54.58.S
-gctattttgcgtattatactgatttttctttatttttcttCGGTCTTGAAAACCGG-CG
ACCCGAAAGGGTTC--CAGAGTTCGAATCTCTG-CGCTTCCGCCA--AATAAgataaggg
gttagctaaatgctaacccctttttcttttgtctg
>tRNA-Ser.Eco146.58.S
-gctactttgcgtattgtactgatttttctttatttttcttCGGTCTTGAAAACCGG-CG
ACCCGAAAGGGTTC--CAGAGTTCGAATCTCTG-CGCTTCCGCCA--AATAAgataaggg
gttagctaaatgctaacccctttttcttttgcctg
>tRNA-Ser.Eco4004.60.S
-gctattttgcgtattatactgatttttctttatttttcttCGGTCTTGAAAACCGG-CG
ACCCGAAAGGGTTC--CAGAGTTCGAATCTCTG-CGCTTCCGCCA--AATAAgataaggg
gttagctaaatgctaacccctttttcttttgcctg
>tRNA-Ser.Eco1012.55.S
-gaaaaatttttaactctttgatttttcgactctgtatcatCGGTCTCGAAAACCGGAGT
aggggcaactctacc-gggggttcaaatccccc-tctctccgcca--ctttatcaatgac
ttatctcttgacttcccgccttgcttttcctaaac
>tRNA-Ser.Eco11701.57.S
-gaaaaatttttaactctttgatttttcgactctgtatcatCGGTCTCGAAAACCGGAGT
aggggcaactctacc-gggggttcaaatccccc-tctctccgcca--ctttatcaatgac
ttatctcccgacttcccgccttgcttttcctaaac
>tRNA-Ser.Eco15021.56.S
-gaaaaatttttaactctttgatttttcgactctgtatcatCGGTCTCGAAAACCGGAGT
aggggcaactctacc-gggggttcaaatccccc-tctctccgcca--ctttatcaatgac
ttatctcctgacttcccgccttgcttttcctaaac
>tRNA-Ser.Eco829.66.S
-gaaaaatttttaactctttgatttttcgactctgtatcatCGGTCTCGAAAACCGGAGT
aggggcaactctacc-gggggttcaaatccccc-tctctccgcca--ctttatcaatgac
ttatctcctgacttcccgccttgcttttcctaaac
>tRNA-Ser.Eco8512.58.S
-gaaaaatttttaactctttgatttttcgactctgtatcatCGGTCTCGAAAACCGGAGT
aggggcaactctacc-gggggttcaaatccccc-tctctccgcca--ctttatcaatgac
ttatctcccgacttcccgccttgcttttcctaaac
>tRNA-Ser.Eco981.58.S
-gaaaaatttttaactctttgatttttcgactctgtatcatCGGTCTCGAAAACCGGAGT
aggggcaactctacc-gggggttcaaatccccc-tctctccgcca--ctttatcaatgac
ttatctcctgacttcccgccttgcttttcctaaac
>tmRNA.Eco955.56.Z
-gttccgcaaaagagccgcgtgtaaaatcaacaatatttggctatttaaattcaatgaat
tacataactatggac-aCGGGTTCAACTCCCGC-CAGCTCCACCA--ATCATGATTGGAC
GGTGTAAGGACtacaccaacaaaaacaggaagtta
>tmRNA.Xpo1.56.Z
-cacgtgaaatgcacgtataatacagataatgccacacattacattaataaacatatagt
tatattagttatatC-GCGGGTTCAACTCCCGC-CAGCTCCACCA--Attttgtattcgg
aaatcatcggaatacaccgaaaacccaagaaaaag
